# Supplementary material for: Colonization Ability of Bacillus subtilis NCD-2 in Different Crops and Its Effect on Rhizosphere Microorganisms
Source: Microorganisms. 2023 Mar 17;11(3):776. doi: 10.3390/microorganisms11030776 (PMC10058285; doi:10.3390/microorganisms11030776)
Supplement: Supplementary file 1 [file microorganisms-11-00776-s001.zip]

Archive with 2 entries (2 files):
- Supplementary figure captions.docx
- Supplementary table captions.xls
