# Supplementary material for: Colonization Ability of Bacillus subtilis NCD-2 in Different Crops and Its Effect on Rhizosphere Microorganisms
Source: Microorganisms. 2023 Mar 17;11(3):776. doi: 10.3390/microorganisms11030776 (PMC10058285; doi:10.3390/microorganisms11030776)
Supplement: Supplementary file 1 [file microorganisms-11-00776-s001.zip › Supplementary table captions.xls]

## Sheet: Table S1
	Table S1 The detailed sequencing data of each sample in bacterial
Domain	Kingdom	Phylum	Class	Order	Family	Genus	Species	OTU	tomato_CK1	tomato_CK2	tomato_CK3	tomato_N1	tomato_N2	tomato_N3	pepper_CK1	pepper_CK2	pepper_CK3	pepper_N1	pepper_N2	pepper_N3	cotton_CK1	cotton_CK2	cotton_CK3	cotton_N1	cotton_N2	cotton_N3	eggplant_CK1	eggplant_CK2	eggplant_CK3	eggplant_N1	eggplant_N2	eggplant_N3	maize_CK1	maize_CK2	maize_CK3	maize_N1	maize_N2	maize_N3	SUM
d__Bacteria	k__norank_d__Bacteria	p__Acidobacteria	c__Subgroup_6	o__norank_c__Subgroup_6	f__norank_o__norank_c__Subgroup_6	g__norank_f__norank_o__norank_c__Subgroup_6	s__unclassified_g__norank_f__norank_o__norank_c__Subgroup_6	OTU1	2	0	0	1	0	0	0	0	0	0	0	0	0	0	0	0	0	0	0	0	0	0	0	0	0	0	0	0	0	0	3
d__Bacteria	k__norank_d__Bacteria	p__Proteobacteria	c__Gammaproteobacteria	o__Diplorickettsiales	f__Diplorickettsiaceae	g__norank_f__Diplorickettsiaceae	s__unclassified_g__norank_f__Diplorickettsiaceae	OTU10	3	0	0	0	0	0	0	2	3	0	3	0	0	0	0	0	0	0	0	0	0	0	0	0	0	0	0	0	0	0	11
d__Bacteria	k__norank_d__Bacteria	p__Proteobacteria	c__Gammaproteobacteria	o__CHAB-XI-27	f__norank_o__CHAB-XI-27	g__norank_f__norank_o__CHAB-XI-27	s__unclassified_g__norank_f__norank_o__CHAB-XI-27	OTU100	1	0	0	0	0	0	0	0	0	0	0	0	0	3	4	1	0	2	1	1	1	2	1	1	1	5	0	0	0	0	24
d__Bacteria	k__norank_d__Bacteria	p__Actinobacteria	c__Actinobacteria	o__Rubrobacterales	f__Rubrobacteriaceae	g__Rubrobacter	s__uncultured_Rubrobacter_sp.	OTU1000	10	20	31	13	21	10	10	12	12	16	16	15	22	24	18	34	9	18	17	4	14	7	15	6	7	16	10	16	4	7	434
d__Bacteria	k__norank_d__Bacteria	p__Proteobacteria	c__Gammaproteobacteria	o__Betaproteobacteriales	f__Burkholderiaceae	g__Noviherbaspirillum	s__uncultured_Burkholderia_sp._g__Noviherbaspirillum	OTU1001	4	5	7	3	0	4	20	8	10	17	14	11	40	47	34	41	63	57	1	5	2	2	5	7	49	40	23	13	10	11	553
d__Bacteria	k__norank_d__Bacteria	p__Proteobacteria	c__Alphaproteobacteria	o__Rickettsiales	f__Midichloriaceae	g__Candidatus_Jidaibacter	s__metagenome_g__Candidatus_Jidaibacter	OTU1002	0	0	0	0	2	1	0	3	0	0	0	1	2	0	0	0	0	0	0	1	1	0	0	0	0	0	0	0	0	0	11
d__Bacteria	k__norank_d__Bacteria	p__Entotheonellaeota	c__Entotheonellia	o__Entotheonellales	f__Entotheonellaceae	g__norank_f__Entotheonellaceae	s__uncultured_bacterium_g__norank_f__Entotheonellaceae	OTU1003	6	0	7	3	2	0	0	3	2	1	0	1	1	1	5	3	1	1	0	4	1	2	0	5	3	2	0	4	9	9	76
d__Bacteria	k__norank_d__Bacteria	p__Planctomycetes	c__Planctomycetacia	o__Isosphaerales	f__Isosphaeraceae	g__norank_f__Isosphaeraceae	s__unclassified_g__norank_f__Isosphaeraceae	OTU1004	7	3	3	4	0	1	0	0	2	6	4	0	1	2	1	0	1	6	0	0	1	3	1	0	6	1	1	2	0	2	58
d__Bacteria	k__norank_d__Bacteria	p__Proteobacteria	c__Deltaproteobacteria	o__Oligoflexales	f__Oligoflexaceae	g__norank_f__Oligoflexaceae	s__metagenome_g__norank_f__Oligoflexaceae	OTU1005	1	2	2	3	0	0	0	0	0	0	2	0	0	2	0	2	0	1	4	3	4	0	0	0	1	0	0	3	0	7	37
d__Bacteria	k__norank_d__Bacteria	p__Verrucomicrobia	c__Verrucomicrobiae	o__Pedosphaerales	f__Pedosphaeraceae	g__norank_f__Pedosphaeraceae	s__unclassified_g__norank_f__Pedosphaeraceae	OTU1006	0	0	2	1	1	0	0	0	0	0	0	0	0	0	0	0	0	0	0	0	0	0	0	0	0	0	0	0	0	0	4
d__Bacteria	k__norank_d__Bacteria	p__Gemmatimonadetes	c__Gemmatimonadetes	o__Gemmatimonadales	f__Gemmatimonadaceae	g__unclassified_f__Gemmatimonadaceae	s__unclassified_f__Gemmatimonadaceae	OTU1007	1	4	1	0	0	0	4	2	5	4	7	0	2	3	3	2	0	2	1	3	3	6	1	4	4	0	1	6	0	3	72
d__Bacteria	k__norank_d__Bacteria	p__Gemmatimonadetes	c__Gemmatimonadetes	o__Longimicrobiales	f__Longimicrobiaceae	g__norank_f__Longimicrobiaceae	s__unclassified_g__norank_f__Longimicrobiaceae	OTU1008	0	1	3	0	0	0	0	0	0	0	0	0	0	0	0	0	0	0	0	0	2	0	1	2	0	0	0	0	0	1	10
d__Bacteria	k__norank_d__Bacteria	p__Proteobacteria	c__Gammaproteobacteria	o__Gammaproteobacteria_Incertae_Sedis	f__unclassified_o__Gammaproteobacteria_Incertae_Sedis	g__Candidatus_Ovatusbacter	s__uncultured_bacterium_g__Candidatus_Ovatusbacter	OTU1009	0	0	5	0	0	0	0	7	0	0	2	0	0	0	0	0	0	0	0	1	2	0	0	0	0	0	0	0	0	0	17
d__Bacteria	k__norank_d__Bacteria	p__Proteobacteria	c__Alphaproteobacteria	o__Azospirillales	f__norank_o__Azospirillales	g__norank_f__norank_o__Azospirillales	s__unclassified_g__norank_f__norank_o__Azospirillales	OTU101	4	6	4	1	4	6	2	5	2	5	5	1	3	1	9	3	2	1	1	8	7	8	5	0	2	0	4	0	0	0	99
d__Bacteria	k__norank_d__Bacteria	p__Chloroflexi	c__Anaerolineae	o__Ardenticatenales	f__norank_o__Ardenticatenales	g__norank_f__norank_o__Ardenticatenales	s__unclassified_g__norank_f__norank_o__Ardenticatenales	OTU1010	1	0	4	0	1	0	0	0	4	3	2	0	0	3	1	0	0	0	0	1	0	0	0	0	0	0	0	2	0	0	22
d__Bacteria	k__norank_d__Bacteria	p__Acidobacteria	c__Subgroup_6	o__norank_c__Subgroup_6	f__norank_o__norank_c__Subgroup_6	g__norank_f__norank_o__norank_c__Subgroup_6	s__unclassified_g__norank_f__norank_o__norank_c__Subgroup_6	OTU1011	24	43	41	50	22	52	22	31	27	15	5	21	7	0	14	14	11	10	35	39	32	31	29	51	1	3	6	2	9	12	659
d__Bacteria	k__norank_d__Bacteria	p__Proteobacteria	c__Alphaproteobacteria	o__Caulobacterales	f__Hyphomonadaceae	g__SWB02	s__uncultured_alpha_proteobacterium_g__SWB02	OTU1012	8	10	14	9	16	29	12	17	29	4	3	0	4	2	1	3	1	5	10	16	15	15	12	9	1	15	11	1	0	2	274
d__Bacteria	k__norank_d__Bacteria	p__Proteobacteria	c__Deltaproteobacteria	o__Oligoflexales	f__Oligoflexaceae	g__norank_f__Oligoflexaceae	s__unclassified_g__norank_f__Oligoflexaceae	OTU1013	0	0	2	0	0	0	0	0	0	0	0	0	0	0	0	0	0	0	0	0	0	0	0	0	0	0	0	0	0	0	2
d__Bacteria	k__norank_d__Bacteria	p__Chlamydiae	c__Chlamydiae	o__Chlamydiales	f__Parachlamydiaceae	g__unclassified_f__Parachlamydiaceae	s__unclassified_f__Parachlamydiaceae	OTU1014	0	0	2	0	0	0	0	0	0	0	0	0	0	0	0	0	0	0	0	0	0	0	0	0	0	0	0	0	0	0	2
d__Bacteria	k__norank_d__Bacteria	p__Proteobacteria	c__Deltaproteobacteria	o__NB1-j	f__norank_o__NB1-j	g__norank_f__norank_o__NB1-j	s__uncultured_bacterium_g__norank_f__norank_o__NB1-j	OTU1015	24	36	27	26	15	20	21	18	37	15	41	21	36	40	49	49	50	25	30	15	12	29	28	15	35	20	11	8	9	28	790
d__Bacteria	k__norank_d__Bacteria	p__Planctomycetes	c__Phycisphaerae	o__Phycisphaerales	f__Phycisphaeraceae	g__SM1A02	s__unclassified_g__SM1A02	OTU1016	0	0	1	6	0	2	3	0	0	0	1	3	0	0	0	2	0	0	0	0	2	0	2	0	0	0	0	0	0	0	22
d__Bacteria	k__norank_d__Bacteria	p__unclassified_k__norank_d__Bacteria	c__unclassified_k__norank_d__Bacteria	o__unclassified_k__norank_d__Bacteria	f__unclassified_k__norank_d__Bacteria	g__unclassified_k__norank_d__Bacteria	s__unclassified_k__norank_d__Bacteria	OTU1017	16	37	19	7	20	25	15	17	39	21	16	10	22	34	25	18	3	15	21	7	14	17	11	12	21	2	6	6	13	6	495
d__Bacteria	k__norank_d__Bacteria	p__Chloroflexi	c__Chloroflexia	o__Chloroflexales	f__Roseiflexaceae	g__norank_f__Roseiflexaceae	s__uncultured_bacterium_g__norank_f__Roseiflexaceae	OTU1018	0	1	5	0	0	3	0	0	2	0	0	0	3	0	1	0	0	0	0	4	0	1	3	0	0	0	8	0	0	0	31
d__Bacteria	k__norank_d__Bacteria	p__Actinobacteria	c__Actinobacteria	o__Micromonosporales	f__Micromonosporaceae	g__unclassified_f__Micromonosporaceae	s__unclassified_f__Micromonosporaceae	OTU1019	7	6	6	7	8	10	0	7	7	6	6	12	6	8	1	6	14	21	4	1	9	5	6	4	5	4	7	2	2	6	193
d__Bacteria	k__norank_d__Bacteria	p__Proteobacteria	c__Alphaproteobacteria	o__Micavibrionales	f__norank_o__Micavibrionales	g__norank_f__norank_o__Micavibrionales	s__uncultured_bacterium_g__norank_f__norank_o__Micavibrionales	OTU102	3	1	0	0	0	0	0	0	0	0	0	0	0	0	0	0	0	0	0	0	1	0	0	0	0	0	0	0	0	0	5
d__Bacteria	k__norank_d__Bacteria	p__Proteobacteria	c__Gammaproteobacteria	o__unclassified_c__Gammaproteobacteria	f__unclassified_c__Gammaproteobacteria	g__unclassified_c__Gammaproteobacteria	s__unclassified_c__Gammaproteobacteria	OTU1020	0	0	0	0	3	0	1	0	0	0	0	1	0	8	0	0	0	0	1	0	0	0	1	1	0	0	0	0	0	0	16
d__Bacteria	k__norank_d__Bacteria	p__Acidobacteria	c__Blastocatellia_Subgroup_4	o__unclassified_c__Blastocatellia_Subgroup_4	f__unclassified_c__Blastocatellia_Subgroup_4	g__unclassified_c__Blastocatellia_Subgroup_4	s__unclassified_c__Blastocatellia_Subgroup_4	OTU1021	0	2	2	6	0	0	1	0	0	0	0	1	0	1	0	0	0	0	0	0	0	0	0	1	0	1	1	0	0	0	16
d__Bacteria	k__norank_d__Bacteria	p__Gemmatimonadetes	c__Gemmatimonadetes	o__norank_c__Gemmatimonadetes	f__norank_o__norank_c__Gemmatimonadetes	g__norank_f__norank_o__norank_c__Gemmatimonadetes	s__uncultured_bacterium_g__norank_f__norank_o__norank_c__Gemmatimonadetes	OTU1022	37	69	62	27	41	42	19	27	42	43	63	38	45	27	45	20	32	17	42	21	22	26	26	33	21	15	4	8	6	18	938
d__Bacteria	k__norank_d__Bacteria	p__Proteobacteria	c__Gammaproteobacteria	o__Legionellales	f__Legionellaceae	g__unclassified_f__Legionellaceae	s__unclassified_f__Legionellaceae	OTU1023	1	0	4	0	1	0	0	2	0	0	0	0	0	0	0	0	0	0	0	1	1	2	0	0	0	0	0	0	0	0	12
d__Bacteria	k__norank_d__Bacteria	p__Gemmatimonadetes	c__Gemmatimonadetes	o__norank_c__Gemmatimonadetes	f__norank_o__norank_c__Gemmatimonadetes	g__norank_f__norank_o__norank_c__Gemmatimonadetes	s__metagenome_g__norank_f__norank_o__norank_c__Gemmatimonadetes	OTU1024	0	1	4	7	0	1	1	0	0	4	0	2	0	0	0	1	0	0	1	0	1	2	0	0	0	0	1	0	0	0	26
d__Bacteria	k__norank_d__Bacteria	p__Patescibacteria	c__Microgenomatia	o__Candidatus_Levybacteria	f__norank_o__Candidatus_Levybacteria	g__norank_f__norank_o__Candidatus_Levybacteria	s__unclassified_g__norank_f__norank_o__Candidatus_Levybacteria	OTU1025	0	0	1	0	0	0	0	0	0	0	0	0	0	0	0	0	0	0	0	0	0	0	0	0	0	0	0	0	0	0	1
d__Bacteria	k__norank_d__Bacteria	p__Proteobacteria	c__Alphaproteobacteria	o__Sphingomonadales	f__Sphingomonadaceae	g__unclassified_f__Sphingomonadaceae	s__unclassified_f__Sphingomonadaceae	OTU1026	27	58	77	33	65	53	71	63	73	30	26	24	44	52	52	32	56	30	35	14	14	33	40	63	89	66	36	65	60	69	1450
d__Bacteria	k__norank_d__Bacteria	p__Proteobacteria	c__Deltaproteobacteria	o__Oligoflexales	f__0319-6G20	g__norank_f__0319-6G20	s__unclassified_g__norank_f__0319-6G20	OTU1027	0	5	4	0	0	0	3	4	5	1	0	2	3	0	5	2	5	2	1	1	3	1	0	3	2	0	2	3	4	0	61
d__Bacteria	k__norank_d__Bacteria	p__Proteobacteria	c__Alphaproteobacteria	o__norank_c__Alphaproteobacteria	f__norank_o__norank_c__Alphaproteobacteria	g__norank_f__norank_o__norank_c__Alphaproteobacteria	s__metagenome_g__norank_f__norank_o__norank_c__Alphaproteobacteria	OTU1028	3	1	2	13	5	3	3	0	0	1	7	3	0	1	0	0	0	0	14	7	9	9	6	7	7	1	5	6	5	0	118
d__Bacteria	k__norank_d__Bacteria	p__Acidobacteria	c__Subgroup_6	o__norank_c__Subgroup_6	f__norank_o__norank_c__Subgroup_6	g__norank_f__norank_o__norank_c__Subgroup_6	s__unclassified_g__norank_f__norank_o__norank_c__Subgroup_6	OTU1029	16	15	14	13	10	18	17	11	30	16	18	24	8	12	9	11	3	11	10	8	2	23	12	8	8	10	2	10	10	11	370
d__Bacteria	k__norank_d__Bacteria	p__Proteobacteria	c__Alphaproteobacteria	o__Acetobacterales	f__Acetobacteraceae	g__Roseomonas	s__unclassified_g__Roseomonas	OTU103	3	10	4	0	2	1	3	8	2	4	4	0	4	12	6	0	5	7	1	5	1	9	2	11	22	4	27	14	6	30	207
d__Bacteria	k__norank_d__Bacteria	p__Proteobacteria	c__Alphaproteobacteria	o__Rickettsiales	f__Rickettsiaceae	g__norank_f__Rickettsiaceae	s__unclassified_g__norank_f__Rickettsiaceae	OTU1030	0	0	5	0	0	0	0	0	0	0	0	0	0	0	0	0	0	0	0	0	0	0	0	0	0	0	0	0	0	0	5
d__Bacteria	k__norank_d__Bacteria	p__Firmicutes	c__Erysipelotrichia	o__Erysipelotrichales	f__Erysipelotrichaceae	g__Turicibacter	s__unclassified_g__Turicibacter	OTU1031	7	6	10	3	2	4	2	2	0	1	2	2	1	4	4	5	2	2	1	1	3	1	1	3	0	5	3	0	3	6	86
d__Bacteria	k__norank_d__Bacteria	p__Chlamydiae	c__Chlamydiae	o__Chlamydiales	f__cvE6	g__norank_f__cvE6	s__metagenome_g__norank_f__cvE6	OTU1032	0	0	2	1	2	0	0	0	0	0	0	0	0	0	0	0	0	0	1	0	1	0	1	0	0	0	1	0	0	0	9
d__Bacteria	k__norank_d__Bacteria	p__Planctomycetes	c__Planctomycetacia	o__Gemmatales	f__Gemmataceae	g__norank_f__Gemmataceae	s__unclassified_g__norank_f__Gemmataceae	OTU1033	0	0	4	0	0	3	0	0	0	0	0	0	1	0	0	0	0	0	0	0	0	0	0	0	0	0	0	0	0	0	8
d__Bacteria	k__norank_d__Bacteria	p__Proteobacteria	c__Deltaproteobacteria	o__Oligoflexales	f__Oligoflexaceae	g__norank_f__Oligoflexaceae	s__uncultured_bacterium_g__norank_f__Oligoflexaceae	OTU1034	0	5	1	0	3	0	0	1	3	0	0	1	0	0	2	6	5	0	1	1	1	0	0	0	0	1	0	1	0	1	33
d__Bacteria	k__norank_d__Bacteria	p__Planctomycetes	c__Pla4_lineage	o__norank_c__Pla4_lineage	f__norank_o__norank_c__Pla4_lineage	g__norank_f__norank_o__norank_c__Pla4_lineage	s__uncultured_bacterium_g__norank_f__norank_o__norank_c__Pla4_lineage	OTU1035	0	0	2	0	1	0	0	2	0	0	0	0	0	0	0	0	0	0	0	0	0	0	0	0	0	0	0	0	0	0	5
d__Bacteria	k__norank_d__Bacteria	p__Chloroflexi	c__Anaerolineae	o__SBR1031	f__A4b	g__norank_f__A4b	s__uncultured_Chloroflexi_bacterium_g__norank_f__A4b	OTU1036	0	1	6	0	0	0	0	0	0	0	0	0	0	0	0	0	0	0	0	0	0	0	0	0	0	0	0	0	0	0	7
d__Bacteria	k__norank_d__Bacteria	p__Gemmatimonadetes	c__Gemmatimonadetes	o__Longimicrobiales	f__Longimicrobiaceae	g__norank_f__Longimicrobiaceae	s__uncultured_bacterium_g__norank_f__Longimicrobiaceae	OTU1037	6	0	9	2	4	15	0	1	5	5	0	0	0	1	1	0	1	1	2	0	4	0	2	0	0	0	0	1	1	3	64
d__Bacteria	k__norank_d__Bacteria	p__Proteobacteria	c__Gammaproteobacteria	o__Diplorickettsiales	f__Diplorickettsiaceae	g__norank_f__Diplorickettsiaceae	s__uncultured_Diplorickettsia_sp._g__norank	OTU1038	1	0	2	2	2	0	0	2	1	0	1	1	0	0	0	0	2	0	5	0	2	0	1	1	0	0	0	0	0	0	23
d__Bacteria	k__norank_d__Bacteria	p__Patescibacteria	c__Parcubacteria	o__Candidatus_Kaiserbacteria	f__norank_o__Candidatus_Kaiserbacteria	g__norank_f__norank_o__Candidatus_Kaiserbacteria	s__uncultured_bacterium_g__norank_f__norank_o__Candidatus_Kaiserbacteria	OTU1039	0	0	4	0	0	1	0	0	0	0	0	0	0	0	0	0	0	0	0	0	6	0	0	1	0	0	0	0	2	3	17
d__Bacteria	k__norank_d__Bacteria	p__Proteobacteria	c__Gammaproteobacteria	o__Diplorickettsiales	f__Diplorickettsiaceae	g__Aquicella	s__unclassified_g__Aquicella	OTU104	1	0	0	0	0	0	0	4	0	0	0	1	0	0	0	0	0	1	0	0	0	0	0	0	0	0	0	3	0	0	10
d__Bacteria	k__norank_d__Bacteria	p__Proteobacteria	c__Alphaproteobacteria	o__Caulobacterales	f__Hyphomonadaceae	g__Hirschia	s__unclassified_g__Hirschia	OTU1040	0	0	2	0	0	0	0	0	0	0	0	0	0	0	0	0	0	0	0	0	0	0	0	0	0	0	0	0	0	0	2
d__Bacteria	k__norank_d__Bacteria	p__Proteobacteria	c__Deltaproteobacteria	o__Oligoflexales	f__Oligoflexaceae	g__norank_f__Oligoflexaceae	s__unclassified_g__norank_f__Oligoflexaceae	OTU1041	0	0	1	0	0	0	0	0	0	0	0	0	0	0	0	0	0	0	2	0	0	0	0	1	0	0	0	0	0	0	4
d__Bacteria	k__norank_d__Bacteria	p__Proteobacteria	c__Alphaproteobacteria	o__Sphingomonadales	f__Sphingomonadaceae	g__Sphingoaurantiacus	s__unclassified_g__Sphingoaurantiacus	OTU1042	0	1	3	0	0	0	0	0	0	0	0	0	0	0	0	0	0	0	0	0	1	0	1	0	0	0	0	0	0	0	6
d__Bacteria	k__norank_d__Bacteria	p__Acidobacteria	c__Thermoanaerobaculia	o__Thermoanaerobaculales	f__Thermoanaerobaculaceae	g__Subgroup_10	s__unclassified_g__Subgroup_10	OTU1043	126	201	161	146	187	189	174	124	162	121	92	102	102	102	100	146	128	153	189	129	131	118	108	123	126	54	95	87	24	98	3798
d__Bacteria	k__norank_d__Bacteria	p__Acidobacteria	c__Subgroup_6	o__norank_c__Subgroup_6	f__norank_o__norank_c__Subgroup_6	g__norank_f__norank_o__norank_c__Subgroup_6	s__unclassified_g__norank_f__norank_o__norank_c__Subgroup_6	OTU1044	69	47	47	58	31	73	24	25	20	23	37	43	18	20	29	23	31	31	47	37	46	28	16	22	35	13	40	39	33	38	1043
d__Bacteria	k__norank_d__Bacteria	p__Proteobacteria	c__Deltaproteobacteria	o__SAR324_cladeMarine_group_B	f__norank_o__SAR324_cladeMarine_group_B	g__norank_f__norank_o__SAR324_cladeMarine_group_B	s__unclassified_g__norank_f__norank_o__SAR324_cladeMarine_group_B	OTU1045	8	0	9	1	4	1	1	5	0	4	3	0	2	0	0	0	0	0	5	2	1	2	1	3	2	0	4	5	6	6	75
d__Bacteria	k__norank_d__Bacteria	p__Armatimonadetes	c__norank_p__Armatimonadetes	o__norank_c__norank_p__Armatimonadetes	f__norank_o__norank_c__norank_p__Armatimonadetes	g__norank_f__norank_o__norank_c__norank_p__Armatimonadetes	s__uncultured_bacterium_g__norank_f__norank_o__norank_c__norank_p__Armatimonadetes	OTU1046	0	0	7	0	0	1	7	0	1	0	1	0	4	2	0	0	3	0	0	0	1	0	0	0	0	0	0	1	0	0	28
d__Bacteria	k__norank_d__Bacteria	p__Actinobacteria	c__Actinobacteria	o__unclassified_c__Actinobacteria	f__unclassified_c__Actinobacteria	g__unclassified_c__Actinobacteria	s__unclassified_c__Actinobacteria	OTU1047	0	0	2	0	0	0	0	0	0	0	0	0	1	0	0	0	1	0	0	0	0	0	0	0	0	0	0	0	0	0	4
d__Bacteria	k__norank_d__Bacteria	p__Proteobacteria	c__Gammaproteobacteria	o__Pseudomonadales	f__Moraxellaceae	g__Acinetobacter	s__unclassified_g__Acinetobacter	OTU1048	1	2	2	5	5	0	0	1	3	0	1	0	2	0	0	0	0	0	0	0	0	0	1	0	6	6	5	2	0	2	44
d__Bacteria	k__norank_d__Bacteria	p__Proteobacteria	c__Deltaproteobacteria	o__Myxococcales	f__P3OB-42	g__norank_f__P3OB-42	s__unclassified_g__norank_f__P3OB-42	OTU1049	7	1	8	6	0	0	5	0	4	5	4	19	4	14	1	2	0	1	4	8	2	1	5	0	0	0	1	4	0	3	109
d__Bacteria	k__norank_d__Bacteria	p__Proteobacteria	c__Gammaproteobacteria	o__unclassified_c__Gammaproteobacteria	f__unclassified_c__Gammaproteobacteria	g__unclassified_c__Gammaproteobacteria	s__unclassified_c__Gammaproteobacteria	OTU105	3	0	0	0	0	0	0	2	0	0	0	0	0	0	0	0	0	0	0	0	1	0	0	0	0	0	0	0	0	0	6
d__Bacteria	k__norank_d__Bacteria	p__Planctomycetes	c__Planctomycetacia	o__Gemmatales	f__Gemmataceae	g__norank_f__Gemmataceae	s__uncultured_bacterium_g__norank_f__Gemmataceae	OTU1050	3	0	7	1	0	0	0	0	0	2	1	0	0	0	0	0	0	0	0	0	0	0	2	0	0	0	0	0	0	0	16
d__Bacteria	k__norank_d__Bacteria	p__Entotheonellaeota	c__Entotheonellia	o__Entotheonellales	f__Entotheonellaceae	g__Candidatus_Entotheonella	s__uncultured_bacterium_g__Candidatus_Entotheonella	OTU1051	3	12	10	10	6	4	7	6	7	0	5	3	2	14	14	18	1	2	2	2	5	1	0	7	0	12	9	3	16	10	191
d__Bacteria	k__norank_d__Bacteria	p__Planctomycetes	c__Planctomycetacia	o__Gemmatales	f__Gemmataceae	g__norank_f__Gemmataceae	s__uncultured_bacterium_g__norank_f__Gemmataceae	OTU1052	1	0	2	0	2	1	0	3	0	6	0	0	1	0	7	0	0	1	0	0	0	0	0	0	0	0	0	0	0	0	24
d__Bacteria	k__norank_d__Bacteria	p__Proteobacteria	c__Gammaproteobacteria	o__Legionellales	f__Legionellaceae	g__Legionella	s__Legionella_adelaidensis	OTU1053	3	0	2	0	0	0	0	0	0	0	0	0	0	0	0	0	0	0	0	0	0	0	0	0	0	0	0	0	1	0	6
d__Bacteria	k__norank_d__Bacteria	p__Verrucomicrobia	c__Verrucomicrobiae	o__Chthoniobacterales	f__Chthoniobacteraceae	g__Chthoniobacter	s__metagenome_g__Chthoniobacter	OTU1054	8	12	14	11	10	3	3	3	1	10	3	5	5	8	1	1	2	11	1	0	2	22	5	9	7	0	2	2	6	0	167
d__Bacteria	k__norank_d__Bacteria	p__Proteobacteria	c__Alphaproteobacteria	o__Rickettsiales	f__Rickettsiaceae	g__norank_f__Rickettsiaceae	s__unclassified_g__norank_f__Rickettsiaceae	OTU1055	1	0	3	0	3	4	1	2	0	0	0	0	0	0	0	0	0	0	6	9	1	1	0	2	0	0	0	0	0	2	35
d__Bacteria	k__norank_d__Bacteria	p__Actinobacteria	c__Actinobacteria	o__Micromonosporales	f__Micromonosporaceae	g__unclassified_f__Micromonosporaceae	s__unclassified_f__Micromonosporaceae	OTU1056	0	0	2	0	0	0	0	0	0	0	0	0	0	0	0	0	0	0	0	0	0	0	0	0	0	0	0	0	0	0	2
d__Bacteria	k__norank_d__Bacteria	p__Armatimonadetes	c__norank_p__Armatimonadetes	o__norank_c__norank_p__Armatimonadetes	f__norank_o__norank_c__norank_p__Armatimonadetes	g__norank_f__norank_o__norank_c__norank_p__Armatimonadetes	s__unclassified_g__norank_f__norank_o__norank_c__norank_p__Armatimonadetes	OTU1057	3	2	7	1	4	1	14	7	9	0	0	0	1	0	0	0	0	0	1	6	2	0	2	3	1	2	2	0	0	0	68
d__Bacteria	k__norank_d__Bacteria	p__Gemmatimonadetes	c__Gemmatimonadetes	o__Longimicrobiales	f__Longimicrobiaceae	g__norank_f__Longimicrobiaceae	s__unclassified_g__norank_f__Longimicrobiaceae	OTU1058	0	1	4	0	0	1	2	4	0	3	7	6	1	1	2	1	0	1	3	0	1	2	1	1	0	1	0	0	3	2	48
d__Bacteria	k__norank_d__Bacteria	p__Proteobacteria	c__Alphaproteobacteria	o__Rhizobiales	f__norank_o__Rhizobiales	g__norank_f__norank_o__Rhizobiales	s__uncultured_alpha_proteobacterium_g__norank_f__norank_o__Rhizobiales	OTU1059	14	7	6	1	4	5	3	2	0	0	1	2	6	1	0	3	0	3	8	3	7	4	7	3	0	3	0	0	5	9	107
d__Bacteria	k__norank_d__Bacteria	p__unclassified_k__norank_d__Bacteria	c__unclassified_k__norank_d__Bacteria	o__unclassified_k__norank_d__Bacteria	f__unclassified_k__norank_d__Bacteria	g__unclassified_k__norank_d__Bacteria	s__unclassified_k__norank_d__Bacteria	OTU106	2	0	0	0	0	0	0	0	0	0	0	0	0	0	0	0	0	0	0	0	0	0	0	0	0	0	0	0	0	0	2
d__Bacteria	k__norank_d__Bacteria	p__Gemmatimonadetes	c__Gemmatimonadetes	o__Longimicrobiales	f__Longimicrobiaceae	g__norank_f__Longimicrobiaceae	s__unclassified_g__norank_f__Longimicrobiaceae	OTU1060	18	13	30	11	26	30	20	8	14	17	8	26	15	8	19	9	6	11	0	5	3	6	11	8	4	0	0	2	0	0	328
d__Bacteria	k__norank_d__Bacteria	p__Proteobacteria	c__Deltaproteobacteria	o__Oligoflexales	f__0319-6G20	g__norank_f__0319-6G20	s__unclassified_g__norank_f__0319-6G20	OTU1061	3	0	2	0	1	0	0	0	3	0	0	0	0	0	0	0	0	0	0	0	0	0	1	0	0	0	0	0	0	0	10
d__Bacteria	k__norank_d__Bacteria	p__Acidobacteria	c__Blastocatellia_Subgroup_4	o__11-24	f__norank_o__11-24	g__norank_f__norank_o__11-24	s__uncultured_bacterium_g__norank_f__norank_o__11-24	OTU1062	0	3	2	0	0	0	0	3	0	2	0	0	0	0	0	0	2	0	0	0	0	2	0	9	7	0	0	0	0	0	30
d__Bacteria	k__norank_d__Bacteria	p__Chloroflexi	c__Anaerolineae	o__SBR1031	f__norank_o__SBR1031	g__norank_f__norank_o__SBR1031	s__uncultured_Caldilineaceae_bacterium_g__norank_f__norank_o__SBR1031	OTU1063	0	3	3	2	1	4	1	7	1	1	1	5	0	1	1	0	2	0	5	0	4	1	1	0	0	8	1	0	0	1	54
d__Bacteria	k__norank_d__Bacteria	p__Proteobacteria	c__Gammaproteobacteria	o__Gammaproteobacteria_Incertae_Sedis	f__unclassified_o__Gammaproteobacteria_Incertae_Sedis	g__Candidatus_Berkiella	s__unclassified_g__Candidatus_Berkiella	OTU1064	3	3	4	0	0	1	2	0	3	0	2	0	0	0	0	0	0	5	3	3	0	2	3	2	1	0	0	0	0	5	42
d__Bacteria	k__norank_d__Bacteria	p__Chlamydiae	c__Chlamydiae	o__Chlamydiales	f__Simkaniaceae	g__norank_f__Simkaniaceae	s__unclassified_g__norank_f__Simkaniaceae	OTU1065	0	0	1	1	1	0	0	1	0	0	0	0	0	0	1	0	0	0	2	0	0	0	0	0	0	0	0	0	0	0	7
d__Bacteria	k__norank_d__Bacteria	p__Proteobacteria	c__Gammaproteobacteria	o__Legionellales	f__Legionellaceae	g__Legionella	s__unclassified_g__Legionella	OTU1066	0	0	1	0	0	0	0	0	0	0	2	0	0	0	0	0	0	0	0	0	0	0	0	0	0	0	0	0	0	0	3
d__Bacteria	k__norank_d__Bacteria	p__Planctomycetes	c__Phycisphaerae	o__Phycisphaerales	f__Phycisphaeraceae	g__norank_f__Phycisphaeraceae	s__unclassified_g__norank_f__Phycisphaeraceae	OTU1067	18	12	8	4	13	5	7	17	5	24	16	5	27	17	4	8	7	9	3	9	11	10	11	17	12	0	11	5	3	1	299
d__Bacteria	k__norank_d__Bacteria	p__Proteobacteria	c__Gammaproteobacteria	o__Legionellales	f__Legionellaceae	g__Legionella	s__Legionella_lansingensis_DSM_19556__ATCC_49751	OTU1068	0	4	2	0	3	0	0	0	0	1	3	0	0	0	0	1	3	0	0	0	0	0	0	0	0	0	0	0	0	0	17
d__Bacteria	k__norank_d__Bacteria	p__Proteobacteria	c__Gammaproteobacteria	o__Diplorickettsiales	f__Diplorickettsiaceae	g__norank_f__Diplorickettsiaceae	s__metagenome_g__norank_f__Diplorickettsiaceae	OTU1069	2	12	4	2	3	2	18	0	3	5	4	1	1	3	1	1	3	5	8	2	2	4	5	11	0	0	4	2	3	1	112
d__Bacteria	k__norank_d__Bacteria	p__Firmicutes	c__Clostridia	o__Clostridiales	f__Peptococcaceae	g__Desulfosporosinus	s__Desulfosporosinus_acididurans	OTU107	12	5	1	1	0	0	0	0	1	0	1	1	2	0	0	0	1	0	2	0	4	6	1	11	0	1	0	0	0	6	56
d__Bacteria	k__norank_d__Bacteria	p__Elusimicrobia	c__Elusimicrobia	o__MVP-88	f__norank_o__MVP-88	g__norank_f__norank_o__MVP-88	s__uncultured_bacterium_g__norank_f__norank_o__MVP-88	OTU1070	10	4	4	3	4	4	5	2	6	1	2	0	1	1	0	0	0	0	10	13	8	4	2	0	0	0	1	1	0	0	86
d__Bacteria	k__norank_d__Bacteria	p__Chloroflexi	c__Chloroflexia	o__Kallotenuales	f__AKIW781	g__norank_f__AKIW781	s__uncultured_bacterium_g__norank_f__AKIW781	OTU1071	0	0	2	0	0	4	0	0	0	0	1	0	0	0	0	0	0	0	0	1	0	0	0	0	0	0	0	0	0	1	9
d__Bacteria	k__norank_d__Bacteria	p__Proteobacteria	c__Deltaproteobacteria	o__Bdellovibrionales	f__Bacteriovoracaceae	g__Peredibacter	s__metagenome_g__Peredibacter	OTU1072	5	20	15	4	4	2	15	12	7	21	21	5	9	15	5	16	11	8	16	1	4	25	24	18	3	6	7	2	2	9	312
d__Bacteria	k__norank_d__Bacteria	p__Proteobacteria	c__Deltaproteobacteria	o__Bdellovibrionales	f__Bdellovibrionaceae	g__Bdellovibrio	s__Bdellovibrionales_bacterium_RIFCSPHIGHO2_01_FULL_40_29	OTU1073	0	0	5	0	2	0	3	2	8	0	1	0	0	1	1	3	2	3	0	0	0	0	1	0	0	0	0	0	1	0	33
d__Bacteria	k__norank_d__Bacteria	p__Patescibacteria	c__Gracilibacteria	o__Candidatus_Peribacteria	f__norank_o__Candidatus_Peribacteria	g__norank_f__norank_o__Candidatus_Peribacteria	s__unclassified_g__norank_f__norank_o__Candidatus_Peribacteria	OTU1074	6	8	7	6	3	3	0	5	7	0	8	3	5	3	12	18	1	2	2	7	8	1	4	3	0	0	0	0	0	0	122
d__Bacteria	k__norank_d__Bacteria	p__Proteobacteria	c__Deltaproteobacteria	o__Oligoflexales	f__0319-6G20	g__norank_f__0319-6G20	s__unclassified_g__norank_f__0319-6G20	OTU1075	6	3	6	1	1	0	0	3	1	3	0	2	1	0	0	0	2	4	1	1	2	0	0	0	0	0	4	0	0	0	41
d__Bacteria	k__norank_d__Bacteria	p__Planctomycetes	c__Planctomycetacia	o__Isosphaerales	f__Isosphaeraceae	g__norank_f__Isosphaeraceae	s__uncultured_Singulisphaera_sp._g__norank	OTU1076	0	0	2	2	0	0	0	0	0	0	0	0	0	0	0	0	0	0	0	0	0	0	1	0	0	0	0	0	0	0	5
d__Bacteria	k__norank_d__Bacteria	p__Proteobacteria	c__Gammaproteobacteria	o__unclassified_c__Gammaproteobacteria	f__unclassified_c__Gammaproteobacteria	g__unclassified_c__Gammaproteobacteria	s__unclassified_c__Gammaproteobacteria	OTU1077	0	0	3	0	0	0	0	0	0	0	0	0	0	0	0	0	0	0	0	0	0	0	0	0	2	0	0	0	0	0	5
d__Bacteria	k__norank_d__Bacteria	p__Proteobacteria	c__Alphaproteobacteria	o__Acetobacterales	f__Acetobacteraceae	g__Rhodovastum	s__unclassified_g__Rhodovastum	OTU1078	3	3	5	6	12	7	6	7	4	4	5	26	5	7	12	8	2	7	5	1	6	4	1	6	11	13	25	6	6	2	215
d__Bacteria	k__norank_d__Bacteria	p__Proteobacteria	c__Alphaproteobacteria	o__Elsterales	f__norank_o__Elsterales	g__norank_f__norank_o__Elsterales	s__unclassified_g__norank_f__norank_o__Elsterales	OTU1079	1	3	10	2	5	1	1	4	2	2	0	1	6	6	1	1	0	1	1	4	2	0	2	1	0	0	2	0	1	2	62
d__Bacteria	k__norank_d__Bacteria	p__Actinobacteria	c__Actinobacteria	o__Propionibacteriales	f__Nocardioidaceae	g__Nocardioides	s__Nocardioides_sp._PBT33-2	OTU108	4	0	0	0	0	0	0	0	0	0	0	0	0	0	0	0	0	0	0	0	0	0	0	0	0	0	0	0	0	0	4
d__Bacteria	k__norank_d__Bacteria	p__Patescibacteria	c__Saccharimonadia	o__Saccharimonadales	f__norank_o__Saccharimonadales	g__norank_f__norank_o__Saccharimonadales	s__unclassified_g__norank_f__norank_o__Saccharimonadales	OTU1080	0	2	2	0	0	0	0	0	0	0	0	0	0	0	0	0	0	0	0	0	0	0	0	0	0	0	0	0	0	0	4
d__Bacteria	k__norank_d__Bacteria	p__Cyanobacteria	c__Sericytochromatia	o__norank_c__Sericytochromatia	f__norank_o__norank_c__Sericytochromatia	g__norank_f__norank_o__norank_c__Sericytochromatia	s__uncultured_bacterium_g__norank_f__norank_o__norank_c__Sericytochromatia	OTU1081	11	15	21	8	10	5	16	15	12	4	11	6	3	12	7	6	1	9	8	10	10	20	15	18	7	11	3	6	7	7	294
d__Bacteria	k__norank_d__Bacteria	p__Chloroflexi	c__Anaerolineae	o__Anaerolineales	f__Anaerolineaceae	g__norank_f__Anaerolineaceae	s__uncultured_Chloroflexi_bacterium_g__norank_f__Anaerolineaceae	OTU1082	5	8	20	2	1	0	6	6	0	4	6	0	8	6	3	1	1	4	1	2	0	1	0	0	0	1	1	5	0	0	92
d__Bacteria	k__norank_d__Bacteria	p__unclassified_k__norank_d__Bacteria	c__unclassified_k__norank_d__Bacteria	o__unclassified_k__norank_d__Bacteria	f__unclassified_k__norank_d__Bacteria	g__unclassified_k__norank_d__Bacteria	s__unclassified_k__norank_d__Bacteria	OTU1083	0	0	2	0	0	0	0	0	0	0	0	0	0	0	0	0	0	0	0	0	0	0	0	0	0	0	0	0	0	0	2
d__Bacteria	k__norank_d__Bacteria	p__Proteobacteria	c__Deltaproteobacteria	o__Myxococcales	f__Polyangiaceae	g__Pajaroellobacter	s__unclassified_g__Pajaroellobacter	OTU1084	0	1	3	1	4	0	0	2	8	0	0	0	1	1	4	0	1	4	0	0	0	4	2	4	6	0	3	0	3	0	52
d__Bacteria	k__norank_d__Bacteria	p__Proteobacteria	c__Alphaproteobacteria	o__Caulobacterales	f__Caulobacteraceae	g__norank_f__Caulobacteraceae	s__uncultured_Caulobacter_sp._g__norank	OTU1085	1	1	10	0	0	2	0	0	4	1	0	0	8	3	4	3	5	1	3	0	1	3	0	0	6	0	0	0	0	2	58
d__Bacteria	k__norank_d__Bacteria	p__unclassified_k__norank_d__Bacteria	c__unclassified_k__norank_d__Bacteria	o__unclassified_k__norank_d__Bacteria	f__unclassified_k__norank_d__Bacteria	g__unclassified_k__norank_d__Bacteria	s__unclassified_k__norank_d__Bacteria	OTU1086	0	0	4	0	1	1	0	0	1	0	0	0	0	0	0	0	0	0	0	1	0	0	0	0	0	0	0	0	0	0	8
d__Bacteria	k__norank_d__Bacteria	p__Gemmatimonadetes	c__Gemmatimonadetes	o__norank_c__Gemmatimonadetes	f__norank_o__norank_c__Gemmatimonadetes	g__norank_f__norank_o__norank_c__Gemmatimonadetes	s__uncultured_bacterium_g__norank_f__norank_o__norank_c__Gemmatimonadetes	OTU1087	3	1	3	2	0	9	2	0	0	0	2	0	3	0	0	0	0	0	1	0	1	3	3	0	5	0	0	0	0	0	38
d__Bacteria	k__norank_d__Bacteria	p__Gemmatimonadetes	c__Gemmatimonadetes	o__Longimicrobiales	f__Longimicrobiaceae	g__unclassified_f__Longimicrobiaceae	s__unclassified_f__Longimicrobiaceae	OTU1088	62	104	87	33	111	101	70	54	76	74	52	75	132	150	117	164	123	83	55	25	29	61	81	68	38	37	19	38	36	50	2205
d__Bacteria	k__norank_d__Bacteria	p__Patescibacteria	c__Parcubacteria	o__Candidatus_Kaiserbacteria	f__norank_o__Candidatus_Kaiserbacteria	g__norank_f__norank_o__Candidatus_Kaiserbacteria	s__uncultured_bacterium_g__norank_f__norank_o__Candidatus_Kaiserbacteria	OTU1089	0	0	3	0	0	0	0	0	0	0	0	0	0	3	0	0	0	2	0	0	0	0	0	0	0	0	0	0	0	0	8
d__Bacteria	k__norank_d__Bacteria	p__Chloroflexi	c__unclassified_p__Chloroflexi	o__unclassified_p__Chloroflexi	f__unclassified_p__Chloroflexi	g__unclassified_p__Chloroflexi	s__unclassified_p__Chloroflexi	OTU109	8	9	5	6	12	7	0	0	6	0	1	4	3	0	2	3	4	9	3	1	8	6	5	7	2	0	1	0	0	0	112
d__Bacteria	k__norank_d__Bacteria	p__Proteobacteria	c__Gammaproteobacteria	o__Steroidobacterales	f__Steroidobacteraceae	g__norank_f__Steroidobacteraceae	s__unclassified_g__norank_f__Steroidobacteraceae	OTU1090	30	26	21	26	47	21	29	40	18	23	20	56	31	30	23	52	25	17	27	30	9	24	31	22	39	53	23	31	31	27	882
d__Bacteria	k__norank_d__Bacteria	p__Gemmatimonadetes	c__Gemmatimonadetes	o__Longimicrobiales	f__Longimicrobiaceae	g__norank_f__Longimicrobiaceae	s__uncultured_bacterium_g__norank_f__Longimicrobiaceae	OTU1091	0	0	0	2	0	0	0	0	0	0	1	0	0	0	0	0	0	0	0	0	0	0	0	0	0	0	0	0	0	0	3
d__Bacteria	k__norank_d__Bacteria	p__Nitrospirae	c__Nitrospira	o__norank_c__Nitrospira	f__norank_o__norank_c__Nitrospira	g__Nitrospira	s__unclassified_g__Nitrospira	OTU1092	18	9	16	11	20	6	8	15	4	16	21	32	7	7	16	16	19	25	3	9	5	10	8	22	3	12	5	20	4	15	382
d__Bacteria	k__norank_d__Bacteria	p__Gemmatimonadetes	c__Gemmatimonadetes	o__Gemmatimonadales	f__Gemmatimonadaceae	g__norank_f__Gemmatimonadaceae	s__uncultured_bacterium_0319-7G21	OTU1093	0	1	1	2	0	0	1	0	0	0	0	0	0	1	2	0	0	2	0	0	0	0	0	0	0	0	1	2	0	0	13
d__Bacteria	k__norank_d__Bacteria	p__Proteobacteria	c__Alphaproteobacteria	o__norank_c__Alphaproteobacteria	f__norank_o__norank_c__Alphaproteobacteria	g__norank_f__norank_o__norank_c__Alphaproteobacteria	s__uncultured_Acetobacteraceae_bacterium_g__norank	OTU1094	88	94	80	136	75	111	94	104	110	100	122	93	94	109	97	92	90	91	114	130	94	53	56	53	67	95	105	110	137	130	2924
d__Bacteria	k__norank_d__Bacteria	p__Verrucomicrobia	c__Verrucomicrobiae	o__Pedosphaerales	f__Pedosphaeraceae	g__norank_f__Pedosphaeraceae	s__unclassified_g__norank_f__Pedosphaeraceae	OTU1095	2	2	2	5	1	10	3	2	1	0	6	0	2	5	5	2	5	20	1	2	3	0	5	0	5	12	1	7	2	1	112
d__Bacteria	k__norank_d__Bacteria	p__Proteobacteria	c__Alphaproteobacteria	o__Rickettsiales	f__Midichloriaceae	g__norank_f__Midichloriaceae	s__uncultured_bacterium_g__norank_f__Midichloriaceae	OTU1096	0	0	0	4	0	0	0	1	0	0	0	0	0	1	0	0	0	0	1	0	0	0	3	1	0	0	0	0	0	0	11
d__Bacteria	k__norank_d__Bacteria	p__Proteobacteria	c__Deltaproteobacteria	o__Oligoflexales	f__Oligoflexaceae	g__norank_f__Oligoflexaceae	s__unclassified_g__norank_f__Oligoflexaceae	OTU1097	0	0	0	2	0	0	0	0	0	0	0	0	0	0	0	0	0	0	0	0	0	0	0	0	0	0	0	0	0	0	2
d__Bacteria	k__norank_d__Bacteria	p__Firmicutes	c__Clostridia	o__Clostridiales	f__Lachnospiraceae	g__Lachnoclostridium	s__uncultured_bacterium_g__Lachnoclostridium	OTU1098	0	0	0	3	0	3	0	0	0	0	0	0	0	0	0	0	0	0	0	1	0	1	0	0	0	1	0	0	0	0	9
d__Bacteria	k__norank_d__Bacteria	p__Nitrospirae	c__Nitrospira	o__norank_c__Nitrospira	f__norank_o__norank_c__Nitrospira	g__Nitrospira	s__uncultured_soil_bacterium_g__Nitrospira	OTU1099	5	3	5	4	0	1	0	5	5	4	2	2	0	1	1	0	5	7	2	4	3	8	1	2	2	0	0	0	0	0	72
d__Bacteria	k__norank_d__Bacteria	p__Actinobacteria	c__Actinobacteria	o__unclassified_c__Actinobacteria	f__unclassified_c__Actinobacteria	g__unclassified_c__Actinobacteria	s__unclassified_c__Actinobacteria	OTU11	2	0	0	0	0	0	0	0	0	0	0	0	0	0	0	0	0	0	0	0	0	0	0	0	0	0	0	0	0	0	2
d__Bacteria	k__norank_d__Bacteria	p__Proteobacteria	c__Deltaproteobacteria	o__unclassified_c__Deltaproteobacteria	f__unclassified_c__Deltaproteobacteria	g__unclassified_c__Deltaproteobacteria	s__unclassified_c__Deltaproteobacteria	OTU110	8	3	6	7	4	0	9	8	5	4	12	0	4	0	0	3	3	6	2	4	4	1	0	0	2	0	4	1	3	1	104
d__Bacteria	k__norank_d__Bacteria	p__Proteobacteria	c__Deltaproteobacteria	o__NB1-j	f__norank_o__NB1-j	g__norank_f__norank_o__NB1-j	s__uncultured_Myxococcales_bacterium_g__norank_f__norank_o__NB1-j	OTU1100	0	0	0	2	0	0	0	0	0	0	0	0	0	0	0	0	0	0	0	0	0	0	0	0	0	0	0	0	0	0	2
d__Bacteria	k__norank_d__Bacteria	p__Elusimicrobia	c__Elusimicrobia	o__Lineage_IV	f__norank_o__Lineage_IV	g__norank_f__norank_o__Lineage_IV	s__uncultured_bacterium_g__norank_f__norank_o__Lineage_IV	OTU1101	3	0	0	4	0	0	2	0	0	0	3	0	0	0	0	0	0	0	0	1	1	0	0	0	0	0	0	0	1	0	15
d__Bacteria	k__norank_d__Bacteria	p__Proteobacteria	c__Gammaproteobacteria	o__Nitrosococcales	f__Nitrosococcaceae	g__3PJM14	s__unclassified_g__3PJM14	OTU1102	0	0	0	1	0	0	0	0	0	0	0	0	0	0	0	0	0	0	0	1	0	0	0	0	0	0	0	0	0	0	2
d__Bacteria	k__norank_d__Bacteria	p__Firmicutes	c__Clostridia	o__Thermoanaerobacterales	f__Thermoanaerobacteraceae	g__unclassified_f__Thermoanaerobacteraceae	s__unclassified_f__Thermoanaerobacteraceae	OTU1103	0	0	0	6	0	0	0	0	0	0	0	0	0	0	0	0	0	0	0	0	0	0	0	0	0	0	0	0	0	0	6
d__Bacteria	k__norank_d__Bacteria	p__Proteobacteria	c__Deltaproteobacteria	o__Myxococcales	f__Haliangiaceae	g__Haliangium	s__unclassified_g__Haliangium	OTU1104	0	0	0	2	0	0	1	0	0	0	0	0	0	1	0	0	0	0	0	1	0	0	0	0	0	0	0	0	0	1	6
d__Bacteria	k__norank_d__Bacteria	p__Patescibacteria	c__Parcubacteria	o__unclassified_c__Parcubacteria	f__unclassified_c__Parcubacteria	g__unclassified_c__Parcubacteria	s__unclassified_c__Parcubacteria	OTU1105	0	0	0	2	0	0	0	0	0	0	0	0	0	0	0	0	0	0	0	0	0	0	0	0	0	0	0	0	0	0	2
d__Bacteria	k__norank_d__Bacteria	p__Bacteroidetes	c__Bacteroidia	o__Sphingobacteriales	f__AKYH767	g__norank_f__AKYH767	s__uncultured_Bacteroidetes_bacterium_g__norank_f__AKYH767	OTU1106	0	0	0	3	0	4	0	2	0	0	0	0	0	0	0	0	0	0	0	0	0	1	0	0	0	0	0	0	0	0	10
d__Bacteria	k__norank_d__Bacteria	p__Planctomycetes	c__Planctomycetacia	o__Gemmatales	f__Gemmataceae	g__norank_f__Gemmataceae	s__unclassified_g__norank_f__Gemmataceae	OTU1107	0	0	0	1	0	0	0	0	0	1	0	0	0	2	0	0	0	1	1	0	0	0	0	1	0	0	0	3	0	0	10
d__Bacteria	k__norank_d__Bacteria	p__Proteobacteria	c__Deltaproteobacteria	o__Myxococcales	f__P3OB-42	g__norank_f__P3OB-42	s__unclassified_g__norank_f__P3OB-42	OTU1108	0	0	0	4	0	0	0	0	0	0	0	0	0	0	0	0	0	0	0	0	0	0	0	0	0	0	0	0	0	0	4
d__Bacteria	k__norank_d__Bacteria	p__Proteobacteria	c__Deltaproteobacteria	o__Desulfarculales	f__Desulfarculaceae	g__norank_f__Desulfarculaceae	s__unclassified_g__norank_f__Desulfarculaceae	OTU1109	0	2	0	7	1	6	0	0	3	1	1	3	0	0	0	0	0	0	2	2	1	1	0	0	0	0	0	0	4	5	39
d__Bacteria	k__norank_d__Bacteria	p__Proteobacteria	c__Gammaproteobacteria	o__Betaproteobacteriales	f__Nitrosomonadaceae	g__MND1	s__unclassified_g__MND1	OTU111	2	0	0	0	0	0	0	0	0	0	0	0	0	0	0	0	0	0	0	0	0	0	0	0	0	0	0	0	0	0	2
d__Bacteria	k__norank_d__Bacteria	p__Planctomycetes	c__Planctomycetacia	o__Pirellulales	f__Pirellulaceae	g__Pir4_lineage	s__Planctomycetaceae_bacterium_LX124	OTU1110	0	0	0	2	0	0	0	0	0	0	0	0	0	0	0	0	0	0	0	0	0	0	0	0	0	0	0	0	0	0	2
d__Bacteria	k__norank_d__Bacteria	p__unclassified_k__norank_d__Bacteria	c__unclassified_k__norank_d__Bacteria	o__unclassified_k__norank_d__Bacteria	f__unclassified_k__norank_d__Bacteria	g__unclassified_k__norank_d__Bacteria	s__unclassified_k__norank_d__Bacteria	OTU1111	0	0	2	4	0	0	0	0	0	0	0	0	0	0	0	0	0	0	0	0	0	0	0	0	0	0	0	0	0	0	6
d__Bacteria	k__norank_d__Bacteria	p__Bacteroidetes	c__Bacteroidia	o__Sphingobacteriales	f__unclassified_o__Sphingobacteriales	g__unclassified_o__Sphingobacteriales	s__unclassified_o__Sphingobacteriales	OTU1112	1	2	0	4	0	0	0	0	1	0	0	0	0	0	0	0	5	0	1	1	1	0	0	0	0	0	0	0	0	0	16
d__Bacteria	k__norank_d__Bacteria	p__Proteobacteria	c__Deltaproteobacteria	o__Myxococcales	f__BIrii41	g__norank_f__BIrii41	s__uncultured_bacterium_g__norank_f__BIrii41	OTU1113	26	30	19	24	14	8	16	19	17	22	24	13	6	24	3	3	21	13	29	38	42	13	14	14	2	2	2	9	10	8	485
d__Bacteria	k__norank_d__Bacteria	p__Elusimicrobia	c__Elusimicrobia	o__norank_c__Elusimicrobia	f__norank_o__norank_c__Elusimicrobia	g__norank_f__norank_o__norank_c__Elusimicrobia	s__unclassified_g__norank_f__norank_o__norank_c__Elusimicrobia	OTU1114	1	2	1	3	1	5	1	2	2	0	1	2	1	0	0	2	0	5	3	4	2	2	0	0	0	0	3	2	0	1	46
d__Bacteria	k__norank_d__Bacteria	p__Verrucomicrobia	c__Verrucomicrobiae	o__Methylacidiphilales	f__Methylacidiphilaceae	g__norank_f__Methylacidiphilaceae	s__uncultured_bacterium_g__norank_f__Methylacidiphilaceae	OTU1115	0	0	0	1	0	5	1	0	0	1	1	0	0	0	0	0	1	0	0	0	4	0	0	1	0	0	0	0	0	0	15
d__Bacteria	k__norank_d__Bacteria	p__Proteobacteria	c__Gammaproteobacteria	o__Diplorickettsiales	f__Diplorickettsiaceae	g__norank_f__Diplorickettsiaceae	s__unclassified_g__norank_f__Diplorickettsiaceae	OTU1116	0	0	0	5	0	0	0	0	0	0	0	0	0	0	0	0	0	1	0	0	0	1	0	0	0	0	0	0	0	0	7
d__Bacteria	k__norank_d__Bacteria	p__Verrucomicrobia	c__Verrucomicrobiae	o__Opitutales	f__Opitutaceae	g__Opitutus	s__unclassified_g__Opitutus	OTU1117	17	18	17	14	10	27	32	14	8	12	38	4	17	34	15	1	8	32	6	8	7	24	8	13	12	28	15	9	10	5	463
d__Bacteria	k__norank_d__Bacteria	p__Proteobacteria	c__Gammaproteobacteria	o__Diplorickettsiales	f__Diplorickettsiaceae	g__Aquicella	s__uncultured_bacterium_g__Aquicella	OTU1118	0	0	0	2	8	0	0	0	0	0	0	0	0	0	0	0	0	2	0	0	0	0	0	0	0	0	0	0	0	0	12
d__Bacteria	k__norank_d__Bacteria	p__Verrucomicrobia	c__Verrucomicrobiae	o__Pedosphaerales	f__Pedosphaeraceae	g__norank_f__Pedosphaeraceae	s__uncultured_bacterium_g__norank_f__Pedosphaeraceae	OTU1119	2	0	0	3	0	0	0	0	0	0	0	0	3	0	0	0	0	1	0	0	4	0	0	2	0	0	2	0	0	0	17
d__Bacteria	k__norank_d__Bacteria	p__Chlamydiae	c__Chlamydiae	o__Chlamydiales	f__Simkaniaceae	g__norank_f__Simkaniaceae	s__unclassified_g__norank_f__Simkaniaceae	OTU112	1	0	1	2	0	2	0	0	0	0	0	0	0	0	0	0	0	0	0	0	0	0	0	0	0	0	0	0	0	0	6
d__Bacteria	k__norank_d__Bacteria	p__Chloroflexi	c__Anaerolineae	o__SBR1031	f__A4b	g__norank_f__A4b	s__unclassified_g__norank_f__A4b	OTU1120	0	1	0	2	0	0	0	0	2	0	0	0	1	0	0	1	0	0	1	0	0	0	1	0	0	0	0	0	0	0	9
d__Bacteria	k__norank_d__Bacteria	p__Acidobacteria	c__Subgroup_6	o__norank_c__Subgroup_6	f__norank_o__norank_c__Subgroup_6	g__norank_f__norank_o__norank_c__Subgroup_6	s__unclassified_g__norank_f__norank_o__norank_c__Subgroup_6	OTU1121	29	18	17	43	25	27	22	15	13	13	8	1	2	9	10	2	0	6	51	33	33	17	28	31	4	14	0	8	18	9	506
d__Bacteria	k__norank_d__Bacteria	p__Proteobacteria	c__Deltaproteobacteria	o__Myxococcales	f__Polyangiaceae	g__Pajaroellobacter	s__unclassified_g__Pajaroellobacter	OTU1122	3	1	2	4	3	0	0	0	0	1	0	0	2	1	0	0	0	0	5	6	0	2	0	0	0	0	0	0	0	0	30
d__Bacteria	k__norank_d__Bacteria	p__Elusimicrobia	c__Elusimicrobia	o__norank_c__Elusimicrobia	f__norank_o__norank_c__Elusimicrobia	g__norank_f__norank_o__norank_c__Elusimicrobia	s__uncultured_actinobacterium_g__norank_f__norank_o__norank_c__Elusimicrobia	OTU1123	0	0	0	4	0	0	0	0	0	0	0	0	0	0	0	0	0	0	1	1	0	0	0	0	0	0	0	0	0	0	6
d__Bacteria	k__norank_d__Bacteria	p__Proteobacteria	c__Deltaproteobacteria	o__Myxococcales	f__mle1-27	g__norank_f__mle1-27	s__unclassified_g__norank_f__mle1-27	OTU1124	1	0	0	8	5	1	0	0	0	4	3	2	0	1	0	23	9	0	1	5	5	2	7	3	0	4	1	0	0	0	85
d__Bacteria	k__norank_d__Bacteria	p__Proteobacteria	c__Deltaproteobacteria	o__Myxococcales	f__Haliangiaceae	g__Haliangium	s__uncultured_bacterium_g__Haliangium	OTU1125	0	0	0	2	0	0	1	0	3	0	0	0	0	1	0	2	0	0	1	0	0	0	0	0	0	0	0	0	0	0	10
d__Bacteria	k__norank_d__Bacteria	p__Planctomycetes	c__Planctomycetacia	o__Gemmatales	f__Gemmataceae	g__norank_f__Gemmataceae	s__uncultured_bacterium_g__norank_f__Gemmataceae	OTU1126	0	0	2	5	6	6	1	0	0	2	0	0	5	0	0	0	0	3	1	0	0	0	0	0	0	0	5	0	0	0	36
d__Bacteria	k__norank_d__Bacteria	p__Bacteroidetes	c__Bacteroidia	o__Sphingobacteriales	f__NS11-12_marine_group	g__norank_f__NS11-12_marine_group	s__metagenome_g__norank_f__NS11-12_marine_group	OTU1127	4	0	1	14	4	9	0	1	0	0	0	0	0	0	0	2	0	0	2	1	2	4	0	2	0	0	0	2	2	1	51
d__Bacteria	k__norank_d__Bacteria	p__Acidobacteria	c__Blastocatellia_Subgroup_4	o__11-24	f__norank_o__11-24	g__norank_f__norank_o__11-24	s__unclassified_g__norank_f__norank_o__11-24	OTU1128	1	3	1	5	7	4	1	0	4	0	4	4	0	1	0	0	1	0	7	0	5	4	4	0	2	0	0	7	0	0	65
d__Bacteria	k__norank_d__Bacteria	p__Gemmatimonadetes	c__Gemmatimonadetes	o__Gemmatimonadales	f__Gemmatimonadaceae	g__Gemmatirosa	s__uncultured_bacterium_g__Gemmatirosa	OTU1129	8	20	7	6	6	5	8	18	13	9	5	26	8	13	18	13	11	12	8	7	4	14	12	4	15	11	24	14	31	10	360
d__Bacteria	k__norank_d__Bacteria	p__Chlamydiae	c__Chlamydiae	o__Chlamydiales	f__Simkaniaceae	g__norank_f__Simkaniaceae	s__unclassified_g__norank_f__Simkaniaceae	OTU113	1	0	0	0	0	0	0	0	0	1	0	0	0	0	0	0	0	0	0	0	0	0	0	0	0	0	0	0	0	0	2
d__Bacteria	k__norank_d__Bacteria	p__Proteobacteria	c__Deltaproteobacteria	o__Myxococcales	f__Haliangiaceae	g__Haliangium	s__uncultured_bacterium_g__Haliangium	OTU1130	28	22	23	35	21	18	24	47	18	25	13	21	22	25	21	44	17	33	30	29	9	14	14	24	8	3	5	7	9	19	628
d__Bacteria	k__norank_d__Bacteria	p__Elusimicrobia	c__Elusimicrobia	o__norank_c__Elusimicrobia	f__norank_o__norank_c__Elusimicrobia	g__norank_f__norank_o__norank_c__Elusimicrobia	s__uncultured_bacterium_g__norank_f__norank_o__norank_c__Elusimicrobia	OTU1131	4	1	2	6	0	0	0	2	3	3	7	0	0	0	5	1	0	0	4	1	3	0	1	4	2	0	0	0	1	4	54
d__Bacteria	k__norank_d__Bacteria	p__Chlamydiae	c__Chlamydiae	o__Chlamydiales	f__Parachlamydiaceae	g__Neochlamydia	s__unclassified_g__Neochlamydia	OTU1132	0	0	0	2	0	0	0	0	0	0	0	0	0	0	0	0	0	0	0	0	0	0	0	0	0	0	0	0	0	0	2
d__Bacteria	k__norank_d__Bacteria	p__Actinobacteria	c__Actinobacteria	o__Propionibacteriales	f__Nocardioidaceae	g__Aeromicrobium	s__uncultured_bacterium_g__Aeromicrobium	OTU1133	77	34	39	49	31	32	18	39	13	16	22	13	23	21	13	15	12	21	26	52	59	47	40	37	31	27	38	52	29	45	971
d__Bacteria	k__norank_d__Bacteria	p__Acidobacteria	c__Thermoanaerobaculia	o__Thermoanaerobaculales	f__Thermoanaerobaculaceae	g__Subgroup_10	s__unclassified_g__Subgroup_10	OTU1134	0	0	0	4	1	1	0	0	0	0	0	0	0	0	0	1	0	0	1	1	0	0	0	0	0	0	0	0	0	0	9
d__Bacteria	k__norank_d__Bacteria	p__Cyanobacteria	c__Sericytochromatia	o__norank_c__Sericytochromatia	f__norank_o__norank_c__Sericytochromatia	g__norank_f__norank_o__norank_c__Sericytochromatia	s__unclassified_g__norank_f__norank_o__norank_c__Sericytochromatia	OTU1135	0	0	0	2	2	0	0	0	0	0	0	0	0	0	0	0	0	0	0	1	0	0	0	0	0	0	0	0	0	0	5
d__Bacteria	k__norank_d__Bacteria	p__Proteobacteria	c__Deltaproteobacteria	o__Bdellovibrionales	f__Bdellovibrionaceae	g__Bdellovibrio	s__uncultured_bacterium_g__Bdellovibrio	OTU1136	7	5	3	11	3	0	1	4	4	2	3	3	4	2	7	5	9	3	3	7	15	3	3	2	1	0	3	2	1	2	118
d__Bacteria	k__norank_d__Bacteria	p__Proteobacteria	c__Deltaproteobacteria	o__Myxococcales	f__Phaselicystidaceae	g__Phaselicystis	s__uncultured_bacterium_g__Phaselicystis	OTU1137	7	1	6	8	10	8	7	3	3	2	10	7	9	2	1	8	2	12	12	10	20	1	5	4	1	0	12	6	12	4	193
d__Bacteria	k__norank_d__Bacteria	p__Bacteroidetes	c__Bacteroidia	o__Chitinophagales	f__Chitinophagaceae	g__norank_f__Chitinophagaceae	s__unclassified_g__norank_f__Chitinophagaceae	OTU1138	5	7	5	5	4	2	2	2	10	0	1	0	0	8	3	6	5	5	1	1	1	5	4	11	0	0	9	0	0	0	102
d__Bacteria	k__norank_d__Bacteria	p__Gemmatimonadetes	c__Gemmatimonadetes	o__Gemmatimonadales	f__Gemmatimonadaceae	g__Gemmatirosa	s__uncultured_bacterium_g__Gemmatirosa	OTU1139	28	43	64	25	49	27	59	53	44	67	36	50	49	38	15	51	54	51	47	20	40	45	54	42	19	17	30	34	23	50	1224
d__Bacteria	k__norank_d__Bacteria	p__Proteobacteria	c__Gammaproteobacteria	o__Betaproteobacteriales	f__unclassified_o__Betaproteobacteriales	g__unclassified_o__Betaproteobacteriales	s__unclassified_o__Betaproteobacteriales	OTU114	2	0	0	0	0	1	0	0	0	0	2	3	3	3	0	0	3	2	0	0	1	0	0	0	0	0	0	0	0	0	20
d__Bacteria	k__norank_d__Bacteria	p__Proteobacteria	c__Gammaproteobacteria	o__unclassified_c__Gammaproteobacteria	f__unclassified_c__Gammaproteobacteria	g__unclassified_c__Gammaproteobacteria	s__unclassified_c__Gammaproteobacteria	OTU1140	0	0	0	2	0	0	0	0	0	0	0	0	0	0	0	0	0	0	0	0	0	0	0	0	0	0	0	0	0	0	2
d__Bacteria	k__norank_d__Bacteria	p__Gemmatimonadetes	c__Gemmatimonadetes	o__Gemmatimonadales	f__Gemmatimonadaceae	g__Gemmatimonas	s__uncultured_bacterium_g__Gemmatimonas	OTU1141	134	159	158	124	97	111	49	115	80	74	62	113	73	70	95	92	89	78	121	85	118	126	131	118	45	48	66	36	34	24	2725
d__Bacteria	k__norank_d__Bacteria	p__Gemmatimonadetes	c__Gemmatimonadetes	o__Longimicrobiales	f__Longimicrobiaceae	g__norank_f__Longimicrobiaceae	s__unclassified_g__norank_f__Longimicrobiaceae	OTU1142	4	20	20	13	10	27	17	16	29	9	2	13	16	19	23	6	10	16	9	6	8	10	6	3	9	2	26	14	5	11	379
d__Bacteria	k__norank_d__Bacteria	p__Patescibacteria	c__Parcubacteria	o__Candidatus_Jorgensenbacteria	f__norank_o__Candidatus_Jorgensenbacteria	g__norank_f__norank_o__Candidatus_Jorgensenbacteria	s__Candidatus_Adlerbacteria_bacterium_GW2011_GWC1_50_9	OTU1143	0	4	3	7	3	0	0	0	0	0	0	0	0	0	0	0	0	1	0	1	4	1	2	0	0	0	0	0	0	1	27
d__Bacteria	k__norank_d__Bacteria	p__Bacteroidetes	c__Bacteroidia	o__Chitinophagales	f__Chitinophagaceae	g__norank_f__Chitinophagaceae	s__metagenome_g__norank_f__Chitinophagaceae	OTU1144	0	0	0	2	2	1	0	3	1	0	0	2	0	2	0	1	0	0	2	0	3	2	4	0	0	0	0	0	0	1	26
d__Bacteria	k__norank_d__Bacteria	p__Patescibacteria	c__Parcubacteria	o__unclassified_c__Parcubacteria	f__unclassified_c__Parcubacteria	g__unclassified_c__Parcubacteria	s__unclassified_c__Parcubacteria	OTU1145	0	0	0	4	0	0	0	0	0	0	0	0	0	0	0	0	0	0	2	0	0	0	0	0	0	0	0	0	0	0	6
d__Bacteria	k__norank_d__Bacteria	p__Proteobacteria	c__Alphaproteobacteria	o__Caulobacterales	f__Caulobacteraceae	g__Phenylobacterium	s__unclassified_g__Phenylobacterium	OTU1146	0	0	0	2	0	0	0	0	0	0	0	0	0	0	0	0	0	0	0	0	0	0	0	0	0	0	0	0	0	0	2
d__Bacteria	k__norank_d__Bacteria	p__Entotheonellaeota	c__Entotheonellia	o__Entotheonellales	f__Entotheonellaceae	g__norank_f__Entotheonellaceae	s__unclassified_g__norank_f__Entotheonellaceae	OTU1147	0	0	0	3	1	0	2	0	0	1	0	0	0	0	0	2	0	0	0	0	0	0	1	0	0	1	0	0	4	0	15
d__Bacteria	k__norank_d__Bacteria	p__Proteobacteria	c__Gammaproteobacteria	o__Salinisphaerales	f__Solimonadaceae	g__unclassified_f__Solimonadaceae	s__unclassified_f__Solimonadaceae	OTU1148	21	14	11	46	23	17	17	1	15	0	2	2	1	2	2	7	6	5	8	7	7	2	0	3	1	10	33	2	9	38	312
d__Bacteria	k__norank_d__Bacteria	p__Proteobacteria	c__Deltaproteobacteria	o__Desulfarculales	f__Desulfarculaceae	g__unclassified_f__Desulfarculaceae	s__unclassified_f__Desulfarculaceae	OTU1149	1	0	0	6	0	1	0	0	1	0	0	0	0	0	0	0	0	0	3	1	0	0	0	1	0	0	4	0	0	0	18
d__Bacteria	k__norank_d__Bacteria	p__unclassified_k__norank_d__Bacteria	c__unclassified_k__norank_d__Bacteria	o__unclassified_k__norank_d__Bacteria	f__unclassified_k__norank_d__Bacteria	g__unclassified_k__norank_d__Bacteria	s__unclassified_k__norank_d__Bacteria	OTU115	14	1	4	2	0	5	9	4	3	2	1	0	4	7	1	0	0	0	0	5	4	0	0	0	0	1	1	1	2	9	80
d__Bacteria	k__norank_d__Bacteria	p__Proteobacteria	c__Gammaproteobacteria	o__Betaproteobacteriales	f__Burkholderiaceae	g__unclassified_f__Burkholderiaceae	s__unclassified_f__Burkholderiaceae	OTU1150	0	0	0	2	2	0	0	0	0	0	0	0	0	0	0	0	0	0	1	6	1	0	1	1	0	0	0	0	0	0	14
d__Bacteria	k__norank_d__Bacteria	p__Proteobacteria	c__Deltaproteobacteria	o__Myxococcales	f__Eel-36e1D6	g__norank_f__Eel-36e1D6	s__uncultured_bacterium_g__norank_f__Eel-36e1D6	OTU1151	1	5	0	7	0	0	3	2	0	1	0	6	0	1	2	0	0	0	0	2	3	1	0	0	0	0	0	0	0	0	34
d__Bacteria	k__norank_d__Bacteria	p__Proteobacteria	c__Gammaproteobacteria	o__Gammaproteobacteria_Incertae_Sedis	f__unclassified_o__Gammaproteobacteria_Incertae_Sedis	g__Candidatus_Berkiella	s__uncultured_bacterium_g__Candidatus_Berkiella	OTU1152	2	4	2	3	0	0	2	4	0	0	2	2	1	3	2	0	1	3	0	1	2	1	2	2	0	0	1	3	0	2	45
d__Bacteria	k__norank_d__Bacteria	p__Proteobacteria	c__Deltaproteobacteria	o__Myxococcales	f__P3OB-42	g__norank_f__P3OB-42	s__uncultured_bacterium_g__norank_f__P3OB-42	OTU1153	0	0	0	2	0	0	0	0	0	0	0	0	0	0	0	0	0	0	0	0	0	0	0	0	0	0	0	0	0	0	2
d__Bacteria	k__norank_d__Bacteria	p__Verrucomicrobia	c__Verrucomicrobiae	o__Pedosphaerales	f__Pedosphaeraceae	g__norank_f__Pedosphaeraceae	s__unclassified_g__norank_f__Pedosphaeraceae	OTU1154	0	2	2	2	0	0	0	0	0	0	1	0	1	5	0	0	0	0	0	0	2	1	2	0	0	0	0	0	0	1	19
d__Bacteria	k__norank_d__Bacteria	p__Proteobacteria	c__Alphaproteobacteria	o__Rhizobiales	f__Devosiaceae	g__Devosia	s__unclassified_g__Devosia	OTU1155	1	0	1	2	0	0	0	0	0	0	0	0	0	0	1	0	0	0	0	0	0	0	0	0	0	0	0	0	0	0	5
d__Bacteria	k__norank_d__Bacteria	p__Proteobacteria	c__Deltaproteobacteria	o__Myxococcales	f__BIrii41	g__norank_f__BIrii41	s__unclassified_g__norank_f__BIrii41	OTU1156	1	4	1	3	2	1	0	0	0	0	0	0	1	0	0	0	0	0	10	32	22	0	1	0	0	2	0	0	0	0	80
d__Bacteria	k__norank_d__Bacteria	p__Proteobacteria	c__Gammaproteobacteria	o__Betaproteobacteriales	f__Burkholderiaceae	g__unclassified_f__Burkholderiaceae	s__unclassified_f__Burkholderiaceae	OTU1157	0	0	0	6	0	0	0	0	0	0	0	0	0	0	0	0	0	0	0	0	0	0	0	0	0	0	0	0	0	0	6
d__Bacteria	k__norank_d__Bacteria	p__Proteobacteria	c__Deltaproteobacteria	o__Myxococcales	f__Haliangiaceae	g__Haliangium	s__unclassified_g__Haliangium	OTU1158	3	11	1	13	3	2	3	1	5	0	1	1	4	0	0	0	0	0	7	13	14	9	4	2	0	0	0	0	0	2	99
d__Bacteria	k__norank_d__Bacteria	p__Proteobacteria	c__Gammaproteobacteria	o__unclassified_c__Gammaproteobacteria	f__unclassified_c__Gammaproteobacteria	g__unclassified_c__Gammaproteobacteria	s__unclassified_c__Gammaproteobacteria	OTU1159	0	0	0	3	0	0	0	0	0	0	0	1	0	0	0	0	2	0	0	0	0	0	0	0	0	0	1	0	1	0	8
d__Bacteria	k__norank_d__Bacteria	p__Proteobacteria	c__Deltaproteobacteria	o__Oligoflexales	f__053A03-B-DI-P58	g__norank_f__053A03-B-DI-P58	s__unclassified_g__norank_f__053A03-B-DI-P58	OTU116	3	0	0	0	0	0	0	0	0	0	0	0	0	0	0	0	0	0	0	0	0	0	0	0	0	0	0	0	0	0	3
d__Bacteria	k__norank_d__Bacteria	p__Proteobacteria	c__Deltaproteobacteria	o__Myxococcales	f__bacteriap25	g__norank_f__bacteriap25	s__unclassified_g__norank_f__bacteriap25	OTU1160	0	0	0	2	0	0	0	0	3	0	0	0	0	0	0	0	0	3	4	0	0	6	0	1	1	0	0	0	0	0	20
d__Bacteria	k__norank_d__Bacteria	p__Proteobacteria	c__Deltaproteobacteria	o__Oligoflexales	f__0319-6G20	g__norank_f__0319-6G20	s__unclassified_g__norank_f__0319-6G20	OTU1161	0	0	5	10	4	9	0	0	0	0	0	0	1	1	0	0	0	0	2	2	3	0	2	2	0	1	0	0	1	2	45
d__Bacteria	k__norank_d__Bacteria	p__Actinobacteria	c__Actinobacteria	o__Gaiellales	f__unclassified_o__Gaiellales	g__unclassified_o__Gaiellales	s__unclassified_o__Gaiellales	OTU1162	64	75	58	55	49	54	54	83	72	54	68	60	66	71	53	77	63	57	41	35	51	42	37	41	52	7	49	26	28	39	1581
d__Bacteria	k__norank_d__Bacteria	p__Proteobacteria	c__Gammaproteobacteria	o__unclassified_c__Gammaproteobacteria	f__unclassified_c__Gammaproteobacteria	g__unclassified_c__Gammaproteobacteria	s__unclassified_c__Gammaproteobacteria	OTU1163	0	0	0	3	1	0	0	0	0	0	0	0	0	0	0	0	0	0	0	0	0	0	0	0	0	0	0	0	0	0	4
d__Bacteria	k__norank_d__Bacteria	p__Actinobacteria	c__Actinobacteria	o__Corynebacteriales	f__Corynebacteriaceae	g__Corynebacterium_1	s__Corynebacterium_tuberculostearicum	OTU1164	0	0	0	6	1	7	7	4	0	1	4	5	0	0	2	2	1	2	0	0	0	0	1	0	0	0	0	9	8	0	60
d__Bacteria	k__norank_d__Bacteria	p__Patescibacteria	c__Saccharimonadia	o__Saccharimonadales	f__norank_o__Saccharimonadales	g__norank_f__norank_o__Saccharimonadales	s__uncultured_bacterium_g__norank_f__norank_o__Saccharimonadales	OTU1165	0	0	0	1	0	0	0	0	0	0	0	0	0	0	0	0	0	0	0	0	0	0	0	0	0	0	0	0	0	0	1
d__Bacteria	k__norank_d__Bacteria	p__Proteobacteria	c__Deltaproteobacteria	o__Myxococcales	f__BIrii41	g__norank_f__BIrii41	s__uncultured_bacterium_g__norank_f__BIrii41	OTU1166	3	5	3	2	0	0	8	1	0	5	1	4	6	1	2	6	0	0	18	15	21	15	20	17	0	0	0	0	0	3	156
d__Bacteria	k__norank_d__Bacteria	p__Elusimicrobia	c__Elusimicrobia	o__norank_c__Elusimicrobia	f__norank_o__norank_c__Elusimicrobia	g__norank_f__norank_o__norank_c__Elusimicrobia	s__uncultured_soil_bacterium_g__norank_f__norank_o__norank_c__Elusimicrobia	OTU1167	2	0	0	2	0	0	0	0	0	0	0	0	0	0	0	0	0	0	0	0	0	0	0	0	0	0	0	0	0	0	4
d__Bacteria	k__norank_d__Bacteria	p__Proteobacteria	c__Deltaproteobacteria	o__Oligoflexales	f__0319-6G20	g__norank_f__0319-6G20	s__unclassified_g__norank_f__0319-6G20	OTU1168	0	3	0	1	1	4	1	1	0	0	0	0	0	0	2	0	0	1	0	0	0	0	0	0	0	0	3	0	0	4	21
d__Bacteria	k__norank_d__Bacteria	p__Acidobacteria	c__unclassified_p__Acidobacteria	o__unclassified_p__Acidobacteria	f__unclassified_p__Acidobacteria	g__unclassified_p__Acidobacteria	s__unclassified_p__Acidobacteria	OTU1169	0	0	0	2	0	0	0	0	0	0	0	0	0	0	0	0	0	0	0	0	0	0	0	0	0	0	0	0	0	0	2
d__Bacteria	k__norank_d__Bacteria	p__Patescibacteria	c__WWE3	o__norank_c__WWE3	f__norank_o__norank_c__WWE3	g__norank_f__norank_o__norank_c__WWE3	s__unclassified_g__norank_f__norank_o__norank_c__WWE3	OTU117	4	0	0	0	0	0	0	1	0	0	0	0	0	0	0	0	0	0	0	1	0	0	0	0	0	0	0	1	0	0	7
d__Bacteria	k__norank_d__Bacteria	p__Proteobacteria	c__Alphaproteobacteria	o__Azospirillales	f__norank_o__Azospirillales	g__norank_f__norank_o__Azospirillales	s__uncultured_bacterium_g__norank_f__norank_o__Azospirillales	OTU1170	696	779	802	612	795	774	926	769	837	881	860	815	707	749	668	670	622	710	659	472	528	562	661	540	390	428	293	430	370	527	19532
d__Bacteria	k__norank_d__Bacteria	p__Proteobacteria	c__Gammaproteobacteria	o__Salinisphaerales	f__Solimonadaceae	g__Panacagrimonas	s__uncultured_Panacagrimonas_sp.	OTU1171	58	17	16	106	24	81	17	18	18	10	21	36	25	18	35	25	27	21	36	66	51	9	4	9	14	12	37	9	18	57	895
d__Bacteria	k__norank_d__Bacteria	p__Proteobacteria	c__Alphaproteobacteria	o__unclassified_c__Alphaproteobacteria	f__unclassified_c__Alphaproteobacteria	g__unclassified_c__Alphaproteobacteria	s__unclassified_c__Alphaproteobacteria	OTU1172	0	0	0	4	0	0	0	1	0	0	0	0	0	0	0	0	0	0	0	0	0	0	0	0	0	0	0	0	0	0	5
d__Bacteria	k__norank_d__Bacteria	p__Proteobacteria	c__Gammaproteobacteria	o__Xanthomonadales	f__norank_o__Xanthomonadales	g__norank_f__norank_o__Xanthomonadales	s__uncultured_bacterium_g__norank_f__norank_o__Xanthomonadales	OTU1173	5	0	0	3	0	3	6	1	2	4	10	4	0	0	0	2	1	1	0	0	0	0	5	0	0	0	1	0	2	0	50
d__Bacteria	k__norank_d__Bacteria	p__Firmicutes	c__Erysipelotrichia	o__Erysipelotrichales	f__Erysipelotrichaceae	g__norank_f__Erysipelotrichaceae	s__uncultured_Solobacterium_sp.	OTU1174	0	0	0	2	0	0	0	0	0	0	0	0	0	0	0	0	0	0	0	0	0	0	0	0	0	0	0	0	0	0	2
d__Bacteria	k__norank_d__Bacteria	p__Acidobacteria	c__Subgroup_6	o__norank_c__Subgroup_6	f__norank_o__norank_c__Subgroup_6	g__norank_f__norank_o__norank_c__Subgroup_6	s__unclassified_g__norank_f__norank_o__norank_c__Subgroup_6	OTU1175	0	0	0	3	0	0	0	0	0	0	0	0	0	0	0	0	0	0	0	0	0	0	0	0	0	0	0	0	0	0	3
d__Bacteria	k__norank_d__Bacteria	p__Proteobacteria	c__Alphaproteobacteria	o__Rickettsiales	f__Midichloriaceae	g__Candidatus_Jidaibacter	s__metagenome_g__Candidatus_Jidaibacter	OTU1176	0	0	0	3	0	0	0	0	3	3	2	1	0	0	1	0	0	0	1	0	0	2	1	0	0	0	0	0	0	0	17
d__Bacteria	k__norank_d__Bacteria	p__Proteobacteria	c__Deltaproteobacteria	o__SAR324_cladeMarine_group_B	f__norank_o__SAR324_cladeMarine_group_B	g__norank_f__norank_o__SAR324_cladeMarine_group_B	s__unclassified_g__norank_f__norank_o__SAR324_cladeMarine_group_B	OTU1177	0	0	0	2	0	0	0	0	0	0	0	0	0	0	0	0	0	0	0	0	0	0	0	0	0	0	0	0	0	0	2
d__Bacteria	k__norank_d__Bacteria	p__Bacteroidetes	c__Bacteroidia	o__unclassified_c__Bacteroidia	f__unclassified_c__Bacteroidia	g__unclassified_c__Bacteroidia	s__unclassified_c__Bacteroidia	OTU1178	1	4	4	4	2	0	0	0	0	0	0	0	0	0	0	0	0	0	9	24	6	0	1	0	0	0	0	0	0	0	55
d__Bacteria	k__norank_d__Bacteria	p__Latescibacteria	c__Latescibacteria	o__norank_c__Latescibacteria	f__norank_o__norank_c__Latescibacteria	g__norank_f__norank_o__norank_c__Latescibacteria	s__uncultured_soil_bacterium_g__norank_f__norank_o__norank_c__Latescibacteria	OTU1179	0	5	0	3	0	1	0	1	0	1	1	0	0	1	1	1	0	0	1	1	0	0	3	2	0	0	1	1	0	0	24
d__Bacteria	k__norank_d__Bacteria	p__Proteobacteria	c__Alphaproteobacteria	o__Caulobacterales	f__Caulobacteraceae	g__Brevundimonas	s__unclassified_g__Brevundimonas	OTU118	2	0	0	0	0	0	0	0	0	0	0	0	0	0	0	0	0	0	0	0	0	0	0	0	0	0	0	0	0	0	2
d__Bacteria	k__norank_d__Bacteria	p__Acidobacteria	c__Acidobacteriia	o__Subgroup_2	f__norank_o__Subgroup_2	g__norank_f__norank_o__Subgroup_2	s__uncultured_bacterium_g__norank_f__norank_o__Subgroup_2	OTU1180	1	0	0	2	1	0	0	0	0	1	0	0	0	0	0	0	1	0	0	0	1	0	0	0	0	0	0	0	0	0	7
d__Bacteria	k__norank_d__Bacteria	p__Chloroflexi	c__Chloroflexia	o__Chloroflexales	f__Herpetosiphonaceae	g__Herpetosiphon	s__uncultured_Chloroflexi_bacterium_g__Herpetosiphon	OTU1181	0	0	0	8	0	0	0	0	0	0	0	0	0	0	0	0	0	2	0	0	1	0	0	0	0	0	0	0	0	1	12
d__Bacteria	k__norank_d__Bacteria	p__Chlamydiae	c__Chlamydiae	o__Chlamydiales	f__Parachlamydiaceae	g__Neochlamydia	s__uncultured_bacterium_g__Neochlamydia	OTU1182	0	0	0	2	0	0	0	0	0	0	0	0	0	0	0	0	0	0	0	0	0	0	0	0	0	0	0	0	0	0	2
d__Bacteria	k__norank_d__Bacteria	p__unclassified_k__norank_d__Bacteria	c__unclassified_k__norank_d__Bacteria	o__unclassified_k__norank_d__Bacteria	f__unclassified_k__norank_d__Bacteria	g__unclassified_k__norank_d__Bacteria	s__unclassified_k__norank_d__Bacteria	OTU1183	0	0	0	2	0	0	0	0	0	0	0	0	0	0	0	0	0	0	0	0	0	0	0	0	0	0	0	0	0	0	2
d__Bacteria	k__norank_d__Bacteria	p__Patescibacteria	c__Saccharimonadia	o__Saccharimonadales	f__norank_o__Saccharimonadales	g__norank_f__norank_o__Saccharimonadales	s__uncultured_bacterium_g__norank_f__norank_o__Saccharimonadales	OTU1184	0	0	0	3	0	0	0	0	0	0	0	0	0	0	0	0	0	0	0	0	0	0	0	0	0	0	2	0	3	0	8
d__Bacteria	k__norank_d__Bacteria	p__Proteobacteria	c__Deltaproteobacteria	o__Oligoflexales	f__Oligoflexaceae	g__norank_f__Oligoflexaceae	s__unclassified_g__norank_f__Oligoflexaceae	OTU1185	1	0	0	5	0	1	2	1	1	0	0	0	0	0	0	0	0	0	0	1	0	0	0	0	1	0	0	0	0	0	13
d__Bacteria	k__norank_d__Bacteria	p__Proteobacteria	c__Deltaproteobacteria	o__unclassified_c__Deltaproteobacteria	f__unclassified_c__Deltaproteobacteria	g__unclassified_c__Deltaproteobacteria	s__unclassified_c__Deltaproteobacteria	OTU1186	0	1	0	1	0	1	0	0	0	0	0	0	0	0	0	0	0	0	0	0	0	0	0	0	0	0	0	0	0	0	3
d__Bacteria	k__norank_d__Bacteria	p__Bacteroidetes	c__Rhodothermia	o__Rhodothermales	f__Rhodothermaceae	g__norank_f__Rhodothermaceae	s__unclassified_g__norank_f__Rhodothermaceae	OTU1187	15	10	26	17	15	7	22	32	7	11	14	13	24	42	27	30	17	14	27	31	16	24	28	22	21	13	39	22	30	15	631
d__Bacteria	k__norank_d__Bacteria	p__Proteobacteria	c__Deltaproteobacteria	o__Myxococcales	f__Haliangiaceae	g__Haliangium	s__uncultured_prokaryote_g__Haliangium	OTU1188	0	8	11	24	6	7	5	5	2	3	2	11	0	4	3	1	2	4	14	9	14	14	7	11	2	3	2	0	0	1	175
d__Bacteria	k__norank_d__Bacteria	p__Planctomycetes	c__Phycisphaerae	o__Tepidisphaerales	f__Tepidisphaeraceae	g__Tepidisphaera	s__uncultured_bacterium_g__Tepidisphaera	OTU1189	0	0	0	2	0	0	0	0	0	0	0	0	0	0	0	0	0	0	0	0	0	0	0	0	0	2	0	0	0	0	4
d__Bacteria	k__norank_d__Bacteria	p__Proteobacteria	c__Alphaproteobacteria	o__Rhizobiales	f__Hyphomicrobiaceae	g__unclassified_f__Hyphomicrobiaceae	s__unclassified_f__Hyphomicrobiaceae	OTU119	102	70	92	75	70	72	36	119	51	65	64	55	65	64	57	47	57	74	41	39	45	49	31	56	62	37	57	71	36	70	1829
d__Bacteria	k__norank_d__Bacteria	p__Cyanobacteria	c__Oxyphotobacteria	o__Oxyphotobacteria_Incertae_Sedis	f__unclassified_o__Oxyphotobacteria_Incertae_Sedis	g__Leptolyngbya_EcFYyyy-00	s__uncultured_soil_bacterium_g__Leptolyngbya_EcFYyyy-00	OTU1190	0	1	0	14	6	8	4	8	1	2	0	1	0	0	0	4	0	5	9	42	2	4	0	3	0	0	0	0	1	0	115
d__Bacteria	k__norank_d__Bacteria	p__Proteobacteria	c__Gammaproteobacteria	o__unclassified_c__Gammaproteobacteria	f__unclassified_c__Gammaproteobacteria	g__unclassified_c__Gammaproteobacteria	s__unclassified_c__Gammaproteobacteria	OTU1191	0	0	0	2	0	0	1	0	0	0	0	0	0	0	0	0	0	0	0	0	0	0	0	0	0	0	0	0	0	0	3
d__Bacteria	k__norank_d__Bacteria	p__Hydrogenedentes	c__Hydrogenedentia	o__Hydrogenedentiales	f__Hydrogenedensaceae	g__norank_f__Hydrogenedensaceae	s__uncultured_bacterium_g__norank_f__Hydrogenedensaceae	OTU1192	0	0	0	2	0	0	0	0	3	0	0	0	0	0	0	0	0	0	0	0	2	0	0	0	0	0	0	0	0	0	7
d__Bacteria	k__norank_d__Bacteria	p__Planctomycetes	c__Pla4_lineage	o__norank_c__Pla4_lineage	f__norank_o__norank_c__Pla4_lineage	g__norank_f__norank_o__norank_c__Pla4_lineage	s__metagenome_g__norank_f__norank_o__norank_c__Pla4_lineage	OTU1193	1	0	3	6	0	2	0	0	0	1	0	0	0	0	0	0	0	0	0	9	7	3	0	0	0	0	0	0	0	0	32
d__Bacteria	k__norank_d__Bacteria	p__Proteobacteria	c__Gammaproteobacteria	o__Diplorickettsiales	f__Diplorickettsiaceae	g__norank_f__Diplorickettsiaceae	s__gamma_proteobacterium_WY1	OTU1194	0	0	7	5	2	2	1	0	0	1	0	0	0	0	1	0	0	0	0	0	0	4	6	1	0	0	0	3	0	0	33
d__Bacteria	k__norank_d__Bacteria	p__Proteobacteria	c__Deltaproteobacteria	o__Bdellovibrionales	f__Bdellovibrionaceae	g__Bdellovibrio	s__unclassified_g__Bdellovibrio	OTU1195	0	0	0	3	1	0	0	0	0	3	1	0	0	0	0	0	0	0	0	0	0	0	0	0	0	0	0	0	0	0	8
d__Bacteria	k__norank_d__Bacteria	p__Chlamydiae	c__Chlamydiae	o__Chlamydiales	f__Simkaniaceae	g__norank_f__Simkaniaceae	s__unclassified_g__norank_f__Simkaniaceae	OTU1196	0	0	0	2	0	0	0	0	0	0	0	0	0	0	0	0	0	0	0	0	0	0	0	0	0	0	1	0	0	0	3
d__Bacteria	k__norank_d__Bacteria	p__Proteobacteria	c__Alphaproteobacteria	o__unclassified_c__Alphaproteobacteria	f__unclassified_c__Alphaproteobacteria	g__unclassified_c__Alphaproteobacteria	s__unclassified_c__Alphaproteobacteria	OTU1197	0	0	0	2	0	0	0	0	0	0	0	0	0	0	0	0	0	0	0	0	0	0	0	0	0	0	0	0	0	0	2
d__Bacteria	k__norank_d__Bacteria	p__Proteobacteria	c__unclassified_p__Proteobacteria	o__unclassified_p__Proteobacteria	f__unclassified_p__Proteobacteria	g__unclassified_p__Proteobacteria	s__unclassified_p__Proteobacteria	OTU1198	0	0	0	2	0	0	0	0	0	0	0	0	0	0	0	0	0	0	0	0	0	0	0	0	0	0	0	0	0	0	2
d__Bacteria	k__norank_d__Bacteria	p__Gemmatimonadetes	c__Gemmatimonadetes	o__norank_c__Gemmatimonadetes	f__norank_o__norank_c__Gemmatimonadetes	g__norank_f__norank_o__norank_c__Gemmatimonadetes	s__unclassified_g__norank_f__norank_o__norank_c__Gemmatimonadetes	OTU1199	3	4	0	5	1	10	6	1	2	8	2	3	0	0	0	3	1	1	3	6	1	0	1	1	2	0	2	1	2	4	73
d__Bacteria	k__norank_d__Bacteria	p__Actinobacteria	c__Actinobacteria	o__Gaiellales	f__unclassified_o__Gaiellales	g__unclassified_o__Gaiellales	s__unclassified_o__Gaiellales	OTU12	3	1	0	0	1	2	0	1	0	0	0	3	1	1	0	4	1	2	0	0	1	0	0	1	0	0	0	0	0	0	22
d__Bacteria	k__norank_d__Bacteria	p__Acidobacteria	c__Subgroup_6	o__norank_c__Subgroup_6	f__norank_o__norank_c__Subgroup_6	g__norank_f__norank_o__norank_c__Subgroup_6	s__unclassified_g__norank_f__norank_o__norank_c__Subgroup_6	OTU120	13	23	22	23	41	20	31	25	42	32	27	47	29	21	34	30	42	26	22	10	18	29	22	12	28	27	19	40	24	24	803
d__Bacteria	k__norank_d__Bacteria	p__Bacteroidetes	c__Bacteroidia	o__Chitinophagales	f__Chitinophagaceae	g__unclassified_f__Chitinophagaceae	s__unclassified_f__Chitinophagaceae	OTU1200	1	1	0	11	9	3	0	7	3	2	1	0	0	0	0	0	0	3	0	0	0	0	0	0	1	1	4	2	0	0	49
d__Bacteria	k__norank_d__Bacteria	p__Planctomycetes	c__Planctomycetacia	o__Pirellulales	f__Pirellulaceae	g__Rhodopirellula	s__uncultured_Planctomycetaceae_bacterium_g__Rhodopirellula	OTU1201	0	0	0	3	0	0	0	0	0	0	0	0	0	0	0	0	0	0	0	0	0	1	0	0	0	0	0	0	0	0	4
d__Bacteria	k__norank_d__Bacteria	p__Bacteroidetes	c__Bacteroidia	o__Chitinophagales	f__37-13	g__norank_f__37-13	s__uncultured_bacterium_g__norank_f__37-13	OTU1202	4	4	2	2	1	3	2	13	5	0	0	0	1	0	1	0	1	1	2	3	2	3	3	10	0	0	0	1	0	0	64
d__Bacteria	k__norank_d__Bacteria	p__unclassified_k__norank_d__Bacteria	c__unclassified_k__norank_d__Bacteria	o__unclassified_k__norank_d__Bacteria	f__unclassified_k__norank_d__Bacteria	g__unclassified_k__norank_d__Bacteria	s__unclassified_k__norank_d__Bacteria	OTU1203	0	0	0	2	0	0	0	0	0	0	0	0	0	0	0	0	0	0	0	0	0	0	0	0	0	0	0	0	0	0	2
d__Bacteria	k__norank_d__Bacteria	p__Proteobacteria	c__Deltaproteobacteria	o__Myxococcales	f__Haliangiaceae	g__Haliangium	s__uncultured_bacterium_g__Haliangium	OTU1204	1	0	0	1	0	0	3	0	1	0	0	0	0	1	0	1	0	0	0	0	0	0	0	0	0	0	1	0	0	0	9
d__Bacteria	k__norank_d__Bacteria	p__Acidobacteria	c__Thermoanaerobaculia	o__Thermoanaerobaculales	f__Thermoanaerobaculaceae	g__Subgroup_10	s__unclassified_g__Subgroup_10	OTU1205	2	5	3	8	3	6	4	5	0	0	13	0	0	0	0	0	9	1	4	2	7	4	1	2	0	3	0	1	2	0	85
d__Bacteria	k__norank_d__Bacteria	p__Acidobacteria	c__Subgroup_25	o__norank_c__Subgroup_25	f__norank_o__norank_c__Subgroup_25	g__norank_f__norank_o__norank_c__Subgroup_25	s__uncultured_bacterium_g__norank_f__norank_o__norank_c__Subgroup_25	OTU1206	6	0	0	6	2	0	6	0	0	0	0	0	0	0	0	0	1	0	1	0	4	0	0	0	0	2	0	0	4	0	32
d__Bacteria	k__norank_d__Bacteria	p__Gemmatimonadetes	c__Gemmatimonadetes	o__Gemmatimonadales	f__Gemmatimonadaceae	g__Gemmatimonas	s__metagenome_g__Gemmatimonas	OTU1207	7	7	10	19	9	0	4	2	0	0	5	1	3	4	0	0	3	9	17	12	5	8	9	7	3	0	3	0	24	9	180
d__Bacteria	k__norank_d__Bacteria	p__Proteobacteria	c__Deltaproteobacteria	o__Myxococcales	f__Haliangiaceae	g__Haliangium	s__uncultured_bacterium_g__Haliangium	OTU1208	0	0	0	3	0	0	0	0	0	0	0	0	0	0	0	0	0	0	0	0	0	0	0	0	0	0	0	0	0	0	3
d__Bacteria	k__norank_d__Bacteria	p__Gemmatimonadetes	c__Gemmatimonadetes	o__norank_c__Gemmatimonadetes	f__norank_o__norank_c__Gemmatimonadetes	g__norank_f__norank_o__norank_c__Gemmatimonadetes	s__uncultured_bacterium_g__norank_f__norank_o__norank_c__Gemmatimonadetes	OTU1209	22	14	15	17	23	20	8	2	13	3	3	8	0	12	6	5	3	3	16	10	20	10	17	12	0	6	2	1	6	0	277
d__Bacteria	k__norank_d__Bacteria	p__Acidobacteria	c__Blastocatellia_Subgroup_4	o__DS-100	f__norank_o__DS-100	g__norank_f__norank_o__DS-100	s__uncultured_Acidobacteria_bacterium_g__norank_f__norank_o__DS-100	OTU121	2	0	0	0	0	0	0	0	0	0	0	0	0	0	0	0	0	0	0	0	0	0	0	0	0	0	0	0	0	0	2
d__Bacteria	k__norank_d__Bacteria	p__Bacteroidetes	c__Bacteroidia	o__Sphingobacteriales	f__env.OPS_17	g__norank_f__env.OPS_17	s__unclassified_g__norank_f__env.OPS_17	OTU1210	0	0	0	2	0	1	0	3	0	0	0	0	0	0	0	0	0	0	0	0	0	0	0	0	0	0	2	0	0	1	9
d__Bacteria	k__norank_d__Bacteria	p__Bacteroidetes	c__Bacteroidia	o__Sphingobacteriales	f__env.OPS_17	g__norank_f__env.OPS_17	s__uncultured_Bacteroidetes_bacterium_g__norank_f__env.OPS_17	OTU1211	20	6	17	14	13	15	9	4	1	22	11	9	10	8	14	15	12	9	8	22	19	12	7	9	4	5	18	11	29	4	357
d__Bacteria	k__norank_d__Bacteria	p__Proteobacteria	c__Deltaproteobacteria	o__Oligoflexales	f__0319-6G20	g__norank_f__0319-6G20	s__uncultured_bacterium_g__norank_f__0319-6G20	OTU1212	0	0	0	2	0	0	0	0	0	0	0	0	0	0	0	0	0	0	0	0	0	0	0	0	0	0	0	0	0	0	2
d__Bacteria	k__norank_d__Bacteria	p__Armatimonadetes	c__norank_p__Armatimonadetes	o__norank_c__norank_p__Armatimonadetes	f__norank_o__norank_c__norank_p__Armatimonadetes	g__norank_f__norank_o__norank_c__norank_p__Armatimonadetes	s__uncultured_Firmicutes_bacterium_g__norank_f__norank_o__norank	OTU1213	8	6	4	13	5	10	10	3	2	6	5	2	5	8	0	6	4	2	0	2	5	6	14	3	11	2	0	0	1	0	143
d__Bacteria	k__norank_d__Bacteria	p__Proteobacteria	c__Alphaproteobacteria	o__Tistrellales	f__Geminicoccaceae	g__Candidatus_Alysiosphaera	s__uncultured_bacterium_g__Candidatus_Alysiosphaera	OTU1214	2	0	2	1	0	0	0	1	0	0	1	0	0	1	3	0	4	1	2	2	0	0	1	0	0	0	0	0	0	1	22
d__Bacteria	k__norank_d__Bacteria	p__Gemmatimonadetes	c__Gemmatimonadetes	o__Gemmatimonadales	f__Gemmatimonadaceae	g__Gemmatimonas	s__unclassified_g__Gemmatimonas	OTU1215	20	16	16	17	15	25	13	32	28	34	20	30	15	18	26	14	30	15	23	8	14	16	28	32	17	3	13	4	11	15	568
d__Bacteria	k__norank_d__Bacteria	p__Proteobacteria	c__Alphaproteobacteria	o__Rickettsiales	f__Mitochondria	g__norank_f__Mitochondria	s__unclassified_g__norank_f__Mitochondria	OTU1216	0	0	0	2	0	0	0	0	0	0	0	0	0	0	0	0	0	0	0	0	2	2	0	0	0	0	0	0	0	3	9
d__Bacteria	k__norank_d__Bacteria	p__unclassified_k__norank_d__Bacteria	c__unclassified_k__norank_d__Bacteria	o__unclassified_k__norank_d__Bacteria	f__unclassified_k__norank_d__Bacteria	g__unclassified_k__norank_d__Bacteria	s__unclassified_k__norank_d__Bacteria	OTU1217	0	0	0	3	0	0	0	0	0	0	0	0	0	0	0	0	0	0	0	0	0	0	1	0	0	0	0	0	0	0	4
d__Bacteria	k__norank_d__Bacteria	p__Actinobacteria	c__Actinobacteria	o__Micrococcales	f__Microbacteriaceae	g__Agromyces	s__unclassified_g__Agromyces	OTU1218	0	0	0	2	0	0	0	0	0	0	0	0	0	0	0	0	0	0	0	0	0	0	0	0	0	0	0	0	0	0	2
d__Bacteria	k__norank_d__Bacteria	p__Proteobacteria	c__Deltaproteobacteria	o__SAR324_cladeMarine_group_B	f__norank_o__SAR324_cladeMarine_group_B	g__norank_f__norank_o__SAR324_cladeMarine_group_B	s__unclassified_g__norank_f__norank_o__SAR324_cladeMarine_group_B	OTU1219	2	6	3	1	8	1	6	1	4	1	3	1	2	0	1	2	1	1	1	0	4	5	2	1	0	0	0	1	3	3	64
d__Bacteria	k__norank_d__Bacteria	p__Proteobacteria	c__Alphaproteobacteria	o__unclassified_c__Alphaproteobacteria	f__unclassified_c__Alphaproteobacteria	g__unclassified_c__Alphaproteobacteria	s__unclassified_c__Alphaproteobacteria	OTU122	2	0	0	0	0	0	0	0	0	0	0	0	0	0	0	0	0	0	0	0	0	1	0	0	0	0	0	0	0	0	3
d__Bacteria	k__norank_d__Bacteria	p__Proteobacteria	c__Gammaproteobacteria	o__unclassified_c__Gammaproteobacteria	f__unclassified_c__Gammaproteobacteria	g__unclassified_c__Gammaproteobacteria	s__unclassified_c__Gammaproteobacteria	OTU1220	0	0	0	2	0	0	0	1	0	0	0	0	0	0	0	0	0	0	0	0	3	0	2	0	0	3	0	0	0	0	11
d__Bacteria	k__norank_d__Bacteria	p__Proteobacteria	c__Alphaproteobacteria	o__Rhizobiales	f__Xanthobacteraceae	g__norank_f__Xanthobacteraceae	s__unclassified_g__norank_f__Xanthobacteraceae	OTU1221	54	47	65	41	40	36	46	43	46	36	33	48	33	54	70	31	49	71	43	39	55	57	50	47	31	22	21	29	25	35	1297
d__Bacteria	k__norank_d__Bacteria	p__Chloroflexi	c__Anaerolineae	o__SBR1031	f__A4b	g__norank_f__A4b	s__metagenome_g__norank_f__A4b	OTU1222	170	206	250	74	114	139	144	187	155	38	45	55	195	210	197	177	152	158	142	222	218	240	263	311	64	50	59	57	52	22	4366
d__Bacteria	k__norank_d__Bacteria	p__Proteobacteria	c__Deltaproteobacteria	o__Myxococcales	f__Sandaracinaceae	g__norank_f__Sandaracinaceae	s__unclassified_g__norank_f__Sandaracinaceae	OTU1223	0	0	0	3	0	0	0	0	0	0	0	0	0	0	0	0	0	0	0	0	0	0	0	0	0	0	0	0	0	0	3
d__Bacteria	k__norank_d__Bacteria	p__Proteobacteria	c__Gammaproteobacteria	o__Gammaproteobacteria_Incertae_Sedis	f__unclassified_o__Gammaproteobacteria_Incertae_Sedis	g__Candidatus_Berkiella	s__uncultured_bacterium_g__Candidatus_Berkiella	OTU1224	2	0	1	3	0	0	0	0	1	5	3	4	1	0	0	0	0	0	5	1	0	1	2	3	0	0	0	0	0	0	32
d__Bacteria	k__norank_d__Bacteria	p__Patescibacteria	c__Saccharimonadia	o__Saccharimonadales	f__norank_o__Saccharimonadales	g__norank_f__norank_o__Saccharimonadales	s__uncultured_Candidatus_Saccharibacteria_bacterium_g__norank_f__norank	OTU1225	1	0	0	2	0	0	0	0	0	0	0	0	1	0	3	0	0	0	0	1	0	0	3	0	0	0	0	0	0	0	11
d__Bacteria	k__norank_d__Bacteria	p__Proteobacteria	c__Gammaproteobacteria	o__Cellvibrionales	f__Halieaceae	g__OM60NOR5_clade	s__unclassified_g__OM60NOR5_clade	OTU1226	1	2	3	2	0	0	0	0	0	0	0	0	0	0	1	0	0	0	0	0	1	0	0	0	0	1	0	0	0	0	11
d__Bacteria	k__norank_d__Bacteria	p__Gemmatimonadetes	c__Gemmatimonadetes	o__Gemmatimonadales	f__Gemmatimonadaceae	g__Gemmatimonas	s__uncultured_bacterium_g__Gemmatimonas	OTU1227	3	25	10	20	10	7	6	1	0	6	3	12	3	9	12	6	9	13	15	3	7	6	11	6	1	0	8	7	2	1	222
d__Bacteria	k__norank_d__Bacteria	p__Bacteroidetes	c__Bacteroidia	o__Sphingobacteriales	f__KD3-93	g__norank_f__KD3-93	s__unclassified_g__norank_f__KD3-93	OTU1228	0	0	1	6	5	2	4	0	0	3	1	0	0	2	0	2	2	1	4	4	3	5	3	0	2	1	1	0	0	0	52
d__Bacteria	k__norank_d__Bacteria	p__Bacteroidetes	c__Bacteroidia	o__Sphingobacteriales	f__env.OPS_17	g__norank_f__env.OPS_17	s__unclassified_g__norank_f__env.OPS_17	OTU1229	1	0	2	5	0	1	0	0	0	3	0	12	1	2	3	2	6	3	0	1	0	3	2	1	0	0	3	1	5	2	59
d__Bacteria	k__norank_d__Bacteria	p__Actinobacteria	c__Actinobacteria	o__norank_c__Actinobacteria	f__norank_o__norank_c__Actinobacteria	g__norank_f__norank_o__norank_c__Actinobacteria	s__unclassified_g__norank_f__norank_o__norank_c__Actinobacteria	OTU123	2	0	0	0	0	0	0	0	0	0	0	0	0	0	0	0	0	0	0	0	0	0	0	0	0	0	0	0	0	0	2
d__Bacteria	k__norank_d__Bacteria	p__Acidobacteria	c__Holophagae	o__Subgroup_7	f__norank_o__Subgroup_7	g__norank_f__norank_o__Subgroup_7	s__uncultured_soil_bacterium_g__norank_f__norank_o__Subgroup_7	OTU1230	1	3	1	4	4	0	0	0	3	2	0	0	0	0	0	2	0	0	0	1	0	0	0	1	0	0	0	0	0	0	22
d__Bacteria	k__norank_d__Bacteria	p__Verrucomicrobia	c__Verrucomicrobiae	o__Opitutales	f__Opitutaceae	g__unclassified_f__Opitutaceae	s__unclassified_f__Opitutaceae	OTU1231	21	19	33	16	6	19	13	18	8	15	17	9	10	15	8	0	4	32	2	12	9	19	16	20	15	16	17	7	4	9	409
d__Bacteria	k__norank_d__Bacteria	p__Proteobacteria	c__Deltaproteobacteria	o__Myxococcales	f__unclassified_o__Myxococcales	g__unclassified_o__Myxococcales	s__unclassified_o__Myxococcales	OTU1232	18	25	15	11	17	10	31	19	9	23	3	27	29	27	24	40	20	26	6	4	2	6	20	11	1	6	5	17	1	0	453
d__Bacteria	k__norank_d__Bacteria	p__Bacteroidetes	c__Bacteroidia	o__Chitinophagales	f__Chitinophagaceae	g__norank_f__Chitinophagaceae	s__unclassified_g__norank_f__Chitinophagaceae	OTU1233	0	0	0	3	1	0	0	0	0	0	0	0	0	0	0	0	0	0	0	0	4	0	0	0	2	0	0	0	1	0	11
d__Bacteria	k__norank_d__Bacteria	p__Bacteroidetes	c__Bacteroidia	o__Sphingobacteriales	f__NS11-12_marine_group	g__norank_f__NS11-12_marine_group	s__unclassified_g__norank_f__NS11-12_marine_group	OTU1234	0	0	1	2	0	0	0	0	0	0	4	0	0	0	0	0	0	0	0	2	0	0	1	0	0	0	0	0	0	0	10
d__Bacteria	k__norank_d__Bacteria	p__Proteobacteria	c__Gammaproteobacteria	o__Coxiellales	f__Coxiellaceae	g__Coxiella	s__uncultured_gamma_proteobacterium_g__Coxiella	OTU1235	0	0	0	2	0	0	0	0	0	0	0	0	0	0	0	0	0	0	0	0	0	0	0	0	0	0	0	0	0	0	2
d__Bacteria	k__norank_d__Bacteria	p__Verrucomicrobia	c__Verrucomicrobiae	o__Opitutales	f__Opitutaceae	g__Opitutus	s__uncultured_bacterium_g__Opitutus	OTU1236	114	58	72	114	78	126	73	54	24	80	140	13	135	154	43	25	18	108	24	40	125	59	29	29	62	72	85	75	36	36	2101
d__Bacteria	k__norank_d__Bacteria	p__Actinobacteria	c__Actinobacteria	o__Gaiellales	f__norank_o__Gaiellales	g__norank_f__norank_o__Gaiellales	s__unclassified_g__norank_f__norank_o__Gaiellales	OTU1237	28	35	15	42	32	29	25	42	48	31	32	23	20	23	18	27	26	18	11	13	12	15	16	20	14	23	22	11	15	20	706
d__Bacteria	k__norank_d__Bacteria	p__Proteobacteria	c__Gammaproteobacteria	o__Salinisphaerales	f__Solimonadaceae	g__unclassified_f__Solimonadaceae	s__unclassified_f__Solimonadaceae	OTU1238	11	10	5	33	11	20	0	2	0	0	2	8	0	0	4	7	2	5	8	10	1	6	5	4	3	3	21	4	5	30	220
d__Bacteria	k__norank_d__Bacteria	p__Acidobacteria	c__Subgroup_6	o__norank_c__Subgroup_6	f__norank_o__norank_c__Subgroup_6	g__norank_f__norank_o__norank_c__Subgroup_6	s__unclassified_g__norank_f__norank_o__norank_c__Subgroup_6	OTU1239	717	652	585	754	498	690	551	525	572	646	628	827	540	514	434	514	495	468	760	673	614	471	469	464	390	410	378	365	408	497	16509
d__Bacteria	k__norank_d__Bacteria	p__Acidobacteria	c__Acidobacteriia	o__Solibacterales	f__Solibacteraceae_Subgroup_3	g__Bryobacter	s__unclassified_g__Bryobacter	OTU124	5	3	2	1	1	0	2	0	1	0	0	0	1	0	1	1	2	1	3	1	0	0	1	0	3	1	0	0	3	0	33
d__Bacteria	k__norank_d__Bacteria	p__Proteobacteria	c__Deltaproteobacteria	o__Bdellovibrionales	f__Bdellovibrionaceae	g__Bdellovibrio	s__unclassified_g__Bdellovibrio	OTU1240	20	12	4	23	13	15	9	13	10	16	19	12	11	9	12	21	13	10	18	22	10	3	5	6	1	0	4	0	11	10	332
d__Bacteria	k__norank_d__Bacteria	p__Deinococcus-Thermus	c__Deinococci	o__Deinococcales	f__Deinococcaceae	g__unclassified_f__Deinococcaceae	s__unclassified_f__Deinococcaceae	OTU1241	0	0	0	3	0	0	0	2	0	0	0	0	0	0	0	1	0	0	0	0	0	0	0	0	0	0	0	0	0	0	6
d__Bacteria	k__norank_d__Bacteria	p__Patescibacteria	c__Parcubacteria	o__Candidatus_Kaiserbacteria	f__norank_o__Candidatus_Kaiserbacteria	g__norank_f__norank_o__Candidatus_Kaiserbacteria	s__uncultured_bacterium_g__norank_f__norank_o__Candidatus_Kaiserbacteria	OTU1242	11	5	19	2	13	5	18	4	6	15	12	1	34	35	6	0	10	40	1	18	16	13	13	36	9	4	7	8	4	3	368
d__Bacteria	k__norank_d__Bacteria	p__Chloroflexi	c__Chloroflexia	o__Thermomicrobiales	f__Thermomicrobiaceae	g__Nitrolancea	s__Nitrolancea_hollandica_Lb	OTU1243	30	29	33	45	32	45	8	52	45	28	37	44	33	34	81	37	46	20	15	4	10	36	26	25	35	37	29	38	33	32	999
d__Bacteria	k__norank_d__Bacteria	p__Planctomycetes	c__OM190	o__norank_c__OM190	f__norank_o__norank_c__OM190	g__norank_f__norank_o__norank_c__OM190	s__uncultured_Crater_Lake_bacterium_CL500-15	OTU1244	2	4	1	5	1	0	5	1	2	0	1	0	0	0	0	0	0	3	0	0	2	0	0	0	0	0	2	1	1	0	31
d__Bacteria	k__norank_d__Bacteria	p__Proteobacteria	c__Gammaproteobacteria	o__Salinisphaerales	f__Solimonadaceae	g__unclassified_f__Solimonadaceae	s__unclassified_f__Solimonadaceae	OTU1245	0	0	0	2	0	0	0	0	0	0	0	0	0	0	0	0	0	0	0	0	0	0	0	0	0	0	0	0	0	0	2
d__Bacteria	k__norank_d__Bacteria	p__Elusimicrobia	c__Elusimicrobia	o__norank_c__Elusimicrobia	f__norank_o__norank_c__Elusimicrobia	g__norank_f__norank_o__norank_c__Elusimicrobia	s__unclassified_g__norank_f__norank_o__norank_c__Elusimicrobia	OTU1246	0	0	3	1	0	0	0	1	0	0	0	2	0	0	0	4	0	0	0	0	1	0	0	0	0	0	0	0	0	0	12
d__Bacteria	k__norank_d__Bacteria	p__Bacteroidetes	c__Bacteroidia	o__Chitinophagales	f__Chitinophagaceae	g__Ferruginibacter	s__uncultured_Bacteroidetes_bacterium_g__Ferruginibacter	OTU1247	1	0	5	1	7	5	1	5	1	0	0	0	0	2	1	0	2	0	2	0	0	6	6	1	3	0	2	0	0	0	51
d__Bacteria	k__norank_d__Bacteria	p__Proteobacteria	c__Alphaproteobacteria	o__Rhizobiales	f__Beijerinckiaceae	g__Bosea	s__unclassified_g__Bosea	OTU1248	1	0	0	3	0	0	0	0	2	1	0	0	0	0	0	0	0	0	0	0	0	0	0	0	0	0	0	0	0	0	7
d__Bacteria	k__norank_d__Bacteria	p__Proteobacteria	c__Gammaproteobacteria	o__unclassified_c__Gammaproteobacteria	f__unclassified_c__Gammaproteobacteria	g__unclassified_c__Gammaproteobacteria	s__unclassified_c__Gammaproteobacteria	OTU1249	0	0	0	6	4	0	0	0	0	0	0	0	0	0	0	0	0	3	0	2	0	0	0	0	0	0	0	0	0	0	15
d__Bacteria	k__norank_d__Bacteria	p__Acidobacteria	c__Acidobacteriia	o__Solibacterales	f__Solibacteraceae_Subgroup_3	g__Bryobacter	s__unclassified_g__Bryobacter	OTU125	1	20	10	2	2	3	4	6	9	0	7	1	7	2	2	11	6	5	8	5	5	7	2	4	0	3	7	6	2	4	151
d__Bacteria	k__norank_d__Bacteria	p__Acidobacteria	c__Blastocatellia_Subgroup_4	o__DS-100	f__norank_o__DS-100	g__norank_f__norank_o__DS-100	s__uncultured_bacterium_g__norank_f__norank_o__DS-100	OTU1250	28	42	37	32	22	26	63	24	73	41	30	61	31	62	57	65	65	52	16	16	20	21	38	21	29	47	10	22	14	30	1095
d__Bacteria	k__norank_d__Bacteria	p__Acidobacteria	c__Blastocatellia_Subgroup_4	o__DS-100	f__norank_o__DS-100	g__norank_f__norank_o__DS-100	s__unclassified_g__norank_f__norank_o__DS-100	OTU1251	4	15	12	12	9	9	9	10	8	6	3	2	14	13	10	18	11	7	10	1	5	4	9	6	14	4	2	5	11	3	246
d__Bacteria	k__norank_d__Bacteria	p__Proteobacteria	c__Deltaproteobacteria	o__unclassified_c__Deltaproteobacteria	f__unclassified_c__Deltaproteobacteria	g__unclassified_c__Deltaproteobacteria	s__unclassified_c__Deltaproteobacteria	OTU1252	1	0	0	3	6	0	2	2	2	0	1	2	3	2	7	0	0	0	1	0	0	0	0	0	2	4	0	4	1	1	44
d__Bacteria	k__norank_d__Bacteria	p__Planctomycetes	c__Planctomycetacia	o__Gemmatales	f__Gemmataceae	g__norank_f__Gemmataceae	s__unclassified_g__norank_f__Gemmataceae	OTU1253	5	0	6	3	1	0	0	0	0	0	0	0	0	3	0	0	0	1	0	0	1	2	0	3	0	6	0	0	0	0	31
d__Bacteria	k__norank_d__Bacteria	p__Firmicutes	c__Clostridia	o__Clostridiales	f__Ruminococcaceae	g__unclassified_f__Ruminococcaceae	s__unclassified_f__Ruminococcaceae	OTU1254	0	0	0	2	0	0	0	0	0	0	0	0	0	0	0	0	0	0	0	0	0	0	0	0	0	0	0	0	0	0	2
d__Bacteria	k__norank_d__Bacteria	p__unclassified_k__norank_d__Bacteria	c__unclassified_k__norank_d__Bacteria	o__unclassified_k__norank_d__Bacteria	f__unclassified_k__norank_d__Bacteria	g__unclassified_k__norank_d__Bacteria	s__unclassified_k__norank_d__Bacteria	OTU1255	4	3	0	2	0	0	0	0	0	0	0	0	0	0	0	0	0	0	0	0	0	0	0	0	0	0	0	0	0	0	9
d__Bacteria	k__norank_d__Bacteria	p__Acidobacteria	c__Subgroup_6	o__norank_c__Subgroup_6	f__norank_o__norank_c__Subgroup_6	g__norank_f__norank_o__norank_c__Subgroup_6	s__unclassified_g__norank_f__norank_o__norank_c__Subgroup_6	OTU1256	0	0	0	2	0	0	0	0	1	0	0	0	0	0	0	0	0	0	0	0	0	0	0	0	0	0	0	0	0	0	3
d__Bacteria	k__norank_d__Bacteria	p__Proteobacteria	c__Deltaproteobacteria	o__Myxococcales	f__Haliangiaceae	g__Haliangium	s__uncultured_bacterium_g__Haliangium	OTU1257	11	6	4	10	1	7	2	8	5	11	5	6	8	0	1	6	8	0	13	7	8	5	4	2	3	0	9	1	4	5	160
d__Bacteria	k__norank_d__Bacteria	p__Acidobacteria	c__Subgroup_6	o__norank_c__Subgroup_6	f__norank_o__norank_c__Subgroup_6	g__norank_f__norank_o__norank_c__Subgroup_6	s__unclassified_g__norank_f__norank_o__norank_c__Subgroup_6	OTU1258	145	144	136	144	89	128	101	81	134	82	100	112	80	78	111	79	106	82	177	136	168	78	74	93	58	90	82	73	69	88	3118
d__Bacteria	k__norank_d__Bacteria	p__Proteobacteria	c__Deltaproteobacteria	o__Myxococcales	f__BIrii41	g__norank_f__BIrii41	s__uncultured_delta_proteobacterium_g__norank_f__BIrii41	OTU1259	189	127	106	145	89	89	90	218	123	79	98	78	76	100	153	93	122	68	180	241	202	75	101	120	35	66	132	40	119	113	3467
d__Bacteria	k__norank_d__Bacteria	p__unclassified_k__norank_d__Bacteria	c__unclassified_k__norank_d__Bacteria	o__unclassified_k__norank_d__Bacteria	f__unclassified_k__norank_d__Bacteria	g__unclassified_k__norank_d__Bacteria	s__unclassified_k__norank_d__Bacteria	OTU126	2	0	0	0	0	0	0	0	0	0	0	0	0	0	0	0	0	0	0	0	0	0	0	0	0	0	0	0	0	0	2
d__Bacteria	k__norank_d__Bacteria	p__Gemmatimonadetes	c__Gemmatimonadetes	o__norank_c__Gemmatimonadetes	f__norank_o__norank_c__Gemmatimonadetes	g__norank_f__norank_o__norank_c__Gemmatimonadetes	s__uncultured_bacterium_g__norank_f__norank_o__norank_c__Gemmatimonadetes	OTU1260	0	0	0	6	0	0	0	0	6	0	0	0	0	0	0	0	0	0	0	0	0	0	0	0	0	0	0	0	0	0	12
d__Bacteria	k__norank_d__Bacteria	p__Bacteroidetes	c__Bacteroidia	o__Flavobacteriales	f__Crocinitomicaceae	g__Fluviicola	s__uncultured_bacterium_g__Fluviicola	OTU1261	7	4	0	11	6	10	0	0	0	0	0	0	0	0	2	0	0	0	9	20	5	17	28	26	0	0	0	0	0	1	146
d__Bacteria	k__norank_d__Bacteria	p__Verrucomicrobia	c__Verrucomicrobiae	o__Pedosphaerales	f__Pedosphaeraceae	g__norank_f__Pedosphaeraceae	s__bacterium_Ellin517	OTU1262	11	4	9	16	8	22	5	3	1	5	5	2	13	16	6	0	4	12	2	8	5	1	4	7	2	6	13	8	3	9	210
d__Bacteria	k__norank_d__Bacteria	p__Gemmatimonadetes	c__Gemmatimonadetes	o__Gemmatimonadales	f__Gemmatimonadaceae	g__unclassified_f__Gemmatimonadaceae	s__unclassified_f__Gemmatimonadaceae	OTU1263	72	96	132	77	55	54	75	86	82	38	43	68	38	31	46	35	25	26	48	38	30	50	41	55	12	10	15	8	15	14	1415
d__Bacteria	k__norank_d__Bacteria	p__Acidobacteria	c__Subgroup_6	o__norank_c__Subgroup_6	f__norank_o__norank_c__Subgroup_6	g__norank_f__norank_o__norank_c__Subgroup_6	s__unclassified_g__norank_f__norank_o__norank_c__Subgroup_6	OTU1264	247	200	192	298	196	229	227	180	187	146	139	192	143	129	126	135	109	116	214	178	212	150	162	158	114	98	106	79	93	102	4857
d__Bacteria	k__norank_d__Bacteria	p__Proteobacteria	c__Gammaproteobacteria	o__EPR3968-O8a-Bc78	f__norank_o__EPR3968-O8a-Bc78	g__norank_f__norank_o__EPR3968-O8a-Bc78	s__unclassified_g__norank_f__norank_o__EPR3968-O8a-Bc78	OTU1265	0	0	0	2	0	0	0	0	0	0	0	0	0	0	0	0	0	0	0	0	0	0	0	0	0	0	0	0	0	0	2
d__Bacteria	k__norank_d__Bacteria	p__Planctomycetes	c__OM190	o__norank_c__OM190	f__norank_o__norank_c__OM190	g__norank_f__norank_o__norank_c__OM190	s__uncultured_soil_bacterium_g__norank_f__norank_o__norank_c__OM190	OTU1266	3	0	2	6	4	8	2	0	1	5	3	10	0	1	0	1	0	0	0	0	1	3	3	0	0	4	7	4	0	0	68
d__Bacteria	k__norank_d__Bacteria	p__Acidobacteria	c__Subgroup_6	o__norank_c__Subgroup_6	f__norank_o__norank_c__Subgroup_6	g__norank_f__norank_o__norank_c__Subgroup_6	s__unclassified_g__norank_f__norank_o__norank_c__Subgroup_6	OTU1267	28	14	14	26	21	16	14	19	21	20	10	24	8	7	8	15	10	13	20	24	16	12	12	3	4	7	20	19	3	13	441
d__Bacteria	k__norank_d__Bacteria	p__Actinobacteria	c__Actinobacteria	o__Streptomycetales	f__Streptomycetaceae	g__Streptomyces	s__unclassified_g__Streptomyces	OTU1268	0	0	0	2	0	0	1	0	1	0	0	0	0	0	0	1	0	0	0	0	0	1	0	0	0	1	0	0	0	0	7
d__Bacteria	k__norank_d__Bacteria	p__Gemmatimonadetes	c__Gemmatimonadetes	o__Gemmatimonadales	f__Gemmatimonadaceae	g__Gemmatimonas	s__unclassified_g__Gemmatimonas	OTU1269	68	80	39	53	58	39	37	34	44	28	28	22	24	19	36	19	20	42	94	83	71	26	21	35	31	44	39	36	36	47	1253
d__Bacteria	k__norank_d__Bacteria	p__Planctomycetes	c__unclassified_p__Planctomycetes	o__unclassified_p__Planctomycetes	f__unclassified_p__Planctomycetes	g__unclassified_p__Planctomycetes	s__unclassified_p__Planctomycetes	OTU127	6	0	0	0	0	0	0	0	0	0	3	0	0	0	0	0	0	0	0	0	3	0	0	0	0	0	0	0	0	0	12
d__Bacteria	k__norank_d__Bacteria	p__Planctomycetes	c__Planctomycetacia	o__Gemmatales	f__Gemmataceae	g__norank_f__Gemmataceae	s__uncultured_bacterium_g__norank_f__Gemmataceae	OTU1270	0	0	0	2	0	0	0	0	0	0	0	0	0	0	0	0	0	0	0	0	0	0	0	0	0	0	0	0	0	0	2
d__Bacteria	k__norank_d__Bacteria	p__Proteobacteria	c__Gammaproteobacteria	o__Diplorickettsiales	f__Diplorickettsiaceae	g__Aquicella	s__unclassified_g__Aquicella	OTU1271	0	1	0	2	1	0	0	0	0	0	0	0	0	0	0	0	0	0	0	0	0	0	1	2	0	0	0	0	0	0	7
d__Bacteria	k__norank_d__Bacteria	p__Proteobacteria	c__Deltaproteobacteria	o__Myxococcales	f__Blfdi19	g__norank_f__Blfdi19	s__uncultured_bacterium_g__norank_f__Blfdi19	OTU1272	1	0	0	3	0	0	0	0	0	0	0	0	0	0	0	0	0	0	0	1	0	0	0	0	0	0	0	0	0	0	5
d__Bacteria	k__norank_d__Bacteria	p__Proteobacteria	c__Gammaproteobacteria	o__unclassified_c__Gammaproteobacteria	f__unclassified_c__Gammaproteobacteria	g__unclassified_c__Gammaproteobacteria	s__unclassified_c__Gammaproteobacteria	OTU1273	0	0	0	3	0	7	0	0	1	0	0	0	0	0	1	1	0	1	2	3	3	0	0	0	0	0	0	0	0	0	22
d__Bacteria	k__norank_d__Bacteria	p__Proteobacteria	c__Alphaproteobacteria	o__unclassified_c__Alphaproteobacteria	f__unclassified_c__Alphaproteobacteria	g__unclassified_c__Alphaproteobacteria	s__unclassified_c__Alphaproteobacteria	OTU1274	0	0	0	2	0	0	0	0	0	0	0	0	0	0	0	0	0	0	0	0	0	0	0	0	0	0	0	0	0	0	2
d__Bacteria	k__norank_d__Bacteria	p__Proteobacteria	c__Deltaproteobacteria	o__Oligoflexales	f__0319-6G20	g__norank_f__0319-6G20	s__unclassified_g__norank_f__0319-6G20	OTU1275	2	2	1	3	0	0	0	2	0	1	2	3	3	1	0	2	2	0	0	0	1	0	0	1	0	1	1	1	6	0	35
d__Bacteria	k__norank_d__Bacteria	p__Gemmatimonadetes	c__Gemmatimonadetes	o__Gemmatimonadales	f__Gemmatimonadaceae	g__norank_f__Gemmatimonadaceae	s__unclassified_g__norank_f__Gemmatimonadaceae	OTU1276	27	31	31	54	39	50	16	19	23	19	18	21	11	14	10	14	14	8	23	12	18	22	22	16	17	12	6	8	6	12	593
d__Bacteria	k__norank_d__Bacteria	p__Actinobacteria	c__Actinobacteria	o__Micromonosporales	f__Micromonosporaceae	g__norank_f__Micromonosporaceae	s__uncultured_bacterium_g__norank_f__Micromonosporaceae	OTU1277	0	0	0	2	0	0	0	1	0	1	0	0	0	0	0	0	0	0	0	0	2	0	1	1	0	0	0	0	0	0	8
d__Bacteria	k__norank_d__Bacteria	p__Actinobacteria	c__Actinobacteria	o__Micromonosporales	f__Micromonosporaceae	g__Virgisporangium	s__unclassified_g__Virgisporangium	OTU1278	0	0	0	2	0	0	0	0	0	0	0	0	0	0	0	0	0	0	0	0	0	0	0	0	0	0	0	0	0	0	2
d__Bacteria	k__norank_d__Bacteria	p__Bacteroidetes	c__Ignavibacteria	o__OPB56	f__norank_o__OPB56	g__norank_f__norank_o__OPB56	s__uncultured_bacterium_KF-JG30-B11	OTU1279	2	0	1	1	0	0	0	0	0	0	0	0	0	0	0	0	0	0	0	0	1	0	1	0	0	0	0	0	0	0	6
d__Bacteria	k__norank_d__Bacteria	p__Proteobacteria	c__Gammaproteobacteria	o__Oceanospirillales	f__Pseudohongiellaceae	g__Pseudohongiella	s__unclassified_g__Pseudohongiella	OTU128	7	0	0	0	0	0	0	0	2	0	0	0	0	0	0	0	0	0	4	0	0	0	1	0	0	0	0	0	0	0	14
d__Bacteria	k__norank_d__Bacteria	p__Proteobacteria	c__Deltaproteobacteria	o__Oligoflexales	f__Oligoflexaceae	g__norank_f__Oligoflexaceae	s__unclassified_g__norank_f__Oligoflexaceae	OTU1280	0	0	0	2	1	0	0	0	0	0	0	0	0	0	0	0	0	0	0	0	0	0	0	0	0	0	0	0	0	0	3
d__Bacteria	k__norank_d__Bacteria	p__Verrucomicrobia	c__Verrucomicrobiae	o__UA11	f__norank_o__UA11	g__norank_f__norank_o__UA11	s__uncultured_bacterium_g__norank_f__norank_o__UA11	OTU1281	0	0	1	3	0	1	0	0	0	1	0	0	0	3	0	0	0	0	0	1	2	6	0	5	1	2	0	7	0	0	33
d__Bacteria	k__norank_d__Bacteria	p__Proteobacteria	c__Gammaproteobacteria	o__unclassified_c__Gammaproteobacteria	f__unclassified_c__Gammaproteobacteria	g__unclassified_c__Gammaproteobacteria	s__unclassified_c__Gammaproteobacteria	OTU1282	0	0	0	3	0	0	0	1	1	0	0	0	0	0	0	0	0	0	0	1	0	0	0	0	0	0	0	0	0	1	7
d__Bacteria	k__norank_d__Bacteria	p__Elusimicrobia	c__Elusimicrobia	o__norank_c__Elusimicrobia	f__norank_o__norank_c__Elusimicrobia	g__norank_f__norank_o__norank_c__Elusimicrobia	s__unclassified_g__norank_f__norank_o__norank_c__Elusimicrobia	OTU1283	0	0	0	2	6	2	1	0	4	0	0	0	0	0	0	0	0	0	2	0	5	1	0	1	0	0	0	0	0	0	24
d__Bacteria	k__norank_d__Bacteria	p__Bacteroidetes	c__Bacteroidia	o__Sphingobacteriales	f__FFCH9454	g__norank_f__FFCH9454	s__uncultured_bacterium_g__norank_f__FFCH9454	OTU1284	0	1	0	4	0	0	1	2	0	1	3	0	0	0	0	0	1	0	0	2	0	0	0	0	0	0	0	0	0	0	15
d__Bacteria	k__norank_d__Bacteria	p__Proteobacteria	c__Deltaproteobacteria	o__Bdellovibrionales	f__Bdellovibrionaceae	g__Bdellovibrio	s__uncultured_deep-sea_bacterium_g__Bdellovibrio	OTU1285	0	0	0	2	0	0	0	0	1	0	0	0	0	0	0	0	0	2	0	0	0	0	0	0	0	3	1	0	0	0	9
d__Bacteria	k__norank_d__Bacteria	p__Proteobacteria	c__Deltaproteobacteria	o__Deltaproteobacteria_Incertae_Sedis	f__unclassified_o__Deltaproteobacteria_Incertae_Sedis	g__Deferrisoma	s__unclassified_g__Deferrisoma	OTU1286	0	0	0	4	0	0	0	0	0	0	0	0	0	0	0	0	0	0	0	0	0	0	0	0	0	0	0	0	0	0	4
d__Bacteria	k__norank_d__Bacteria	p__Actinobacteria	c__Actinobacteria	o__Gaiellales	f__norank_o__Gaiellales	g__norank_f__norank_o__Gaiellales	s__uncultured_organism_g__norank_f__norank_o__Gaiellales	OTU1287	0	2	2	5	9	10	2	3	0	0	0	2	7	4	10	4	5	7	5	3	4	0	2	0	10	0	0	0	0	4	100
d__Bacteria	k__norank_d__Bacteria	p__Acidobacteria	c__Subgroup_17	o__norank_c__Subgroup_17	f__norank_o__norank_c__Subgroup_17	g__norank_f__norank_o__norank_c__Subgroup_17	s__uncultured_bacterium_293	OTU1288	0	0	0	2	0	0	0	0	0	0	0	0	0	0	0	0	0	0	0	0	0	0	0	0	0	0	0	0	0	0	2
d__Bacteria	k__norank_d__Bacteria	p__Acidobacteria	c__Subgroup_5	o__norank_c__Subgroup_5	f__norank_o__norank_c__Subgroup_5	g__norank_f__norank_o__norank_c__Subgroup_5	s__unclassified_g__norank_f__norank_o__norank_c__Subgroup_5	OTU1289	0	0	0	2	0	0	0	0	0	0	0	0	0	0	0	0	0	0	0	0	0	0	0	0	0	0	0	0	0	0	2
d__Bacteria	k__norank_d__Bacteria	p__Acidobacteria	c__Subgroup_6	o__unclassified	f__unclassified_o__unclassified	g__Vicinamibacter	s__uncultured_bacterium_g__Vicinamibacter	OTU129	5	3	5	1	0	3	0	0	2	2	5	0	0	0	6	9	4	2	17	9	1	2	0	0	13	8	16	23	6	28	170
d__Bacteria	k__norank_d__Bacteria	p__Proteobacteria	c__Deltaproteobacteria	o__Myxococcales	f__unclassified_o__Myxococcales	g__unclassified_o__Myxococcales	s__unclassified_o__Myxococcales	OTU1290	8	3	6	6	2	6	5	7	3	3	5	1	7	13	1	3	5	13	7	0	7	2	8	1	1	3	4	2	0	8	140
d__Bacteria	k__norank_d__Bacteria	p__unclassified_k__norank_d__Bacteria	c__unclassified_k__norank_d__Bacteria	o__unclassified_k__norank_d__Bacteria	f__unclassified_k__norank_d__Bacteria	g__unclassified_k__norank_d__Bacteria	s__unclassified_k__norank_d__Bacteria	OTU1291	0	0	0	2	0	0	0	0	0	0	0	0	0	0	0	0	0	0	0	0	0	0	0	0	0	0	0	0	0	0	2
d__Bacteria	k__norank_d__Bacteria	p__Firmicutes	c__Limnochordia	o__Limnochordales	f__Limnochordaceae	g__norank_f__Limnochordaceae	s__unclassified_g__norank_f__Limnochordaceae	OTU1292	0	0	0	2	0	0	0	0	0	0	0	0	0	0	0	1	0	0	0	0	0	0	0	0	0	0	0	0	0	0	3
d__Bacteria	k__norank_d__Bacteria	p__Cyanobacteria	c__Oxyphotobacteria	o__Oxyphotobacteria_Incertae_Sedis	f__unclassified_o__Oxyphotobacteria_Incertae_Sedis	g__norank_f__unclassified	s__uncultured_bacterium_g__norank_f__unclassified	OTU1293	0	0	0	1	0	0	1	1	1	0	0	0	0	1	1	0	0	0	0	0	1	0	0	0	0	0	0	0	0	0	7
d__Bacteria	k__norank_d__Bacteria	p__Verrucomicrobia	c__Verrucomicrobiae	o__Pedosphaerales	f__Pedosphaeraceae	g__norank_f__Pedosphaeraceae	s__unclassified_g__norank_f__Pedosphaeraceae	OTU1294	5	2	2	5	2	4	0	1	0	1	0	0	2	2	0	0	0	2	0	0	1	2	0	0	0	0	1	2	0	0	34
d__Bacteria	k__norank_d__Bacteria	p__unclassified_k__norank_d__Bacteria	c__unclassified_k__norank_d__Bacteria	o__unclassified_k__norank_d__Bacteria	f__unclassified_k__norank_d__Bacteria	g__unclassified_k__norank_d__Bacteria	s__unclassified_k__norank_d__Bacteria	OTU1295	0	0	0	3	1	0	0	0	0	2	0	1	1	0	2	3	0	0	0	0	0	1	0	0	0	0	0	0	0	0	14
d__Bacteria	k__norank_d__Bacteria	p__Gemmatimonadetes	c__Gemmatimonadetes	o__Gemmatimonadales	f__Gemmatimonadaceae	g__Gemmatimonas	s__Gemmatimonas_phototrophica	OTU1296	87	57	76	30	47	55	29	32	46	20	20	23	5	14	19	9	6	26	93	63	53	53	64	67	6	35	20	11	30	41	1137
d__Bacteria	k__norank_d__Bacteria	p__Bacteroidetes	c__Ignavibacteria	o__OPB56	f__norank_o__OPB56	g__norank_f__norank_o__OPB56	s__uncultured_bacterium_0319-6E22	OTU1297	11	9	2	10	7	2	4	2	6	7	1	3	10	6	8	8	3	6	21	8	7	4	3	2	1	1	5	7	2	4	170
d__Bacteria	k__norank_d__Bacteria	p__Bacteroidetes	c__Bacteroidia	o__Cytophagales	f__Microscillaceae	g__norank_f__Microscillaceae	s__unclassified_g__norank_f__Microscillaceae	OTU1298	1	2	4	4	0	0	0	1	0	0	0	0	0	0	0	0	0	0	2	0	6	2	0	2	0	0	0	0	0	1	25
d__Bacteria	k__norank_d__Bacteria	p__Bacteroidetes	c__Bacteroidia	o__Bacteroidales	f__Barnesiellaceae	g__Barnesiella	s__unclassified_g__Barnesiella	OTU1299	0	0	0	4	0	0	0	0	0	0	0	4	0	0	0	0	0	0	0	0	0	1	0	0	0	0	9	0	0	0	18
d__Bacteria	k__norank_d__Bacteria	p__Chlamydiae	c__Chlamydiae	o__Chlamydiales	f__unclassified_o__Chlamydiales	g__unclassified_o__Chlamydiales	s__unclassified_o__Chlamydiales	OTU13	1	0	0	0	0	1	0	0	0	0	0	0	0	0	0	0	0	1	0	0	0	1	0	1	1	0	0	0	0	0	6
d__Bacteria	k__norank_d__Bacteria	p__Proteobacteria	c__Gammaproteobacteria	o__Xanthomonadales	f__Xanthomonadaceae	g__Arenimonas	s__unclassified_g__Arenimonas	OTU130	2	0	0	0	0	0	0	0	0	0	0	0	0	0	0	0	0	0	0	0	0	0	0	0	0	0	0	0	0	0	2
d__Bacteria	k__norank_d__Bacteria	p__Proteobacteria	c__Gammaproteobacteria	o__Betaproteobacteriales	f__unclassified_o__Betaproteobacteriales	g__unclassified_o__Betaproteobacteriales	s__unclassified_o__Betaproteobacteriales	OTU1300	1	2	0	3	0	0	1	0	0	0	0	0	2	3	1	0	0	0	0	1	0	3	0	0	0	1	1	1	0	1	21
d__Bacteria	k__norank_d__Bacteria	p__Gemmatimonadetes	c__Gemmatimonadetes	o__Gemmatimonadales	f__Gemmatimonadaceae	g__Gemmatimonas	s__unclassified_g__Gemmatimonas	OTU1301	12	4	11	20	3	11	0	0	0	0	3	3	5	1	1	1	0	3	8	4	14	7	1	2	0	0	1	4	0	0	119
d__Bacteria	k__norank_d__Bacteria	p__Proteobacteria	c__Deltaproteobacteria	o__SAR324_cladeMarine_group_B	f__norank_o__SAR324_cladeMarine_group_B	g__norank_f__norank_o__SAR324_cladeMarine_group_B	s__unclassified_g__norank_f__norank_o__SAR324_cladeMarine_group_B	OTU1302	0	0	0	2	0	0	0	0	2	0	0	0	0	0	4	2	0	1	0	0	0	1	0	1	0	0	0	0	0	3	16
d__Bacteria	k__norank_d__Bacteria	p__Proteobacteria	c__Alphaproteobacteria	o__Sphingomonadales	f__Sphingomonadaceae	g__Altererythrobacter	s__unclassified_g__Altererythrobacter	OTU1303	0	0	0	2	0	0	0	0	0	0	0	0	0	0	0	0	0	0	0	0	0	0	0	0	3	0	0	0	0	1	6
d__Bacteria	k__norank_d__Bacteria	p__FBP	c__norank_p__FBP	o__norank_c__norank_p__FBP	f__norank_o__norank_c__norank_p__FBP	g__norank_f__norank_o__norank_c__norank_p__FBP	s__uncultured_Carnobacterium_sp._g__norank	OTU1304	2	2	0	2	0	0	1	0	2	0	0	0	0	0	0	0	0	0	0	0	0	0	0	0	0	0	0	0	0	0	9
d__Bacteria	k__norank_d__Bacteria	p__Proteobacteria	c__Deltaproteobacteria	o__Myxococcales	f__P3OB-42	g__norank_f__P3OB-42	s__unclassified_g__norank_f__P3OB-42	OTU1305	0	0	0	2	0	0	0	2	0	1	0	1	0	0	0	0	0	0	0	1	0	0	0	0	0	0	0	0	0	0	7
d__Bacteria	k__norank_d__Bacteria	p__Actinobacteria	c__Actinobacteria	o__Micrococcales	f__Micrococcaceae	g__Paenarthrobacter	s__Paenarthrobacter_nitroguajacolicus_g__Paenarthrobacter	OTU1306	4	11	6	26	10	8	0	14	8	1	2	1	4	0	9	0	0	1	12	19	30	25	36	36	10	32	7	28	13	18	371
d__Bacteria	k__norank_d__Bacteria	p__Proteobacteria	c__Deltaproteobacteria	o__Oligoflexales	f__0319-6G20	g__norank_f__0319-6G20	s__uncultured_Syntrophobacteraceae_bacterium_g__norank	OTU1307	1	0	3	5	4	1	0	1	2	0	0	7	0	0	1	1	1	0	5	0	0	0	1	0	0	0	1	1	0	0	35
d__Bacteria	k__norank_d__Bacteria	p__Proteobacteria	c__Gammaproteobacteria	o__Legionellales	f__Legionellaceae	g__Legionella	s__unclassified_g__Legionella	OTU1308	0	0	0	5	0	0	6	0	3	1	1	0	0	0	1	2	0	0	2	0	1	2	0	0	0	0	0	0	0	0	24
d__Bacteria	k__norank_d__Bacteria	p__Patescibacteria	c__Parcubacteria	o__norank_c__Parcubacteria	f__norank_o__norank_c__Parcubacteria	g__norank_f__norank_o__norank_c__Parcubacteria	s__uncultured_bacterium_g__norank_f__norank_o__norank_c__Parcubacteria	OTU1309	2	0	0	1	4	1	0	0	0	0	0	0	0	0	0	0	0	5	0	0	1	0	1	0	3	0	0	0	0	0	18
d__Bacteria	k__norank_d__Bacteria	p__Proteobacteria	c__Gammaproteobacteria	o__Betaproteobacteriales	f__Burkholderiaceae	g__Rhizobacter	s__unclassified_g__Rhizobacter	OTU131	2	0	0	0	0	0	0	0	0	0	0	0	0	0	0	0	0	0	0	0	0	0	0	0	0	0	0	0	0	0	2
d__Bacteria	k__norank_d__Bacteria	p__Firmicutes	c__Erysipelotrichia	o__Erysipelotrichales	f__Erysipelotrichaceae	g__Erysipelotrichaceae_UCG-003	s__uncultured_bacterium_g__Erysipelotrichaceae_UCG-003	OTU1310	0	0	1	2	0	0	0	1	0	0	0	2	0	0	0	0	0	1	0	0	0	1	0	0	0	1	0	2	0	0	11
d__Bacteria	k__norank_d__Bacteria	p__Acidobacteria	c__Subgroup_25	o__norank_c__Subgroup_25	f__norank_o__norank_c__Subgroup_25	g__norank_f__norank_o__norank_c__Subgroup_25	s__uncultured_bacterium_g__norank_f__norank_o__norank_c__Subgroup_25	OTU1311	1	0	0	4	0	0	0	0	1	0	0	0	3	0	3	0	1	0	3	0	2	0	0	3	0	0	1	0	0	0	22
d__Bacteria	k__norank_d__Bacteria	p__Planctomycetes	c__Phycisphaerae	o__Tepidisphaerales	f__WD2101_soil_group	g__norank_f__WD2101_soil_group	s__uncultured_bacterium_g__norank_f__WD2101_soil_group	OTU1312	0	0	0	5	0	0	0	2	0	0	0	0	0	0	0	0	0	0	0	0	0	1	0	0	0	1	0	0	0	0	9
d__Bacteria	k__norank_d__Bacteria	p__Proteobacteria	c__Deltaproteobacteria	o__Myxococcales	f__BIrii41	g__norank_f__BIrii41	s__unclassified_g__norank_f__BIrii41	OTU1313	28	27	29	29	33	32	38	34	51	28	11	14	22	25	14	19	15	23	15	19	15	12	18	24	34	10	13	17	28	19	696
d__Bacteria	k__norank_d__Bacteria	p__Actinobacteria	c__Actinobacteria	o__Pseudonocardiales	f__Pseudonocardiaceae	g__Saccharothrix	s__unclassified_g__Saccharothrix	OTU1314	0	0	0	2	0	0	0	0	0	0	0	0	0	0	0	0	0	0	0	0	0	0	0	0	0	0	0	0	0	0	2
d__Bacteria	k__norank_d__Bacteria	p__Proteobacteria	c__Deltaproteobacteria	o__PB19	f__norank_o__PB19	g__norank_f__norank_o__PB19	s__uncultured_bacterium_g__norank_f__norank_o__PB19	OTU1315	1	1	3	4	1	0	1	3	0	1	0	2	0	0	0	0	0	0	2	2	3	3	0	0	0	1	0	0	0	0	28
d__Bacteria	k__norank_d__Bacteria	p__Actinobacteria	c__Actinobacteria	o__Gaiellales	f__Gaiellaceae	g__Gaiella	s__uncultured_bacterium_g__Gaiella	OTU1316	22	3	13	12	5	5	15	18	14	15	14	15	13	2	7	3	14	6	8	4	6	8	10	13	1	1	7	6	2	4	266
d__Bacteria	k__norank_d__Bacteria	p__Acidobacteria	c__Subgroup_17	o__norank_c__Subgroup_17	f__norank_o__norank_c__Subgroup_17	g__norank_f__norank_o__norank_c__Subgroup_17	s__unclassified_g__norank_f__norank_o__norank_c__Subgroup_17	OTU1317	1	0	0	3	0	0	0	0	0	0	0	0	0	2	0	5	0	0	0	0	0	0	0	0	0	0	2	0	0	0	13
d__Bacteria	k__norank_d__Bacteria	p__Gemmatimonadetes	c__Gemmatimonadetes	o__Gemmatimonadales	f__Gemmatimonadaceae	g__unclassified_f__Gemmatimonadaceae	s__unclassified_f__Gemmatimonadaceae	OTU1318	2	3	3	14	5	5	0	0	3	0	0	0	0	0	3	0	2	0	6	5	11	2	1	3	0	0	0	0	0	0	68
d__Bacteria	k__norank_d__Bacteria	p__Actinobacteria	c__Actinobacteria	o__norank_c__Actinobacteria	f__norank_o__norank_c__Actinobacteria	g__norank_f__norank_o__norank_c__Actinobacteria	s__uncultured_bacterium_0425-2M17	OTU1319	0	0	0	3	0	0	0	0	0	0	0	0	0	0	0	1	0	0	0	0	0	0	0	0	0	0	0	0	0	0	4
d__Bacteria	k__norank_d__Bacteria	p__Actinobacteria	c__Actinobacteria	o__Propionibacteriales	f__Nocardioidaceae	g__unclassified_f__Nocardioidaceae	s__unclassified_f__Nocardioidaceae	OTU132	2	0	0	0	0	0	0	0	0	0	0	0	0	0	0	0	0	0	0	0	0	0	0	0	0	0	0	0	0	0	2
d__Bacteria	k__norank_d__Bacteria	p__Latescibacteria	c__Latescibacteria	o__norank_c__Latescibacteria	f__norank_o__norank_c__Latescibacteria	g__norank_f__norank_o__norank_c__Latescibacteria	s__unclassified_g__norank_f__norank_o__norank_c__Latescibacteria	OTU1320	2	0	1	4	0	1	0	0	0	0	1	3	0	0	0	0	0	1	0	0	0	0	0	1	0	0	0	0	1	0	15
d__Bacteria	k__norank_d__Bacteria	p__Firmicutes	c__Clostridia	o__Clostridiales	f__Ruminococcaceae	g__Ruminococcaceae_UCG-014	s__unclassified_g__Ruminococcaceae_UCG-014	OTU1321	0	0	0	10	0	0	0	0	0	0	0	0	0	0	0	0	0	0	0	0	0	0	1	0	0	0	0	0	0	0	11
d__Bacteria	k__norank_d__Bacteria	p__Actinobacteria	c__Actinobacteria	o__Solirubrobacterales	f__67-14	g__norank_f__67-14	s__unclassified_g__norank_f__67-14	OTU1322	0	0	0	2	0	0	0	0	0	0	0	0	0	0	0	0	0	0	0	0	0	0	0	0	0	0	0	0	0	0	2
d__Bacteria	k__norank_d__Bacteria	p__Proteobacteria	c__Alphaproteobacteria	o__norank_c__Alphaproteobacteria	f__norank_o__norank_c__Alphaproteobacteria	g__norank_f__norank_o__norank_c__Alphaproteobacteria	s__unclassified_g__norank_f__norank_o__norank_c__Alphaproteobacteria	OTU1323	0	0	0	3	0	0	0	0	0	0	0	0	0	0	0	0	0	0	0	0	0	0	0	0	0	0	0	0	0	0	3
d__Bacteria	k__norank_d__Bacteria	p__Acidobacteria	c__Holophagae	o__Subgroup_7	f__norank_o__Subgroup_7	g__norank_f__norank_o__Subgroup_7	s__unclassified_g__norank_f__norank_o__Subgroup_7	OTU1324	9	5	9	9	4	8	2	7	6	9	6	4	5	2	6	8	10	3	5	2	6	5	6	6	4	8	0	4	1	1	160
d__Bacteria	k__norank_d__Bacteria	p__Verrucomicrobia	c__Verrucomicrobiae	o__Pedosphaerales	f__Pedosphaeraceae	g__norank_f__Pedosphaeraceae	s__uncultured_bacterium_g__norank_f__Pedosphaeraceae	OTU1325	3	0	4	12	1	5	6	0	5	7	9	2	11	9	5	1	0	23	0	0	4	2	1	1	5	3	2	8	0	2	131
d__Bacteria	k__norank_d__Bacteria	p__Bacteroidetes	c__Bacteroidia	o__Cytophagales	f__Microscillaceae	g__norank_f__Microscillaceae	s__unclassified_g__norank_f__Microscillaceae	OTU1326	0	1	0	0	0	0	0	2	0	0	0	0	0	1	0	0	0	0	1	0	2	0	0	0	0	0	0	0	0	0	7
d__Bacteria	k__norank_d__Bacteria	p__unclassified_k__norank_d__Bacteria	c__unclassified_k__norank_d__Bacteria	o__unclassified_k__norank_d__Bacteria	f__unclassified_k__norank_d__Bacteria	g__unclassified_k__norank_d__Bacteria	s__unclassified_k__norank_d__Bacteria	OTU1327	2	0	0	3	0	0	0	0	0	0	0	0	0	0	0	0	0	0	1	3	7	0	0	0	0	0	0	0	0	0	16
d__Bacteria	k__norank_d__Bacteria	p__Armatimonadetes	c__norank_p__Armatimonadetes	o__norank_c__norank_p__Armatimonadetes	f__norank_o__norank_c__norank_p__Armatimonadetes	g__norank_f__norank_o__norank_c__norank_p__Armatimonadetes	s__unclassified_g__norank_f__norank_o__norank_c__norank_p__Armatimonadetes	OTU1328	2	5	7	8	7	21	12	2	1	8	11	3	8	10	3	5	0	11	0	9	3	13	7	7	16	1	7	9	2	1	199
d__Bacteria	k__norank_d__Bacteria	p__Proteobacteria	c__Gammaproteobacteria	o__unclassified_c__Gammaproteobacteria	f__unclassified_c__Gammaproteobacteria	g__unclassified_c__Gammaproteobacteria	s__unclassified_c__Gammaproteobacteria	OTU1329	0	0	0	0	2	0	0	0	0	0	0	0	0	0	0	0	0	0	0	0	0	0	0	0	0	0	0	0	0	0	2
d__Bacteria	k__norank_d__Bacteria	p__Actinobacteria	c__Actinobacteria	o__unclassified_c__Actinobacteria	f__unclassified_c__Actinobacteria	g__unclassified_c__Actinobacteria	s__unclassified_c__Actinobacteria	OTU133	2	0	1	0	0	0	0	0	0	0	0	0	0	0	0	0	0	0	0	0	0	0	0	0	0	0	0	0	0	0	3
d__Bacteria	k__norank_d__Bacteria	p__Gemmatimonadetes	c__Gemmatimonadetes	o__norank_c__Gemmatimonadetes	f__norank_o__norank_c__Gemmatimonadetes	g__norank_f__norank_o__norank_c__Gemmatimonadetes	s__uncultured_soil_bacterium_g__norank_f__norank_o__norank_c__Gemmatimonadetes	OTU1330	0	0	0	0	4	0	0	0	0	0	0	0	0	0	0	0	0	0	0	0	0	0	0	0	0	0	0	0	0	0	4
d__Bacteria	k__norank_d__Bacteria	p__Verrucomicrobia	c__Verrucomicrobiae	o__Chthoniobacterales	f__Chthoniobacteraceae	g__Chthoniobacter	s__unclassified_g__Chthoniobacter	OTU1331	0	4	0	6	4	0	2	1	2	0	0	0	0	0	0	0	0	2	0	0	0	1	0	0	0	1	0	0	0	0	23
d__Bacteria	k__norank_d__Bacteria	p__Actinobacteria	c__Actinobacteria	o__Microtrichales	f__Ilumatobacteraceae	g__norank_f__Ilumatobacteraceae	s__metagenome_g__norank_f__Ilumatobacteraceae	OTU1332	37	16	25	36	23	18	8	26	40	23	23	20	111	143	116	89	122	102	17	12	23	13	26	29	25	22	33	36	6	31	1251
d__Bacteria	k__norank_d__Bacteria	p__Planctomycetes	c__Phycisphaerae	o__Phycisphaerales	f__Phycisphaeraceae	g__unclassified_f__Phycisphaeraceae	s__unclassified_f__Phycisphaeraceae	OTU1333	8	4	2	9	12	10	1	23	1	13	3	4	2	10	0	0	3	9	4	4	17	1	2	4	2	4	3	0	3	1	159
d__Bacteria	k__norank_d__Bacteria	p__Armatimonadetes	c__Chthonomonadetes	o__Chthonomonadales	f__norank_o__Chthonomonadales	g__norank_f__norank_o__Chthonomonadales	s__uncultured_bacterium_g__norank_f__norank_o__Chthonomonadales	OTU1334	0	0	1	0	2	0	1	0	0	0	0	0	0	0	0	0	0	0	0	0	0	0	0	0	0	0	0	0	0	0	4
d__Bacteria	k__norank_d__Bacteria	p__Proteobacteria	c__Gammaproteobacteria	o__Legionellales	f__Legionellaceae	g__Legionella	s__unclassified_g__Legionella	OTU1335	0	0	0	0	4	0	0	0	0	0	3	0	0	0	0	0	0	0	0	0	0	0	0	0	0	0	0	0	0	0	7
d__Bacteria	k__norank_d__Bacteria	p__Chloroflexi	c__Anaerolineae	o__Caldilineales	f__Caldilineaceae	g__norank_f__Caldilineaceae	s__uncultured_bacterium_g__norank_f__Caldilineaceae	OTU1336	1	2	0	1	2	2	0	1	0	0	0	0	0	0	0	0	0	0	0	0	2	0	5	0	3	0	0	0	0	0	19
d__Bacteria	k__norank_d__Bacteria	p__Patescibacteria	c__Parcubacteria	o__Candidatus_Kaiserbacteria	f__norank_o__Candidatus_Kaiserbacteria	g__norank_f__norank_o__Candidatus_Kaiserbacteria	s__uncultured_bacterium_g__norank_f__norank_o__Candidatus_Kaiserbacteria	OTU1337	9	1	8	5	10	2	10	6	5	0	1	0	9	4	2	1	0	4	1	10	9	4	3	5	6	2	1	7	1	0	126
d__Bacteria	k__norank_d__Bacteria	p__Actinobacteria	c__Actinobacteria	o__norank_c__Actinobacteria	f__norank_o__norank_c__Actinobacteria	g__norank_f__norank_o__norank_c__Actinobacteria	s__uncultured_Acidimicrobidae_bacterium_g__norank_f__norank	OTU1338	47	42	50	39	51	23	34	47	51	43	51	54	58	48	77	65	66	69	24	42	24	41	39	46	80	60	74	66	47	36	1494
d__Bacteria	k__norank_d__Bacteria	p__Chloroflexi	c__TK10	o__norank_c__TK10	f__norank_o__norank_c__TK10	g__norank_f__norank_o__norank_c__TK10	s__uncultured_Dehalogenimonas_sp._g__norank_f__norank_o__norank_c__TK10	OTU1339	18	20	16	13	15	24	22	18	12	8	4	14	20	19	33	22	24	20	10	21	8	23	17	8	5	0	14	8	8	5	449
d__Bacteria	k__norank_d__Bacteria	p__Proteobacteria	c__Deltaproteobacteria	o__Oligoflexales	f__0319-6G20	g__norank_f__0319-6G20	s__unclassified_g__norank_f__0319-6G20	OTU134	8	0	0	0	0	0	0	1	0	0	0	0	1	0	0	0	2	2	0	0	1	0	0	0	0	0	0	0	0	0	15
d__Bacteria	k__norank_d__Bacteria	p__Proteobacteria	c__Deltaproteobacteria	o__Myxococcales	f__Haliangiaceae	g__Haliangium	s__uncultured_deep-sea_bacterium_g__Haliangium	OTU1340	0	0	0	0	2	0	0	0	0	0	1	0	0	0	0	0	0	0	0	0	0	0	3	0	0	0	0	0	0	0	6
d__Bacteria	k__norank_d__Bacteria	p__unclassified_k__norank_d__Bacteria	c__unclassified_k__norank_d__Bacteria	o__unclassified_k__norank_d__Bacteria	f__unclassified_k__norank_d__Bacteria	g__unclassified_k__norank_d__Bacteria	s__unclassified_k__norank_d__Bacteria	OTU1341	0	0	0	0	2	0	0	0	0	0	0	0	0	0	0	0	0	0	0	0	0	0	0	0	0	0	0	0	0	0	2
d__Bacteria	k__norank_d__Bacteria	p__Chloroflexi	c__Anaerolineae	o__Anaerolineales	f__Anaerolineaceae	g__norank_f__Anaerolineaceae	s__uncultured_sludge_bacterium_S41	OTU1342	87	68	70	61	49	63	66	93	81	77	67	64	66	87	68	78	70	60	50	81	103	79	90	106	31	28	52	54	49	24	2022
d__Bacteria	k__norank_d__Bacteria	p__Gemmatimonadetes	c__Gemmatimonadetes	o__Gemmatimonadales	f__Gemmatimonadaceae	g__unclassified_f__Gemmatimonadaceae	s__unclassified_f__Gemmatimonadaceae	OTU1343	158	202	190	79	94	90	94	63	98	107	55	138	124	129	95	144	123	93	84	49	69	99	103	72	34	9	12	35	22	18	2682
d__Bacteria	k__norank_d__Bacteria	p__Chloroflexi	c__Anaerolineae	o__Anaerolineales	f__Anaerolineaceae	g__unclassified_f__Anaerolineaceae	s__unclassified_f__Anaerolineaceae	OTU1344	0	0	0	0	2	0	0	0	0	0	0	0	0	0	0	0	0	0	0	0	0	0	0	0	0	0	0	0	0	0	2
d__Bacteria	k__norank_d__Bacteria	p__Proteobacteria	c__Gammaproteobacteria	o__Betaproteobacteriales	f__Burkholderiaceae	g__unclassified_f__Burkholderiaceae	s__unclassified_f__Burkholderiaceae	OTU1345	0	0	0	0	3	0	0	0	0	0	0	0	1	0	0	0	0	0	0	0	0	1	0	0	0	0	0	0	0	0	5
d__Bacteria	k__norank_d__Bacteria	p__Proteobacteria	c__unclassified_p__Proteobacteria	o__unclassified_p__Proteobacteria	f__unclassified_p__Proteobacteria	g__unclassified_p__Proteobacteria	s__unclassified_p__Proteobacteria	OTU1346	0	0	0	0	2	0	0	0	0	0	0	0	0	0	0	0	0	0	0	0	0	0	0	0	0	0	0	0	0	0	2
d__Bacteria	k__norank_d__Bacteria	p__Chloroflexi	c__Anaerolineae	o__unclassified_c__Anaerolineae	f__unclassified_c__Anaerolineae	g__unclassified_c__Anaerolineae	s__unclassified_c__Anaerolineae	OTU1347	7	13	7	1	14	6	3	10	0	5	0	1	1	1	2	3	2	5	3	4	9	6	5	6	0	0	0	0	0	0	114
d__Bacteria	k__norank_d__Bacteria	p__Gemmatimonadetes	c__Gemmatimonadetes	o__Gemmatimonadales	f__Gemmatimonadaceae	g__Gemmatimonas	s__uncultured_bacterium_g__Gemmatimonas	OTU1348	5	1	13	1	4	6	3	3	16	4	3	1	8	4	10	7	3	4	1	1	0	0	5	5	0	0	1	4	5	0	118
d__Bacteria	k__norank_d__Bacteria	p__Proteobacteria	c__Alphaproteobacteria	o__Sphingomonadales	f__Sphingomonadaceae	g__Sphingomonas	s__unclassified_g__Sphingomonas	OTU1349	0	0	1	0	2	0	0	2	0	2	0	0	0	1	1	0	0	0	0	0	1	0	0	1	0	0	0	0	0	0	11
d__Bacteria	k__norank_d__Bacteria	p__Proteobacteria	c__Alphaproteobacteria	o__Rhizobiales	f__Rhizobiales_Incertae_Sedis	g__Bauldia	s__metagenome_g__Bauldia	OTU135	25	9	15	17	9	10	10	6	6	9	15	16	7	13	12	11	12	15	14	12	16	14	8	14	2	7	6	10	7	10	337
d__Bacteria	k__norank_d__Bacteria	p__Chloroflexi	c__Anaerolineae	o__Ardenticatenales	f__Ardenticatenaceae	g__norank_f__Ardenticatenaceae	s__unclassified_g__norank_f__Ardenticatenaceae	OTU1350	4	20	8	12	16	5	5	16	10	14	2	8	7	11	16	3	4	12	19	9	7	8	12	5	10	5	7	10	1	2	268
d__Bacteria	k__norank_d__Bacteria	p__Patescibacteria	c__Saccharimonadia	o__Saccharimonadales	f__norank_o__Saccharimonadales	g__norank_f__norank_o__Saccharimonadales	s__unclassified_g__norank_f__norank_o__Saccharimonadales	OTU1351	13	14	12	5	12	9	0	8	2	0	2	1	3	0	1	0	0	0	4	2	7	7	19	11	5	2	0	3	0	5	147
d__Bacteria	k__norank_d__Bacteria	p__Actinobacteria	c__Actinobacteria	o__Gaiellales	f__norank_o__Gaiellales	g__norank_f__norank_o__Gaiellales	s__unclassified_g__norank_f__norank_o__Gaiellales	OTU1352	474	500	487	455	392	394	548	543	514	447	463	495	513	437	412	516	509	471	325	261	313	330	331	276	274	273	271	277	307	322	12130
d__Bacteria	k__norank_d__Bacteria	p__Proteobacteria	c__Alphaproteobacteria	o__Tistrellales	f__Geminicoccaceae	g__norank_f__Geminicoccaceae	s__unclassified_g__norank_f__Geminicoccaceae	OTU1353	0	0	0	0	2	0	0	0	0	0	0	0	0	0	0	0	1	0	0	1	0	0	0	0	0	0	0	0	0	0	4
d__Bacteria	k__norank_d__Bacteria	p__Armatimonadetes	c__norank_p__Armatimonadetes	o__norank_c__norank_p__Armatimonadetes	f__norank_o__norank_c__norank_p__Armatimonadetes	g__norank_f__norank_o__norank_c__norank_p__Armatimonadetes	s__unclassified_g__norank_f__norank_o__norank_c__norank_p__Armatimonadetes	OTU1354	15	16	4	20	20	11	20	13	6	30	5	0	19	12	13	2	0	26	9	7	9	16	14	15	16	12	9	6	6	0	351
d__Bacteria	k__norank_d__Bacteria	p__Actinobacteria	c__Actinobacteria	o__norank_c__Actinobacteria	f__norank_o__norank_c__Actinobacteria	g__norank_f__norank_o__norank_c__Actinobacteria	s__uncultured_Acidimicrobidae_bacterium_g__norank_f__norank	OTU1355	137	208	157	127	130	123	165	212	153	253	231	226	485	450	415	441	468	514	103	166	136	184	152	179	312	245	280	349	242	213	7456
d__Bacteria	k__norank_d__Bacteria	p__Patescibacteria	c__Saccharimonadia	o__Saccharimonadales	f__norank_o__Saccharimonadales	g__norank_f__norank_o__Saccharimonadales	s__uncultured_bacterium_g__norank_f__norank_o__Saccharimonadales	OTU1356	42	34	26	22	26	16	49	55	32	6	16	4	34	41	44	9	11	5	15	30	20	30	26	12	33	54	35	47	63	72	909
d__Bacteria	k__norank_d__Bacteria	p__Chloroflexi	c__Anaerolineae	o__SBR1031	f__A4b	g__norank_f__A4b	s__uncultured_bacterium_g__norank_f__A4b	OTU1357	5	11	6	8	14	12	6	7	15	5	2	3	2	9	7	0	17	8	15	10	10	5	4	11	0	0	0	0	2	0	194
d__Bacteria	k__norank_d__Bacteria	p__Armatimonadetes	c__norank_p__Armatimonadetes	o__norank_c__norank_p__Armatimonadetes	f__norank_o__norank_c__norank_p__Armatimonadetes	g__norank_f__norank_o__norank_c__norank_p__Armatimonadetes	s__metagenome_g__norank_f__norank_o__norank_c__norank	OTU1358	8	8	7	9	14	4	12	18	14	2	7	1	7	21	16	3	8	11	2	8	13	10	8	3	5	11	1	12	3	0	246
d__Bacteria	k__norank_d__Bacteria	p__Firmicutes	c__Erysipelotrichia	o__Erysipelotrichales	f__Erysipelotrichaceae	g__[Anaerorhabdus]_furcosa_group	s__uncultured_bacterium_g__[Anaerorhabdus]_furcosa_group	OTU1359	0	0	1	0	2	0	0	0	1	2	0	3	0	0	0	1	2	0	0	0	0	0	0	1	1	0	0	0	0	0	14
d__Bacteria	k__norank_d__Bacteria	p__Proteobacteria	c__Alphaproteobacteria	o__Caulobacterales	f__Caulobacteraceae	g__norank_f__Caulobacteraceae	s__unclassified_g__norank_f__Caulobacteraceae	OTU136	1	0	0	0	0	0	0	0	0	0	0	0	0	0	0	0	0	0	0	0	0	0	0	0	0	0	0	0	0	0	1
d__Bacteria	k__norank_d__Bacteria	p__Bacteroidetes	c__Bacteroidia	o__Cytophagales	f__Hymenobacteraceae	g__Pontibacter	s__unclassified_g__Pontibacter	OTU1360	11	16	23	17	34	13	13	1	17	33	32	41	28	41	26	16	24	24	22	10	28	36	50	41	19	5	10	6	14	15	666
d__Bacteria	k__norank_d__Bacteria	p__Proteobacteria	c__Deltaproteobacteria	o__Oligoflexales	f__Oligoflexaceae	g__norank_f__Oligoflexaceae	s__uncultured_delta_proteobacterium_g__norank_f__Oligoflexaceae	OTU1361	0	0	1	0	2	0	2	0	0	0	0	0	0	0	0	0	1	0	0	1	0	0	0	1	1	2	0	0	3	6	20
d__Bacteria	k__norank_d__Bacteria	p__Proteobacteria	c__Deltaproteobacteria	o__Oligoflexales	f__0319-6G20	g__norank_f__0319-6G20	s__unclassified_g__norank_f__0319-6G20	OTU1362	0	0	0	0	2	5	0	1	0	0	0	0	0	0	0	0	0	0	0	0	0	0	0	0	0	0	0	0	0	10	18
d__Bacteria	k__norank_d__Bacteria	p__Proteobacteria	c__Deltaproteobacteria	o__Myxococcales	f__Sandaracinaceae	g__unclassified_f__Sandaracinaceae	s__unclassified_f__Sandaracinaceae	OTU1363	0	0	0	0	2	0	0	0	0	0	0	0	4	0	0	0	0	0	0	1	0	0	1	3	0	0	0	0	0	3	14
d__Bacteria	k__norank_d__Bacteria	p__Gemmatimonadetes	c__Gemmatimonadetes	o__Gemmatimonadales	f__Gemmatimonadaceae	g__unclassified_f__Gemmatimonadaceae	s__unclassified_f__Gemmatimonadaceae	OTU1364	12	15	11	20	8	19	12	4	13	4	2	10	8	7	2	12	1	3	18	20	21	3	3	1	7	0	3	0	2	7	248
d__Bacteria	k__norank_d__Bacteria	p__Proteobacteria	c__Alphaproteobacteria	o__Dongiales	f__Dongiaceae	g__Dongia	s__unclassified_g__Dongia	OTU1365	10	9	18	6	11	6	4	14	8	14	16	14	4	13	7	8	1	4	19	16	9	25	11	20	15	27	18	12	38	30	407
d__Bacteria	k__norank_d__Bacteria	p__Elusimicrobia	c__Elusimicrobia	o__norank_c__Elusimicrobia	f__norank_o__norank_c__Elusimicrobia	g__norank_f__norank_o__norank_c__Elusimicrobia	s__unclassified_g__norank_f__norank_o__norank_c__Elusimicrobia	OTU1366	0	0	2	0	3	1	0	0	0	0	0	0	0	0	0	0	0	0	0	2	5	0	0	0	0	0	4	0	0	0	17
d__Bacteria	k__norank_d__Bacteria	p__Proteobacteria	c__Deltaproteobacteria	o__Oligoflexales	f__0319-6G20	g__norank_f__0319-6G20	s__unclassified_g__norank_f__0319-6G20	OTU1367	0	0	0	0	2	0	0	0	0	0	0	0	0	0	1	0	0	0	0	0	0	0	0	0	0	0	0	0	3	0	6
d__Bacteria	k__norank_d__Bacteria	p__Verrucomicrobia	c__Verrucomicrobiae	o__Pedosphaerales	f__Pedosphaeraceae	g__norank_f__Pedosphaeraceae	s__unclassified_g__norank_f__Pedosphaeraceae	OTU1368	8	3	7	10	7	12	5	9	1	7	6	0	8	11	2	0	1	6	2	8	12	4	4	7	1	3	3	2	1	0	150
d__Bacteria	k__norank_d__Bacteria	p__Actinobacteria	c__Actinobacteria	o__Rubrobacterales	f__Rubrobacteriaceae	g__Rubrobacter	s__unclassified_g__Rubrobacter	OTU1369	143	147	160	118	119	152	112	216	166	192	159	144	166	191	157	129	161	147	121	101	119	127	119	140	87	188	146	94	142	171	4334
d__Bacteria	k__norank_d__Bacteria	p__Proteobacteria	c__Deltaproteobacteria	o__Bdellovibrionales	f__Bdellovibrionaceae	g__Bdellovibrio	s__uncultured_bacterium_g__Bdellovibrio	OTU137	7	4	9	5	5	5	0	5	12	4	8	4	0	2	5	2	0	2	7	10	3	13	10	12	2	5	0	4	8	0	153
d__Bacteria	k__norank_d__Bacteria	p__Proteobacteria	c__Deltaproteobacteria	o__Myxococcales	f__BIrii41	g__norank_f__BIrii41	s__uncultured_bacterium_g__norank_f__BIrii41	OTU1370	141	92	93	95	89	83	53	83	64	37	35	17	27	26	18	45	41	56	351	511	366	94	137	148	15	7	47	16	45	50	2882
d__Bacteria	k__norank_d__Bacteria	p__Proteobacteria	c__Gammaproteobacteria	o__CCD24	f__norank_o__CCD24	g__norank_f__norank_o__CCD24	s__unclassified_g__norank_f__norank_o__CCD24	OTU1371	0	0	0	1	2	0	0	1	0	0	1	0	0	0	0	0	0	0	1	0	1	0	0	0	0	0	1	0	1	0	9
d__Bacteria	k__norank_d__Bacteria	p__Bacteroidetes	c__Bacteroidia	o__Flavobacteriales	f__Weeksellaceae	g__Chryseobacterium	s__uncultured_Flavobacteriaceae_bacterium_g__Chryseobacterium	OTU1372	0	0	0	1	1	0	0	2	2	0	0	0	0	0	2	0	0	0	0	0	0	0	0	0	0	3	0	0	3	0	14
d__Bacteria	k__norank_d__Bacteria	p__Proteobacteria	c__unclassified_p__Proteobacteria	o__unclassified_p__Proteobacteria	f__unclassified_p__Proteobacteria	g__unclassified_p__Proteobacteria	s__unclassified_p__Proteobacteria	OTU1373	0	0	1	0	2	0	0	0	0	0	0	0	0	0	0	0	0	0	0	0	0	0	0	0	0	0	0	0	0	0	3
d__Bacteria	k__norank_d__Bacteria	p__Proteobacteria	c__Alphaproteobacteria	o__Rhizobiales	f__Beijerinckiaceae	g__Microvirga	s__unclassified_g__Microvirga	OTU1374	0	1	0	0	2	0	0	0	0	0	0	0	0	0	0	0	0	0	0	0	0	0	0	2	0	0	0	0	0	0	5
d__Bacteria	k__norank_d__Bacteria	p__Bacteroidetes	c__Bacteroidia	o__Chitinophagales	f__norank_o__Chitinophagales	g__norank_f__norank_o__Chitinophagales	s__uncultured_bacterium_g__norank_f__norank_o__Chitinophagales	OTU1375	0	1	0	0	7	0	0	0	0	0	0	0	0	0	0	0	0	0	0	0	0	0	0	0	0	1	0	0	0	0	9
d__Bacteria	k__norank_d__Bacteria	p__Proteobacteria	c__Gammaproteobacteria	o__unclassified_c__Gammaproteobacteria	f__unclassified_c__Gammaproteobacteria	g__unclassified_c__Gammaproteobacteria	s__unclassified_c__Gammaproteobacteria	OTU1376	1	0	0	0	3	0	0	1	0	0	0	0	0	0	0	0	0	1	0	0	0	0	0	0	3	0	0	0	0	0	9
d__Bacteria	k__norank_d__Bacteria	p__unclassified_k__norank_d__Bacteria	c__unclassified_k__norank_d__Bacteria	o__unclassified_k__norank_d__Bacteria	f__unclassified_k__norank_d__Bacteria	g__unclassified_k__norank_d__Bacteria	s__unclassified_k__norank_d__Bacteria	OTU1377	0	0	0	0	3	0	0	0	0	0	0	0	0	0	0	0	0	0	0	0	0	0	0	0	0	0	0	0	0	0	3
d__Bacteria	k__norank_d__Bacteria	p__Proteobacteria	c__unclassified_p__Proteobacteria	o__unclassified_p__Proteobacteria	f__unclassified_p__Proteobacteria	g__unclassified_p__Proteobacteria	s__unclassified_p__Proteobacteria	OTU1378	0	0	0	0	2	0	0	0	0	0	0	0	0	0	0	0	0	0	0	0	0	0	0	0	0	0	0	0	0	0	2
d__Bacteria	k__norank_d__Bacteria	p__Actinobacteria	c__Actinobacteria	o__norank_c__Actinobacteria	f__norank_o__norank_c__Actinobacteria	g__norank_f__norank_o__norank_c__Actinobacteria	s__uncultured_bacterium_0425-2M17	OTU1379	6	7	2	4	5	8	2	7	1	1	0	11	3	3	0	8	0	0	3	2	1	5	0	1	1	0	0	2	0	5	88
d__Bacteria	k__norank_d__Bacteria	p__Proteobacteria	c__Deltaproteobacteria	o__Myxococcales	f__bacteriap25	g__norank_f__bacteriap25	s__uncultured_bacterium_g__norank_f__bacteriap25	OTU138	2	1	3	0	0	0	0	0	0	0	0	0	0	0	0	0	0	0	0	0	0	0	0	0	0	0	0	0	0	0	6
d__Bacteria	k__norank_d__Bacteria	p__Firmicutes	c__Clostridia	o__Clostridiales	f__Ruminococcaceae	g__Ruminococcaceae_UCG-012	s__unclassified_g__Ruminococcaceae_UCG-012	OTU1380	0	0	0	0	3	0	0	0	0	0	0	0	0	0	0	0	0	0	0	0	0	0	0	0	0	0	0	0	0	0	3
d__Bacteria	k__norank_d__Bacteria	p__Proteobacteria	c__unclassified_p__Proteobacteria	o__unclassified_p__Proteobacteria	f__unclassified_p__Proteobacteria	g__unclassified_p__Proteobacteria	s__unclassified_p__Proteobacteria	OTU1381	0	0	0	0	2	0	0	0	0	0	0	0	0	0	0	0	0	0	0	0	0	0	0	0	0	0	0	0	0	0	2
d__Bacteria	k__norank_d__Bacteria	p__Chloroflexi	c__Anaerolineae	o__Caldilineales	f__Caldilineaceae	g__norank_f__Caldilineaceae	s__uncultured_Chloroflexia_bacterium_g__norank	OTU1382	5	3	2	2	6	2	0	1	4	16	0	2	3	8	3	0	1	5	2	1	2	2	0	8	0	0	1	0	0	0	79
d__Bacteria	k__norank_d__Bacteria	p__Chloroflexi	c__Anaerolineae	o__Anaerolineales	f__Anaerolineaceae	g__norank_f__Anaerolineaceae	s__unclassified_g__norank_f__Anaerolineaceae	OTU1383	3	1	1	0	3	1	2	1	0	0	1	0	3	0	1	0	0	4	0	1	3	0	1	1	0	0	1	0	7	0	35
d__Bacteria	k__norank_d__Bacteria	p__Proteobacteria	c__Deltaproteobacteria	o__Myxococcales	f__unclassified_o__Myxococcales	g__unclassified_o__Myxococcales	s__unclassified_o__Myxococcales	OTU1384	0	0	0	0	3	1	1	1	1	0	0	0	0	2	0	0	0	0	3	0	3	1	0	0	0	3	0	0	0	1	20
d__Bacteria	k__norank_d__Bacteria	p__Proteobacteria	c__Deltaproteobacteria	o__Oligoflexales	f__Oligoflexaceae	g__Oligoflexus	s__uncultured_bacterium_g__Oligoflexus	OTU1385	0	6	0	3	7	0	2	3	6	0	0	0	3	0	0	0	0	0	1	0	0	1	1	4	0	0	0	0	0	0	37
d__Bacteria	k__norank_d__Bacteria	p__Cyanobacteria	c__Oxyphotobacteria	o__Nostocales	f__Nostocaceae	g__unclassified_f__Nostocaceae	s__unclassified_f__Nostocaceae	OTU1386	1	0	0	1	3	0	2	12	2	2	1	0	2	1	0	11	0	0	1	4	5	1	0	0	0	0	3	0	0	0	52
d__Bacteria	k__norank_d__Bacteria	p__Proteobacteria	c__Gammaproteobacteria	o__unclassified_c__Gammaproteobacteria	f__unclassified_c__Gammaproteobacteria	g__unclassified_c__Gammaproteobacteria	s__unclassified_c__Gammaproteobacteria	OTU1387	0	0	0	0	4	0	0	0	3	0	0	0	0	0	0	0	0	0	2	0	0	0	1	3	0	0	0	0	0	0	13
d__Bacteria	k__norank_d__Bacteria	p__Actinobacteria	c__Actinobacteria	o__Propionibacteriales	f__Nocardioidaceae	g__unclassified_f__Nocardioidaceae	s__unclassified_f__Nocardioidaceae	OTU1388	3	0	0	0	2	0	0	0	0	0	0	1	0	0	1	0	0	0	0	0	0	0	0	0	0	0	0	0	0	0	7
d__Bacteria	k__norank_d__Bacteria	p__Proteobacteria	c__Deltaproteobacteria	o__Bdellovibrionales	f__Bdellovibrionaceae	g__Bdellovibrio	s__unclassified_g__Bdellovibrio	OTU1389	5	0	2	5	4	3	0	12	10	1	2	10	1	6	0	5	6	0	5	5	2	5	1	2	0	0	0	1	1	0	94
d__Bacteria	k__norank_d__Bacteria	p__Proteobacteria	c__Alphaproteobacteria	o__Rhizobiales	f__Devosiaceae	g__Devosia	s__unclassified_g__Devosia	OTU139	2	0	0	0	0	0	0	0	0	0	0	0	0	0	0	0	0	0	0	0	0	0	0	0	0	0	0	0	0	0	2
d__Bacteria	k__norank_d__Bacteria	p__Actinobacteria	c__Actinobacteria	o__Gaiellales	f__norank_o__Gaiellales	g__norank_f__norank_o__Gaiellales	s__unclassified_g__norank_f__norank_o__Gaiellales	OTU1390	0	0	0	0	3	0	0	0	0	0	0	0	0	0	0	0	0	0	0	0	0	0	0	0	0	0	0	0	0	0	3
d__Bacteria	k__norank_d__Bacteria	p__Patescibacteria	c__Saccharimonadia	o__Saccharimonadales	f__norank_o__Saccharimonadales	g__norank_f__norank_o__Saccharimonadales	s__unclassified_g__norank_f__norank_o__Saccharimonadales	OTU1391	41	16	22	38	35	29	2	15	4	9	5	11	2	8	3	3	0	0	15	31	49	14	22	14	0	6	3	3	9	4	413
d__Bacteria	k__norank_d__Bacteria	p__Firmicutes	c__Clostridia	o__Clostridiales	f__Christensenellaceae	g__Christensenellaceae_R-7_group	s__unclassified_g__Christensenellaceae_R-7_group	OTU1392	2	3	2	1	7	0	2	2	4	4	4	7	1	1	0	1	4	2	1	2	0	1	0	2	3	3	4	0	3	2	68
d__Bacteria	k__norank_d__Bacteria	p__Bacteroidetes	c__Bacteroidia	o__Flavobacteriales	f__Flavobacteriaceae	g__Flavobacterium	s__unclassified_g__Flavobacterium	OTU1393	0	0	0	0	3	0	0	0	0	0	0	0	0	0	0	0	0	0	0	0	0	0	0	0	0	0	0	0	0	0	3
d__Bacteria	k__norank_d__Bacteria	p__Firmicutes	c__Bacilli	o__Bacillales	f__unclassified_o__Bacillales	g__unclassified_o__Bacillales	s__unclassified_o__Bacillales	OTU1394	0	0	0	0	4	0	0	0	0	0	0	0	0	0	0	0	0	0	0	0	0	0	0	0	0	0	0	0	0	0	4
d__Bacteria	k__norank_d__Bacteria	p__Bacteroidetes	c__Bacteroidia	o__Flavobacteriales	f__Flavobacteriaceae	g__Flavobacterium	s__unclassified_g__Flavobacterium	OTU1395	0	0	0	2	9	5	0	0	2	0	0	0	0	0	0	0	0	0	1	0	1	10	0	1	0	0	0	1	0	4	36
d__Bacteria	k__norank_d__Bacteria	p__Bacteroidetes	c__Bacteroidia	o__Sphingobacteriales	f__Sphingobacteriaceae	g__unclassified_f__Sphingobacteriaceae	s__unclassified_f__Sphingobacteriaceae	OTU1396	5	6	2	5	15	8	10	5	23	15	10	16	7	4	13	0	0	1	4	2	3	3	23	6	7	8	11	17	18	8	255
d__Bacteria	k__norank_d__Bacteria	p__Armatimonadetes	c__Fimbriimonadia	o__Fimbriimonadales	f__Fimbriimonadaceae	g__norank_f__Fimbriimonadaceae	s__unclassified_g__norank_f__Fimbriimonadaceae	OTU1397	1	0	0	0	3	0	2	0	6	2	0	0	1	0	0	0	1	1	0	0	3	2	4	0	1	0	0	0	0	0	27
d__Bacteria	k__norank_d__Bacteria	p__Firmicutes	c__Clostridia	o__Clostridiales	f__Ruminococcaceae	g__Ruminococcaceae_UCG-010	s__uncultured_bacterium_g__Ruminococcaceae_UCG-010	OTU1398	0	0	0	0	2	0	0	0	0	0	0	0	0	0	0	0	0	0	0	0	0	0	0	0	0	0	0	0	0	0	2
d__Bacteria	k__norank_d__Bacteria	p__Bacteroidetes	c__Bacteroidia	o__Chitinophagales	f__Chitinophagaceae	g__Niastella	s__uncultured_bacterium_g__Niastella	OTU1399	6	10	11	4	5	4	10	14	11	9	3	0	2	0	3	13	2	6	1	2	3	10	5	6	0	4	3	8	6	1	162
d__Bacteria	k__norank_d__Bacteria	p__Proteobacteria	c__Deltaproteobacteria	o__Oligoflexales	f__Oligoflexaceae	g__norank_f__Oligoflexaceae	s__unclassified_g__norank_f__Oligoflexaceae	OTU14	1	0	0	0	0	0	0	0	0	0	0	0	0	0	0	0	0	0	0	0	0	0	0	0	0	0	0	0	0	0	1
d__Bacteria	k__norank_d__Bacteria	p__unclassified_k__norank_d__Bacteria	c__unclassified_k__norank_d__Bacteria	o__unclassified_k__norank_d__Bacteria	f__unclassified_k__norank_d__Bacteria	g__unclassified_k__norank_d__Bacteria	s__unclassified_k__norank_d__Bacteria	OTU140	2	0	0	0	0	0	0	0	0	0	0	0	0	0	0	0	0	0	0	0	0	0	0	0	0	0	0	0	0	0	2
d__Bacteria	k__norank_d__Bacteria	p__Firmicutes	c__Bacilli	o__Bacillales	f__Family_XII_o__Bacillales	g__Exiguobacterium	s__Exiguobacterium_sp._MH3	OTU1400	1	0	0	0	1	0	0	3	0	0	0	0	0	0	4	0	0	0	0	0	0	0	0	0	0	1	0	0	0	0	10
d__Bacteria	k__norank_d__Bacteria	p__unclassified_k__norank_d__Bacteria	c__unclassified_k__norank_d__Bacteria	o__unclassified_k__norank_d__Bacteria	f__unclassified_k__norank_d__Bacteria	g__unclassified_k__norank_d__Bacteria	s__unclassified_k__norank_d__Bacteria	OTU1401	2	0	0	2	3	0	0	1	0	0	0	0	0	2	0	0	0	0	0	0	0	0	1	0	0	0	0	0	0	0	11
d__Bacteria	k__norank_d__Bacteria	p__Proteobacteria	c__Alphaproteobacteria	o__Rhizobiales	f__Rhizobiaceae	g__unclassified_f__Rhizobiaceae	s__unclassified_f__Rhizobiaceae	OTU1402	21	19	22	7	13	12	15	17	26	28	6	15	32	27	34	35	14	26	21	12	12	20	24	22	43	11	22	32	22	22	632
d__Bacteria	k__norank_d__Bacteria	p__Chloroflexi	c__Anaerolineae	o__SBR1031	f__A4b	g__norank_f__A4b	s__uncultured_bacterium_g__norank_f__A4b	OTU1403	19	17	12	7	23	10	30	18	25	3	13	9	19	5	0	15	8	0	28	37	50	38	39	24	16	0	0	2	0	3	470
d__Bacteria	k__norank_d__Bacteria	p__Chloroflexi	c__Anaerolineae	o__SBR1031	f__norank_o__SBR1031	g__norank_f__norank_o__SBR1031	s__unclassified_g__norank_f__norank_o__SBR1031	OTU1404	0	7	3	3	11	4	1	18	5	0	7	0	5	3	6	9	12	2	6	7	8	6	10	3	7	0	2	0	1	0	146
d__Bacteria	k__norank_d__Bacteria	p__Proteobacteria	c__Alphaproteobacteria	o__Caulobacterales	f__Caulobacteraceae	g__unclassified_f__Caulobacteraceae	s__unclassified_f__Caulobacteraceae	OTU1405	0	0	0	0	2	0	0	0	0	0	0	0	0	0	0	0	0	0	0	0	0	0	0	0	0	0	0	2	0	0	4
d__Bacteria	k__norank_d__Bacteria	p__Gemmatimonadetes	c__Gemmatimonadetes	o__Gemmatimonadales	f__Gemmatimonadaceae	g__Gemmatirosa	s__unclassified_g__Gemmatirosa	OTU1406	0	1	0	0	2	0	0	0	1	0	3	0	4	0	0	0	0	0	0	0	0	2	0	0	0	0	0	0	0	1	14
d__Bacteria	k__norank_d__Bacteria	p__Proteobacteria	c__Gammaproteobacteria	o__Diplorickettsiales	f__Diplorickettsiaceae	g__norank_f__Diplorickettsiaceae	s__uncultured_bacterium_g__norank_f__Diplorickettsiaceae	OTU1407	2	1	1	0	3	1	0	0	0	0	1	0	0	0	0	0	1	0	1	0	0	0	0	2	0	0	0	0	2	0	15
d__Bacteria	k__norank_d__Bacteria	p__Chloroflexi	c__KD4-96	o__norank_c__KD4-96	f__norank_o__norank_c__KD4-96	g__norank_f__norank_o__norank_c__KD4-96	s__unclassified_g__norank_f__norank_o__norank_c__KD4-96	OTU1408	4	3	1	2	2	1	0	2	1	2	1	0	2	1	1	0	0	0	1	5	4	1	4	1	0	0	3	0	0	1	43
d__Bacteria	k__norank_d__Bacteria	p__Actinobacteria	c__Actinobacteria	o__Micromonosporales	f__Micromonosporaceae	g__Asanoa	s__uncultured_bacterium_g__Asanoa	OTU1409	1	0	0	1	2	0	0	0	2	0	0	0	0	0	2	4	0	0	0	0	0	2	0	0	0	0	0	1	3	4	22
d__Bacteria	k__norank_d__Bacteria	p__Proteobacteria	c__Deltaproteobacteria	o__Desulfarculales	f__Desulfarculaceae	g__norank_f__Desulfarculaceae	s__uncultured_Dongia_sp._g__norank	OTU141	13	7	10	12	6	3	12	10	19	18	14	5	10	12	2	13	7	24	4	10	8	1	2	11	1	15	6	10	10	8	283
d__Bacteria	k__norank_d__Bacteria	p__Acidobacteria	c__Blastocatellia_Subgroup_4	o__11-24	f__norank_o__11-24	g__norank_f__norank_o__11-24	s__unclassified_g__norank_f__norank_o__11-24	OTU1410	0	0	2	0	1	0	0	1	0	0	4	0	1	0	0	0	0	1	3	0	0	0	1	0	0	10	3	0	14	5	46
d__Bacteria	k__norank_d__Bacteria	p__Chloroflexi	c__Anaerolineae	o__RBG-13-54-9	f__norank_o__RBG-13-54-9	g__norank_f__norank_o__RBG-13-54-9	s__unclassified_g__norank_f__norank_o__RBG-13-54-9	OTU1411	3	7	8	6	13	24	9	24	7	7	12	2	4	8	5	10	7	7	17	15	8	14	7	15	2	0	1	2	0	0	244
d__Bacteria	k__norank_d__Bacteria	p__Proteobacteria	c__Gammaproteobacteria	o__unclassified_c__Gammaproteobacteria	f__unclassified_c__Gammaproteobacteria	g__unclassified_c__Gammaproteobacteria	s__unclassified_c__Gammaproteobacteria	OTU1412	0	0	0	0	5	0	0	0	1	0	0	0	0	0	0	3	0	0	0	0	0	1	0	0	0	0	0	0	0	0	10
d__Bacteria	k__norank_d__Bacteria	p__Proteobacteria	c__Alphaproteobacteria	o__unclassified_c__Alphaproteobacteria	f__unclassified_c__Alphaproteobacteria	g__unclassified_c__Alphaproteobacteria	s__unclassified_c__Alphaproteobacteria	OTU1413	0	0	0	0	2	0	0	0	0	0	0	0	0	0	0	0	0	0	0	0	0	0	0	0	0	0	0	0	0	0	2
d__Bacteria	k__norank_d__Bacteria	p__Actinobacteria	c__Actinobacteria	o__Actinomarinales	f__norank_o__Actinomarinales	g__norank_f__norank_o__Actinomarinales	s__unclassified_g__norank_f__norank_o__Actinomarinales	OTU1414	3	7	9	5	4	2	1	7	11	1	2	4	4	2	0	2	2	4	3	0	6	3	10	10	1	0	0	0	1	2	106
d__Bacteria	k__norank_d__Bacteria	p__Chloroflexi	c__Anaerolineae	o__Caldilineales	f__Caldilineaceae	g__Litorilinea	s__uncultured_bacterium_g__Litorilinea	OTU1415	4	5	1	3	7	5	6	4	5	4	4	0	9	2	4	1	6	8	0	2	2	2	8	1	7	0	1	3	0	0	104
d__Bacteria	k__norank_d__Bacteria	p__Proteobacteria	c__Deltaproteobacteria	o__NKB15	f__norank_o__NKB15	g__norank_f__norank_o__NKB15	s__uncultured_bacterium_g__norank_f__norank_o__NKB15	OTU1416	0	0	0	0	2	0	0	0	0	0	0	0	0	0	0	0	0	0	0	0	0	0	0	0	0	0	0	0	0	0	2
d__Bacteria	k__norank_d__Bacteria	p__unclassified_k__norank_d__Bacteria	c__unclassified_k__norank_d__Bacteria	o__unclassified_k__norank_d__Bacteria	f__unclassified_k__norank_d__Bacteria	g__unclassified_k__norank_d__Bacteria	s__unclassified_k__norank_d__Bacteria	OTU1417	0	0	0	0	2	0	0	0	0	0	0	0	0	0	0	0	0	0	0	0	0	0	0	0	0	0	0	0	0	0	2
d__Bacteria	k__norank_d__Bacteria	p__Actinobacteria	c__Actinobacteria	o__Propionibacteriales	f__Nocardioidaceae	g__Nocardioides	s__unclassified_g__Nocardioides	OTU1418	0	0	2	2	7	1	2	8	2	3	0	1	0	6	2	3	4	2	4	3	1	6	4	3	5	3	0	6	8	7	95
d__Bacteria	k__norank_d__Bacteria	p__Cyanobacteria	c__Oxyphotobacteria	o__Chloroplast	f__norank_o__Chloroplast	g__norank_f__norank_o__Chloroplast	s__unclassified_g__norank_f__norank_o__Chloroplast	OTU1419	0	0	2	2	3	0	2	2	0	0	2	1	0	0	0	0	0	0	0	0	2	0	0	0	0	0	0	0	0	0	16
d__Bacteria	k__norank_d__Bacteria	p__Gemmatimonadetes	c__Gemmatimonadetes	o__Gemmatimonadales	f__Gemmatimonadaceae	g__norank_f__Gemmatimonadaceae	s__unclassified_g__norank_f__Gemmatimonadaceae	OTU142	4	0	0	0	0	0	0	0	0	0	1	0	1	0	0	0	0	0	0	0	1	1	0	0	0	0	1	0	0	0	9
d__Bacteria	k__norank_d__Bacteria	p__Patescibacteria	c__Parcubacteria	o__Candidatus_Jorgensenbacteria	f__norank_o__Candidatus_Jorgensenbacteria	g__norank_f__norank_o__Candidatus_Jorgensenbacteria	s__Candidatus_Adlerbacteria_bacterium_GW2011_GWC1_50_9	OTU1420	2	0	9	6	4	1	4	7	0	1	0	0	0	0	0	0	0	0	1	0	2	0	0	0	0	0	0	1	0	2	40
d__Bacteria	k__norank_d__Bacteria	p__Proteobacteria	c__Alphaproteobacteria	o__Micropepsales	f__Micropepsaceae	g__norank_f__Micropepsaceae	s__unclassified_g__norank_f__Micropepsaceae	OTU1421	0	1	1	0	3	1	0	0	2	3	0	0	0	0	1	0	0	2	0	0	0	0	1	0	0	0	0	0	4	0	19
d__Bacteria	k__norank_d__Bacteria	p__Proteobacteria	c__Alphaproteobacteria	o__Sphingomonadales	f__Sphingomonadaceae	g__Altererythrobacter	s__unclassified_g__Altererythrobacter	OTU1422	3	4	2	1	2	0	1	2	1	0	1	0	1	1	0	0	0	1	2	4	3	1	2	1	0	1	0	1	1	0	36
d__Bacteria	k__norank_d__Bacteria	p__Chloroflexi	c__Anaerolineae	o__Anaerolineales	f__Anaerolineaceae	g__norank_f__Anaerolineaceae	s__unclassified_g__norank_f__Anaerolineaceae	OTU1423	37	43	25	33	40	27	23	55	29	19	4	16	30	23	31	15	58	9	22	41	50	36	58	52	11	0	15	16	17	7	842
d__Bacteria	k__norank_d__Bacteria	p__Proteobacteria	c__Gammaproteobacteria	o__unclassified_c__Gammaproteobacteria	f__unclassified_c__Gammaproteobacteria	g__unclassified_c__Gammaproteobacteria	s__unclassified_c__Gammaproteobacteria	OTU1424	0	0	0	0	2	0	0	0	0	0	0	0	0	0	0	0	0	0	0	0	0	0	0	0	0	0	0	0	0	0	2
d__Bacteria	k__norank_d__Bacteria	p__Proteobacteria	c__Deltaproteobacteria	o__Oligoflexales	f__Oligoflexaceae	g__norank_f__Oligoflexaceae	s__unclassified_g__norank_f__Oligoflexaceae	OTU1425	1	0	0	0	5	0	0	0	0	0	0	0	0	0	0	0	0	0	0	0	0	0	1	1	0	0	0	0	0	0	8
d__Bacteria	k__norank_d__Bacteria	p__Acidobacteria	c__Subgroup_18	o__norank_c__Subgroup_18	f__norank_o__norank_c__Subgroup_18	g__norank_f__norank_o__norank_c__Subgroup_18	s__unclassified_g__norank_f__norank_o__norank_c__Subgroup_18	OTU1426	0	0	0	1	2	1	0	0	0	3	0	0	0	0	0	0	0	0	0	0	0	0	0	0	0	0	0	0	0	0	7
d__Bacteria	k__norank_d__Bacteria	p__Actinobacteria	c__Actinobacteria	o__Streptomycetales	f__Streptomycetaceae	g__Streptomyces	s__unclassified_g__Streptomyces	OTU1427	252	194	152	373	253	210	509	453	437	283	474	308	285	282	422	218	169	222	352	315	278	251	201	214	361	376	419	357	353	486	9459
d__Bacteria	k__norank_d__Bacteria	p__Rokubacteria	c__NC10	o__Rokubacteriales	f__norank_o__Rokubacteriales	g__norank_f__norank_o__Rokubacteriales	s__uncultured_bacterium_g__norank_f__norank_o__Rokubacteriales	OTU1428	13	14	10	10	6	14	22	6	20	10	15	24	6	14	8	9	16	11	13	16	7	7	2	13	2	6	7	13	3	10	327
d__Bacteria	k__norank_d__Bacteria	p__Proteobacteria	c__Alphaproteobacteria	o__unclassified_c__Alphaproteobacteria	f__unclassified_c__Alphaproteobacteria	g__unclassified_c__Alphaproteobacteria	s__unclassified_c__Alphaproteobacteria	OTU1429	0	0	0	0	2	0	0	0	0	0	0	0	0	0	0	0	0	0	0	0	0	0	0	0	0	0	0	0	0	0	2
d__Bacteria	k__norank_d__Bacteria	p__Acidobacteria	c__Subgroup_6	o__norank_c__Subgroup_6	f__norank_o__norank_c__Subgroup_6	g__norank_f__norank_o__norank_c__Subgroup_6	s__uncultured_bacterium_g__norank_f__norank_o__norank_c__Subgroup_6	OTU143	7	7	4	3	1	8	0	14	7	4	2	7	0	0	12	3	0	3	3	7	5	2	3	2	9	0	0	0	3	4	120
d__Bacteria	k__norank_d__Bacteria	p__Armatimonadetes	c__norank_p__Armatimonadetes	o__norank_c__norank_p__Armatimonadetes	f__norank_o__norank_c__norank_p__Armatimonadetes	g__norank_f__norank_o__norank_c__norank_p__Armatimonadetes	s__unclassified_g__norank_f__norank_o__norank_c__norank_p__Armatimonadetes	OTU1430	5	1	8	5	10	4	7	2	1	5	7	2	2	4	0	0	1	4	1	1	5	2	3	2	5	0	4	0	0	0	91
d__Bacteria	k__norank_d__Bacteria	p__Firmicutes	c__Clostridia	o__Clostridiales	f__Ruminococcaceae	g__Ruminococcus_2	s__Ruminococcus_bromii	OTU1431	0	0	0	0	1	0	0	1	0	0	0	2	0	0	0	0	2	10	0	0	2	1	0	1	6	0	0	0	1	2	29
d__Bacteria	k__norank_d__Bacteria	p__Actinobacteria	c__Actinobacteria	o__IMCC26256	f__norank_o__IMCC26256	g__norank_f__norank_o__IMCC26256	s__uncultured_actinobacterium_g__norank_f__norank_o__IMCC26256	OTU1432	62	18	29	59	28	40	29	24	10	12	11	34	36	37	18	46	53	30	38	21	27	25	39	47	78	83	106	61	40	70	1211
d__Bacteria	k__norank_d__Bacteria	p__Proteobacteria	c__Alphaproteobacteria	o__Sphingomonadales	f__Sphingomonadaceae	g__unclassified_f__Sphingomonadaceae	s__unclassified_f__Sphingomonadaceae	OTU1433	4	3	0	0	3	0	0	0	1	0	0	0	2	2	0	0	3	0	1	0	0	1	1	1	0	0	0	0	1	3	26
d__Bacteria	k__norank_d__Bacteria	p__Chloroflexi	c__unclassified_p__Chloroflexi	o__unclassified_p__Chloroflexi	f__unclassified_p__Chloroflexi	g__unclassified_p__Chloroflexi	s__unclassified_p__Chloroflexi	OTU1434	12	21	3	7	25	11	2	4	18	3	7	0	0	1	5	2	0	2	10	4	8	4	11	8	0	1	0	0	2	0	171
d__Bacteria	k__norank_d__Bacteria	p__Chloroflexi	c__Anaerolineae	o__SBR1031	f__A4b	g__norank_f__A4b	s__uncultured_bacterium_g__norank_f__A4b	OTU1435	70	94	93	62	95	94	120	109	76	65	38	42	33	70	46	45	66	22	120	122	189	85	108	143	39	53	16	7	16	13	2151
d__Bacteria	k__norank_d__Bacteria	p__Proteobacteria	c__Deltaproteobacteria	o__Myxococcales	f__KD3-10	g__norank_f__KD3-10	s__metagenome_g__norank_f__KD3-10	OTU1436	0	0	0	0	4	0	0	0	0	0	0	0	0	0	0	0	0	0	3	1	0	0	0	2	0	0	3	3	1	0	17
d__Bacteria	k__norank_d__Bacteria	p__Planctomycetes	c__Phycisphaerae	o__Phycisphaerales	f__Phycisphaeraceae	g__SM1A02	s__uncultured_bacterium_g__SM1A02	OTU1437	0	0	0	0	4	0	0	1	0	0	1	0	0	0	0	0	0	0	1	0	0	0	0	0	0	0	0	0	1	0	8
d__Bacteria	k__norank_d__Bacteria	p__Actinobacteria	c__Actinobacteria	o__Microtrichales	f__Ilumatobacteraceae	g__norank_f__Ilumatobacteraceae	s__unclassified_g__norank_f__Ilumatobacteraceae	OTU1438	6	9	13	6	10	13	18	12	9	6	9	9	9	4	15	0	0	14	10	11	10	5	6	8	1	3	5	16	13	1	251
d__Bacteria	k__norank_d__Bacteria	p__Chloroflexi	c__Anaerolineae	o__SBR1031	f__A4b	g__norank_f__A4b	s__uncultured_bacterium_g__norank_f__A4b	OTU1439	63	57	121	30	84	48	81	66	58	47	28	40	81	28	37	71	73	65	97	86	100	128	102	126	44	10	14	31	10	8	1834
d__Bacteria	k__norank_d__Bacteria	p__Gemmatimonadetes	c__Gemmatimonadetes	o__Gemmatimonadales	f__Gemmatimonadaceae	g__norank_f__Gemmatimonadaceae	s__unclassified_g__norank_f__Gemmatimonadaceae	OTU144	5	1	1	0	0	0	0	1	0	0	0	2	1	0	0	0	0	3	3	1	4	4	0	2	1	0	2	0	0	0	31
d__Bacteria	k__norank_d__Bacteria	p__Patescibacteria	c__Saccharimonadia	o__Saccharimonadales	f__norank_o__Saccharimonadales	g__norank_f__norank_o__Saccharimonadales	s__uncultured_Candidatus_Saccharibacteria_bacterium_g__norank_f__norank	OTU1440	22	44	24	16	37	19	39	60	36	39	17	32	38	37	17	49	44	26	25	29	25	74	62	28	65	98	43	44	47	29	1165
d__Bacteria	k__norank_d__Bacteria	p__Armatimonadetes	c__norank_p__Armatimonadetes	o__norank_c__norank_p__Armatimonadetes	f__norank_o__norank_c__norank_p__Armatimonadetes	g__norank_f__norank_o__norank_c__norank_p__Armatimonadetes	s__unclassified_g__norank_f__norank_o__norank_c__norank_p__Armatimonadetes	OTU1441	20	12	14	8	10	19	40	4	23	16	13	7	19	27	16	8	12	25	10	9	18	18	9	15	10	5	15	12	2	5	421
d__Bacteria	k__norank_d__Bacteria	p__Actinobacteria	c__Actinobacteria	o__Actinomarinales	f__norank_o__Actinomarinales	g__norank_f__norank_o__Actinomarinales	s__uncultured_Actinomycetales_bacterium_g__norank_f__norank_o__Actinomarinales	OTU1442	6	9	11	7	12	9	5	10	12	3	6	13	6	3	14	8	12	3	9	1	8	7	3	1	6	1	4	2	1	2	194
d__Bacteria	k__norank_d__Bacteria	p__Chloroflexi	c__Anaerolineae	o__SBR1031	f__norank_o__SBR1031	g__norank_f__norank_o__SBR1031	s__uncultured_sludge_bacterium_H5	OTU1443	1	0	0	0	2	0	3	4	0	0	0	0	0	0	0	0	0	3	0	1	0	0	1	0	0	0	0	0	0	0	15
d__Bacteria	k__norank_d__Bacteria	p__Actinobacteria	c__Actinobacteria	o__Microtrichales	f__norank_o__Microtrichales	g__norank_f__norank_o__Microtrichales	s__metagenome_g__norank_f__norank_o__Microtrichales	OTU1444	26	19	17	8	14	17	22	20	16	31	3	12	34	33	13	37	21	34	19	17	34	19	28	20	9	27	9	13	12	14	598
d__Bacteria	k__norank_d__Bacteria	p__Proteobacteria	c__Deltaproteobacteria	o__Oligoflexales	f__Oligoflexaceae	g__norank_f__Oligoflexaceae	s__uncultured_bacterium_g__norank_f__Oligoflexaceae	OTU1445	1	3	0	1	3	2	0	5	1	0	0	0	3	0	1	2	6	1	1	1	1	3	0	0	0	0	0	2	2	0	39
d__Bacteria	k__norank_d__Bacteria	p__Proteobacteria	c__Alphaproteobacteria	o__Sphingomonadales	f__Sphingomonadaceae	g__Sphingomonas	s__unclassified_g__Sphingomonas	OTU1446	2	0	0	1	2	0	0	1	0	3	0	0	3	1	2	1	0	0	1	2	1	2	0	0	0	0	0	1	0	2	25
d__Bacteria	k__norank_d__Bacteria	p__Proteobacteria	c__Alphaproteobacteria	o__Rhizobiales	f__Amb-16S-1323	g__norank_f__Amb-16S-1323	s__uncultured_bacterium_g__norank_f__Amb-16S-1323	OTU1447	149	145	134	151	124	147	105	116	83	92	99	87	67	43	54	53	64	52	95	133	129	164	198	227	53	34	36	30	32	37	2933
d__Bacteria	k__norank_d__Bacteria	p__Acidobacteria	c__Subgroup_6	o__norank_c__Subgroup_6	f__norank_o__norank_c__Subgroup_6	g__norank_f__norank_o__norank_c__Subgroup_6	s__Acidobacteria_bacterium_LP6	OTU1448	14	28	14	11	33	17	18	28	16	22	25	27	25	19	22	43	34	22	21	5	5	21	18	13	21	31	12	12	8	20	605
d__Bacteria	k__norank_d__Bacteria	p__Chloroflexi	c__Anaerolineae	o__Anaerolineales	f__Anaerolineaceae	g__norank_f__Anaerolineaceae	s__uncultured_sludge_bacterium_S41	OTU1449	11	9	5	4	14	8	7	13	2	5	7	11	5	1	0	1	2	0	10	30	30	21	0	1	1	0	0	0	0	0	198
d__Bacteria	k__norank_d__Bacteria	p__Acidobacteria	c__Acidobacteriia	o__Solibacterales	f__Solibacteraceae_Subgroup_3	g__unclassified_f__Solibacteraceae_Subgroup_3	s__unclassified_f__Solibacteraceae_Subgroup_3	OTU145	3	0	0	0	0	0	0	0	0	0	0	0	0	0	0	0	0	0	0	0	0	0	0	0	0	0	0	0	0	0	3
d__Bacteria	k__norank_d__Bacteria	p__Proteobacteria	c__Alphaproteobacteria	o__Rhizobiales	f__Xanthobacteraceae	g__norank_f__Xanthobacteraceae	s__metagenome_g__norank_f__Xanthobacteraceae	OTU1450	2	2	1	0	8	1	3	4	1	1	1	0	2	1	1	1	0	0	3	3	7	1	3	3	0	0	0	0	0	0	49
d__Bacteria	k__norank_d__Bacteria	p__Chloroflexi	c__Anaerolineae	o__Anaerolineales	f__Anaerolineaceae	g__norank_f__Anaerolineaceae	s__uncultured_sludge_bacterium_S41	OTU1451	0	0	3	0	6	0	0	5	0	1	0	0	1	0	0	0	1	0	0	1	5	1	2	2	0	0	0	0	0	0	28
d__Bacteria	k__norank_d__Bacteria	p__Actinobacteria	c__Actinobacteria	o__Micrococcales	f__Microbacteriaceae	g__Agromyces	s__unclassified_g__Agromyces	OTU1452	6	0	0	3	7	2	4	3	0	1	4	1	0	5	0	6	2	2	1	9	1	4	4	4	0	1	1	1	0	1	73
d__Bacteria	k__norank_d__Bacteria	p__Bacteroidetes	c__Bacteroidia	o__Chitinophagales	f__Chitinophagaceae	g__norank_f__Chitinophagaceae	s__unclassified_g__norank_f__Chitinophagaceae	OTU1453	15	27	31	7	35	21	28	51	33	21	11	19	23	38	39	17	40	32	3	6	9	30	57	29	28	17	10	39	28	18	762
d__Bacteria	k__norank_d__Bacteria	p__Chloroflexi	c__Chloroflexia	o__Thermomicrobiales	f__JG30-KF-CM45	g__norank_f__JG30-KF-CM45	s__unclassified_g__norank_f__JG30-KF-CM45	OTU1454	12	17	14	7	29	9	13	4	20	15	17	7	11	23	26	22	25	10	6	2	11	15	8	19	2	12	5	6	23	7	397
d__Bacteria	k__norank_d__Bacteria	p__Proteobacteria	c__Gammaproteobacteria	o__Betaproteobacteriales	f__Burkholderiaceae	g__Methylibium	s__uncultured_bacterium_g__Methylibium	OTU1455	143	108	109	217	179	216	90	90	80	147	133	137	121	114	107	129	84	105	65	69	65	79	108	107	160	208	190	158	205	207	3930
d__Bacteria	k__norank_d__Bacteria	p__Proteobacteria	c__Deltaproteobacteria	o__Oligoflexales	f__Oligoflexaceae	g__norank_f__Oligoflexaceae	s__uncultured_bacterium_g__norank_f__Oligoflexaceae	OTU1456	0	0	0	0	2	0	0	0	0	0	1	0	3	0	0	0	0	2	0	0	0	0	0	0	0	0	0	0	0	0	8
d__Bacteria	k__norank_d__Bacteria	p__Planctomycetes	c__Planctomycetacia	o__Gemmatales	f__Gemmataceae	g__norank_f__Gemmataceae	s__uncultured_bacterium_g__norank_f__Gemmataceae	OTU1457	5	0	0	0	1	2	0	0	0	2	0	0	1	1	0	0	0	2	0	0	0	6	2	1	0	0	4	0	0	2	29
d__Bacteria	k__norank_d__Bacteria	p__Bacteroidetes	c__Bacteroidia	o__Chitinophagales	f__Saprospiraceae	g__norank_f__Saprospiraceae	s__uncultured_Devosia_sp._g__norank_f__Saprospiraceae	OTU1458	0	0	1	1	1	3	0	2	0	0	0	0	0	0	0	0	0	0	0	0	0	0	1	0	0	0	0	0	0	0	9
d__Bacteria	k__norank_d__Bacteria	p__Firmicutes	c__Clostridia	o__Clostridiales	f__Ruminococcaceae	g__Acetivibrio	s__uncultured_bacterium_g__Acetivibrio	OTU1459	0	2	0	0	2	0	0	1	0	0	0	0	0	2	0	2	0	0	0	0	1	0	0	0	0	0	0	0	0	0	10
d__Bacteria	k__norank_d__Bacteria	p__Actinobacteria	c__Actinobacteria	o__unclassified_c__Actinobacteria	f__unclassified_c__Actinobacteria	g__unclassified_c__Actinobacteria	s__unclassified_c__Actinobacteria	OTU146	2	0	0	0	0	0	0	0	0	0	0	0	0	0	0	0	0	0	0	0	0	0	0	0	0	0	0	0	0	0	2
d__Bacteria	k__norank_d__Bacteria	p__Patescibacteria	c__Saccharimonadia	o__Saccharimonadales	f__norank_o__Saccharimonadales	g__norank_f__norank_o__Saccharimonadales	s__unclassified_g__norank_f__norank_o__Saccharimonadales	OTU1460	51	49	29	37	56	46	12	30	34	26	24	45	25	35	47	52	52	32	43	62	68	72	118	122	112	125	93	120	100	107	1824
d__Bacteria	k__norank_d__Bacteria	p__Gemmatimonadetes	c__Gemmatimonadetes	o__Longimicrobiales	f__Longimicrobiaceae	g__norank_f__Longimicrobiaceae	s__uncultured_bacterium_g__norank_f__Longimicrobiaceae	OTU1461	0	1	2	1	5	0	1	2	0	0	1	12	3	3	0	3	0	0	0	0	2	4	3	9	0	0	0	0	0	0	52
d__Bacteria	k__norank_d__Bacteria	p__Proteobacteria	c__Gammaproteobacteria	o__Betaproteobacteriales	f__Burkholderiaceae	g__unclassified_f__Burkholderiaceae	s__unclassified_f__Burkholderiaceae	OTU1462	16	16	27	22	18	34	2	6	7	10	0	1	14	2	14	12	16	18	2	9	1	10	2	6	19	21	30	17	17	28	397
d__Bacteria	k__norank_d__Bacteria	p__Chloroflexi	c__Anaerolineae	o__SBR1031	f__norank_o__SBR1031	g__norank_f__norank_o__SBR1031	s__unclassified_g__norank_f__norank_o__SBR1031	OTU1463	0	0	0	0	10	1	2	1	2	2	3	4	0	4	11	8	0	5	0	0	0	0	0	0	1	0	0	0	0	0	54
d__Bacteria	k__norank_d__Bacteria	p__Acidobacteria	c__Holophagae	o__Subgroup_7	f__norank_o__Subgroup_7	g__norank_f__norank_o__Subgroup_7	s__uncultured_bacterium_g__norank_f__norank_o__Subgroup_7	OTU1464	4	8	1	12	12	9	3	4	1	1	3	0	1	1	2	1	1	4	7	1	1	3	2	13	0	1	2	3	0	0	101
d__Bacteria	k__norank_d__Bacteria	p__Proteobacteria	c__Deltaproteobacteria	o__Oligoflexales	f__0319-6G20	g__norank_f__0319-6G20	s__unclassified_g__norank_f__0319-6G20	OTU1465	0	0	0	0	5	0	0	0	1	1	1	0	2	0	3	0	0	3	1	0	0	1	1	0	0	0	0	0	0	4	23
d__Bacteria	k__norank_d__Bacteria	p__Bacteroidetes	c__Bacteroidia	o__Bacteroidales	f__F082	g__norank_f__F082	s__uncultured_bacterium_g__norank_f__F082	OTU1466	0	0	0	0	2	0	0	0	0	0	0	0	0	0	0	0	0	0	0	0	0	0	0	0	0	0	0	0	0	0	2
d__Bacteria	k__norank_d__Bacteria	p__Verrucomicrobia	c__Verrucomicrobiae	o__Pedosphaerales	f__Pedosphaeraceae	g__norank_f__Pedosphaeraceae	s__unclassified_g__norank_f__Pedosphaeraceae	OTU1467	0	0	0	0	1	0	0	0	0	1	0	0	1	6	3	2	2	5	0	0	0	0	0	0	0	0	0	1	0	0	22
d__Bacteria	k__norank_d__Bacteria	p__Bacteroidetes	c__Bacteroidia	o__Chitinophagales	f__Saprospiraceae	g__norank_f__Saprospiraceae	s__unclassified_g__norank_f__Saprospiraceae	OTU1468	3	2	8	14	14	4	7	10	5	3	2	1	1	1	0	1	3	0	4	9	6	8	7	5	0	0	1	11	1	3	134
d__Bacteria	k__norank_d__Bacteria	p__Proteobacteria	c__Deltaproteobacteria	o__Oligoflexales	f__0319-6G20	g__norank_f__0319-6G20	s__unclassified_g__norank_f__0319-6G20	OTU1469	0	0	0	1	6	0	0	0	0	0	0	0	0	0	0	0	0	0	0	0	0	0	0	0	0	0	0	0	0	0	7
d__Bacteria	k__norank_d__Bacteria	p__Proteobacteria	c__Gammaproteobacteria	o__Gammaproteobacteria_Incertae_Sedis	f__unclassified_o__Gammaproteobacteria_Incertae_Sedis	g__Acidibacter	s__unclassified_g__Acidibacter	OTU147	7	10	14	2	4	3	3	4	2	9	2	4	5	3	5	3	2	3	3	3	2	0	1	1	3	0	6	1	1	2	108
d__Bacteria	k__norank_d__Bacteria	p__Proteobacteria	c__Gammaproteobacteria	o__Diplorickettsiales	f__Diplorickettsiaceae	g__norank_f__Diplorickettsiaceae	s__unclassified_g__norank_f__Diplorickettsiaceae	OTU1470	2	6	5	2	8	7	2	7	16	6	3	2	5	4	8	2	1	1	9	3	5	3	6	15	2	0	0	10	0	2	142
d__Bacteria	k__norank_d__Bacteria	p__Chloroflexi	c__Chloroflexia	o__Chloroflexales	f__Chloroflexaceae	g__Chloronema	s__uncultured_bacterium_g__Chloronema	OTU1471	0	6	2	0	7	0	0	0	4	1	5	0	2	4	6	1	3	3	2	1	0	1	2	0	3	0	12	0	0	0	65
d__Bacteria	k__norank_d__Bacteria	p__Planctomycetes	c__Planctomycetacia	o__Gemmatales	f__Gemmataceae	g__norank_f__Gemmataceae	s__unclassified_g__norank_f__Gemmataceae	OTU1472	0	1	0	1	3	0	0	1	0	4	0	3	0	0	0	0	0	0	0	0	3	0	0	0	0	0	0	0	0	0	16
d__Bacteria	k__norank_d__Bacteria	p__Firmicutes	c__Clostridia	o__Clostridiales	f__Family_XVIII	g__norank_f__Family_XVIII	s__uncultured_bacterium_g__norank_f__Family_XVIII	OTU1473	0	0	0	0	1	0	0	0	0	0	0	0	0	0	0	0	0	0	0	0	0	0	0	0	3	0	0	0	0	0	4
d__Bacteria	k__norank_d__Bacteria	p__Acidobacteria	c__Blastocatellia_Subgroup_4	o__DS-100	f__norank_o__DS-100	g__norank_f__norank_o__DS-100	s__unclassified_g__norank_f__norank_o__DS-100	OTU1474	1	0	0	0	4	0	0	0	0	0	0	0	0	1	0	0	0	0	0	0	0	0	0	0	0	0	0	0	0	0	6
d__Bacteria	k__norank_d__Bacteria	p__Armatimonadetes	c__norank_p__Armatimonadetes	o__norank_c__norank_p__Armatimonadetes	f__norank_o__norank_c__norank_p__Armatimonadetes	g__norank_f__norank_o__norank_c__norank_p__Armatimonadetes	s__metagenome_g__norank_f__norank_o__norank_c__norank	OTU1475	1	14	6	14	6	6	9	7	7	18	8	7	7	8	6	3	3	3	3	3	10	10	7	4	0	0	12	6	3	0	191
d__Bacteria	k__norank_d__Bacteria	p__Acidobacteria	c__unclassified_p__Acidobacteria	o__unclassified_p__Acidobacteria	f__unclassified_p__Acidobacteria	g__unclassified_p__Acidobacteria	s__unclassified_p__Acidobacteria	OTU1476	0	0	0	0	4	0	0	0	0	0	0	0	0	0	0	0	0	0	0	0	0	0	0	0	0	0	0	0	0	0	4
d__Bacteria	k__norank_d__Bacteria	p__Actinobacteria	c__Actinobacteria	o__Microtrichales	f__Microtrichaceae	g__norank_f__Microtrichaceae	s__uncultured_actinobacterium_g__norank_f__Microtrichaceae	OTU1477	0	1	1	0	4	1	1	1	0	5	0	3	0	0	0	0	0	0	0	0	2	0	0	0	0	0	0	0	0	0	19
d__Bacteria	k__norank_d__Bacteria	p__Patescibacteria	c__Saccharimonadia	o__Saccharimonadales	f__norank_o__Saccharimonadales	g__norank_f__norank_o__Saccharimonadales	s__uncultured_bacterium_g__norank_f__norank_o__Saccharimonadales	OTU1478	9	15	14	6	10	9	0	3	0	0	4	0	5	0	0	5	2	0	2	3	4	8	5	7	0	1	1	1	0	1	115
d__Bacteria	k__norank_d__Bacteria	p__Gemmatimonadetes	c__Gemmatimonadetes	o__Longimicrobiales	f__Longimicrobiaceae	g__Longimicrobium	s__unclassified_g__Longimicrobium	OTU1479	1	0	1	0	3	0	0	1	0	0	4	0	0	1	1	0	0	0	0	1	0	1	0	1	0	0	0	1	2	0	18
d__Bacteria	k__norank_d__Bacteria	p__unclassified_k__norank_d__Bacteria	c__unclassified_k__norank_d__Bacteria	o__unclassified_k__norank_d__Bacteria	f__unclassified_k__norank_d__Bacteria	g__unclassified_k__norank_d__Bacteria	s__unclassified_k__norank_d__Bacteria	OTU148	2	0	0	0	0	0	0	0	0	0	0	0	0	0	0	0	0	0	0	0	0	0	0	0	0	0	0	0	0	0	2
d__Bacteria	k__norank_d__Bacteria	p__Chloroflexi	c__Chloroflexia	o__Thermomicrobiales	f__JG30-KF-CM45	g__norank_f__JG30-KF-CM45	s__uncultured_bacterium_g__norank_f__JG30-KF-CM45	OTU1480	3	6	1	6	3	6	15	9	14	8	4	12	3	3	5	7	1	1	3	5	6	5	10	1	7	15	0	6	1	1	167
d__Bacteria	k__norank_d__Bacteria	p__Firmicutes	c__Clostridia	o__Clostridiales	f__Ruminococcaceae	g__Ruminococcaceae_UCG-010	s__unclassified_g__Ruminococcaceae_UCG-010	OTU1481	0	0	0	0	3	0	0	0	0	0	0	0	0	0	0	0	0	0	0	0	0	0	0	0	0	0	0	0	0	0	3
d__Bacteria	k__norank_d__Bacteria	p__Acidobacteria	c__Subgroup_17	o__norank_c__Subgroup_17	f__norank_o__norank_c__Subgroup_17	g__norank_f__norank_o__norank_c__Subgroup_17	s__unclassified_g__norank_f__norank_o__norank_c__Subgroup_17	OTU1482	0	1	0	1	3	0	0	0	1	0	0	0	0	0	0	0	0	0	0	0	0	0	0	0	0	0	0	0	0	0	6
d__Bacteria	k__norank_d__Bacteria	p__Firmicutes	c__Clostridia	o__Clostridiales	f__Lachnospiraceae	g__Cellulosilyticum	s__uncultured_bacterium_g__Cellulosilyticum	OTU1483	0	0	0	0	4	0	0	0	0	0	0	0	0	0	0	0	0	0	0	0	0	0	0	0	0	0	0	0	0	0	4
d__Bacteria	k__norank_d__Bacteria	p__Acidobacteria	c__Subgroup_15	o__norank_c__Subgroup_15	f__norank_o__norank_c__Subgroup_15	g__norank_f__norank_o__norank_c__Subgroup_15	s__unclassified_g__norank_f__norank_o__norank_c__Subgroup_15	OTU1484	5	2	5	6	10	5	6	3	2	1	0	2	1	3	9	4	1	5	8	7	2	1	5	3	3	3	0	0	2	3	107
d__Bacteria	k__norank_d__Bacteria	p__Chloroflexi	c__Anaerolineae	o__SBR1031	f__norank_o__SBR1031	g__norank_f__norank_o__SBR1031	s__unclassified_g__norank_f__norank_o__SBR1031	OTU1485	12	0	16	9	6	5	8	19	0	0	0	1	0	2	0	0	0	1	13	6	2	4	13	2	0	0	0	0	4	0	123
d__Bacteria	k__norank_d__Bacteria	p__Actinobacteria	c__Actinobacteria	o__Microtrichales	f__norank_o__Microtrichales	g__norank_f__norank_o__Microtrichales	s__unclassified_g__norank_f__norank_o__Microtrichales	OTU1486	70	31	33	26	40	25	63	65	55	31	50	31	16	39	51	38	27	30	18	21	38	21	9	14	35	64	36	26	58	29	1090
d__Bacteria	k__norank_d__Bacteria	p__Chloroflexi	c__Anaerolineae	o__Ardenticatenales	f__Ardenticatenaceae	g__norank_f__Ardenticatenaceae	s__uncultured_Chloroflexus_sp._g__norank_f__Ardenticatenaceae	OTU1487	29	36	36	20	33	33	33	42	37	29	39	36	38	34	26	15	35	30	27	19	33	25	67	44	37	5	30	31	28	8	935
d__Bacteria	k__norank_d__Bacteria	p__Proteobacteria	c__Deltaproteobacteria	o__Myxococcales	f__KD3-10	g__norank_f__KD3-10	s__uncultured_bacterium_g__norank_f__KD3-10	OTU1488	0	0	0	1	3	2	0	0	0	0	0	0	1	0	0	0	0	0	0	0	0	0	0	0	0	0	0	0	0	0	7
d__Bacteria	k__norank_d__Bacteria	p__Chloroflexi	c__Chloroflexia	o__Chloroflexales	f__Roseiflexaceae	g__norank_f__Roseiflexaceae	s__unclassified_g__norank_f__Roseiflexaceae	OTU1489	2	0	5	0	2	0	0	1	0	1	0	5	1	0	0	0	0	1	0	0	0	0	0	0	0	0	0	0	0	0	18
d__Bacteria	k__norank_d__Bacteria	p__Proteobacteria	c__Alphaproteobacteria	o__Sphingomonadales	f__Sphingomonadaceae	g__Ellin6055	s__unclassified_g__Ellin6055	OTU149	141	178	183	100	193	149	173	117	163	188	116	159	180	153	148	142	173	154	83	58	56	106	120	115	184	187	125	173	137	148	4302
d__Bacteria	k__norank_d__Bacteria	p__Chloroflexi	c__Anaerolineae	o__SBR1031	f__A4b	g__OLB13	s__uncultured_bacterium_g__OLB13	OTU1490	97	181	199	96	197	101	77	163	130	172	121	118	214	247	193	239	316	216	99	111	175	208	196	191	92	136	85	173	76	68	4687
d__Bacteria	k__norank_d__Bacteria	p__Patescibacteria	c__Saccharimonadia	o__Saccharimonadales	f__norank_o__Saccharimonadales	g__norank_f__norank_o__Saccharimonadales	s__unclassified_g__norank_f__norank_o__Saccharimonadales	OTU1491	123	83	66	65	116	69	55	115	57	8	5	6	15	18	12	18	21	12	55	127	70	140	132	216	79	71	55	73	54	33	1969
d__Bacteria	k__norank_d__Bacteria	p__Actinobacteria	c__Actinobacteria	o__Actinomarinales	f__norank_o__Actinomarinales	g__norank_f__norank_o__Actinomarinales	s__uncultured_Actinomycetales_bacterium_g__norank_f__norank_o__Actinomarinales	OTU1492	97	85	141	119	112	74	84	99	78	91	106	123	74	86	88	78	74	80	71	62	62	81	71	73	44	20	37	79	45	53	2387
d__Bacteria	k__norank_d__Bacteria	p__Proteobacteria	c__Alphaproteobacteria	o__Rhodobacterales	f__Rhodobacteraceae	g__unclassified_f__Rhodobacteraceae	s__unclassified_f__Rhodobacteraceae	OTU1493	5	12	5	6	13	18	5	6	15	14	3	10	4	6	11	8	7	1	0	7	6	5	9	16	4	6	5	7	1	10	225
d__Bacteria	k__norank_d__Bacteria	p__Proteobacteria	c__unclassified_p__Proteobacteria	o__unclassified_p__Proteobacteria	f__unclassified_p__Proteobacteria	g__unclassified_p__Proteobacteria	s__unclassified_p__Proteobacteria	OTU1494	0	0	0	0	2	0	0	0	0	0	0	0	0	0	0	0	0	0	0	0	0	0	0	0	0	0	0	0	0	0	2
d__Bacteria	k__norank_d__Bacteria	p__Acidobacteria	c__Subgroup_6	o__norank_c__Subgroup_6	f__norank_o__norank_c__Subgroup_6	g__norank_f__norank_o__norank_c__Subgroup_6	s__unclassified_g__norank_f__norank_o__norank_c__Subgroup_6	OTU1495	0	0	0	0	5	1	4	0	0	0	0	0	0	0	0	0	0	0	0	2	0	0	0	0	0	0	3	0	0	2	17
d__Bacteria	k__norank_d__Bacteria	p__Planctomycetes	c__Planctomycetacia	o__Gemmatales	f__Gemmataceae	g__norank_f__Gemmataceae	s__unclassified_g__norank_f__Gemmataceae	OTU1496	2	1	3	2	4	6	0	2	4	4	4	6	1	1	9	0	1	5	1	0	0	0	6	2	0	0	2	0	0	0	66
d__Bacteria	k__norank_d__Bacteria	p__Actinobacteria	c__Actinobacteria	o__Solirubrobacterales	f__Solirubrobacteraceae	g__Solirubrobacter	s__unclassified_g__Solirubrobacter	OTU1497	14	2	5	7	4	3	1	7	2	2	11	1	6	5	3	2	1	4	2	13	19	19	12	7	1	2	11	10	7	5	188
d__Bacteria	k__norank_d__Bacteria	p__Planctomycetes	c__Phycisphaerae	o__Phycisphaerales	f__Phycisphaeraceae	g__AKYG587	s__uncultured_bacterium_g__AKYG587	OTU1498	0	0	0	0	3	0	0	0	0	0	0	0	0	0	0	0	0	2	0	0	0	6	0	0	0	0	0	0	0	0	11
d__Bacteria	k__norank_d__Bacteria	p__Chloroflexi	c__Anaerolineae	o__Ardenticatenales	f__Ardenticatenaceae	g__norank_f__Ardenticatenaceae	s__unclassified_g__norank_f__Ardenticatenaceae	OTU1499	0	0	0	0	6	2	0	0	0	0	0	0	0	0	0	0	0	0	0	0	0	0	0	0	0	0	0	0	0	0	8
d__Bacteria	k__norank_d__Bacteria	p__Proteobacteria	c__Deltaproteobacteria	o__Oligoflexales	f__0319-6G20	g__norank_f__0319-6G20	s__unclassified_g__norank_f__0319-6G20	OTU15	5	4	2	6	2	0	3	7	6	0	8	0	0	0	0	0	3	0	1	4	0	0	0	0	0	2	0	0	0	0	53
d__Bacteria	k__norank_d__Bacteria	p__Chlamydiae	c__Chlamydiae	o__Chlamydiales	f__Parachlamydiaceae	g__Candidatus_Protochlamydia	s__metagenome_g__Candidatus_Protochlamydia	OTU150	2	0	0	0	0	0	0	0	0	0	0	0	0	0	0	0	0	0	0	0	0	0	0	0	0	0	0	0	0	0	2
d__Bacteria	k__norank_d__Bacteria	p__Actinobacteria	c__Actinobacteria	o__norank_c__Actinobacteria	f__norank_o__norank_c__Actinobacteria	g__norank_f__norank_o__norank_c__Actinobacteria	s__unclassified_g__norank_f__norank_o__norank_c__Actinobacteria	OTU1500	5	8	2	5	11	3	4	8	12	3	6	7	8	3	6	4	7	2	4	9	0	11	1	4	6	2	3	1	2	3	150
d__Bacteria	k__norank_d__Bacteria	p__Verrucomicrobia	c__Verrucomicrobiae	o__Chthoniobacterales	f__Chthoniobacteraceae	g__Chthoniobacter	s__unclassified_g__Chthoniobacter	OTU1501	1	5	3	1	2	5	0	0	0	0	6	0	5	4	0	0	0	0	0	0	0	2	2	2	5	4	0	0	0	0	47
d__Bacteria	k__norank_d__Bacteria	p__Proteobacteria	c__Gammaproteobacteria	o__Coxiellales	f__Coxiellaceae	g__Coxiella	s__unclassified_g__Coxiella	OTU1502	4	1	2	0	1	0	0	2	0	0	0	0	0	0	0	0	0	1	0	1	1	4	4	1	0	0	0	0	0	0	22
d__Bacteria	k__norank_d__Bacteria	p__Proteobacteria	c__Gammaproteobacteria	o__Betaproteobacteriales	f__unclassified_o__Betaproteobacteriales	g__unclassified_o__Betaproteobacteriales	s__unclassified_o__Betaproteobacteriales	OTU1503	0	0	0	0	2	0	0	0	0	0	0	0	0	0	0	0	0	0	0	0	0	0	0	0	0	0	0	0	0	0	2
d__Bacteria	k__norank_d__Bacteria	p__Actinobacteria	c__Actinobacteria	o__norank_c__Actinobacteria	f__norank_o__norank_c__Actinobacteria	g__norank_f__norank_o__norank_c__Actinobacteria	s__uncultured_bacterium_g__norank_f__norank_o__norank_c__Actinobacteria	OTU1504	5	2	0	3	6	0	2	0	0	0	1	0	0	0	0	0	0	0	0	0	0	0	0	0	0	0	0	3	0	0	22
d__Bacteria	k__norank_d__Bacteria	p__Actinobacteria	c__Actinobacteria	o__norank_c__Actinobacteria	f__norank_o__norank_c__Actinobacteria	g__norank_f__norank_o__norank_c__Actinobacteria	s__uncultured_soil_bacterium_g__norank_f__norank_o__norank_c__Actinobacteria	OTU1505	33	35	36	12	27	29	35	33	30	29	39	33	70	68	60	64	72	79	39	32	35	48	55	63	73	52	60	73	58	52	1424
d__Bacteria	k__norank_d__Bacteria	p__Proteobacteria	c__Gammaproteobacteria	o__unclassified_c__Gammaproteobacteria	f__unclassified_c__Gammaproteobacteria	g__unclassified_c__Gammaproteobacteria	s__unclassified_c__Gammaproteobacteria	OTU1506	0	0	0	0	5	0	0	0	0	0	0	0	0	0	0	0	0	0	0	0	0	0	0	0	0	0	0	0	0	0	5
d__Bacteria	k__norank_d__Bacteria	p__Patescibacteria	c__Saccharimonadia	o__Saccharimonadales	f__norank_o__Saccharimonadales	g__norank_f__norank_o__Saccharimonadales	s__unclassified_g__norank_f__norank_o__Saccharimonadales	OTU1507	3	6	5	3	3	2	2	9	4	8	5	4	10	0	2	18	1	6	1	1	0	2	4	7	3	2	5	11	15	4	146
d__Bacteria	k__norank_d__Bacteria	p__Proteobacteria	c__Alphaproteobacteria	o__Micavibrionales	f__Micavibrionaceae	g__norank_f__Micavibrionaceae	s__hydrothermal_vent_metagenome_g__norank_f__Micavibrionaceae	OTU1508	0	2	0	0	2	0	0	0	0	0	0	0	0	0	0	0	1	0	1	0	0	0	0	2	0	0	0	0	0	0	8
d__Bacteria	k__norank_d__Bacteria	p__Omnitrophicaeota	c__norank_p__Omnitrophicaeota	o__norank_c__norank_p__Omnitrophicaeota	f__norank_o__norank_c__norank_p__Omnitrophicaeota	g__norank_f__norank_o__norank_c__norank_p__Omnitrophicaeota	s__unclassified_g__norank_f__norank_o__norank_c__norank_p__Omnitrophicaeota	OTU1509	0	0	0	0	1	0	0	2	0	0	0	0	0	0	0	0	0	0	0	0	0	0	0	0	0	0	0	0	0	0	3
d__Bacteria	k__norank_d__Bacteria	p__Proteobacteria	c__Deltaproteobacteria	o__Myxococcales	f__Sandaracinaceae	g__norank_f__Sandaracinaceae	s__uncultured_bacterium_g__norank_f__Sandaracinaceae	OTU151	10	1	1	8	0	1	1	1	3	0	13	1	16	11	2	25	5	9	7	16	10	0	1	4	0	1	4	10	15	7	183
d__Bacteria	k__norank_d__Bacteria	p__Patescibacteria	c__Saccharimonadia	o__Saccharimonadales	f__norank_o__Saccharimonadales	g__norank_f__norank_o__Saccharimonadales	s__unclassified_g__norank_f__norank_o__Saccharimonadales	OTU1510	13	13	10	8	22	23	8	5	8	11	4	4	10	7	3	6	0	3	3	4	7	11	13	8	11	5	4	3	15	9	251
d__Bacteria	k__norank_d__Bacteria	p__unclassified_k__norank_d__Bacteria	c__unclassified_k__norank_d__Bacteria	o__unclassified_k__norank_d__Bacteria	f__unclassified_k__norank_d__Bacteria	g__unclassified_k__norank_d__Bacteria	s__unclassified_k__norank_d__Bacteria	OTU1511	0	0	0	0	2	0	0	0	0	0	0	0	0	0	0	0	0	0	0	0	0	0	0	0	0	0	0	0	0	0	2
d__Bacteria	k__norank_d__Bacteria	p__Chloroflexi	c__Anaerolineae	o__SBR1031	f__norank_o__SBR1031	g__norank_f__norank_o__SBR1031	s__unclassified_g__norank_f__norank_o__SBR1031	OTU1512	1	0	2	4	5	4	0	5	0	1	0	2	0	7	1	0	3	1	6	1	0	0	0	5	2	0	1	3	8	3	65
d__Bacteria	k__norank_d__Bacteria	p__Bacteroidetes	c__Bacteroidia	o__Cytophagales	f__Cyclobacteriaceae	g__norank_f__Cyclobacteriaceae	s__uncultured_Sphingobacteriales_bacterium_g__norank_f__Cyclobacteriaceae	OTU1513	1	2	2	2	9	1	0	5	2	1	2	0	3	0	2	6	12	0	1	1	2	1	0	0	1	7	1	0	0	1	65
d__Bacteria	k__norank_d__Bacteria	p__Gemmatimonadetes	c__Gemmatimonadetes	o__Longimicrobiales	f__Longimicrobiaceae	g__norank_f__Longimicrobiaceae	s__unclassified_g__norank_f__Longimicrobiaceae	OTU1514	3	0	1	0	4	3	0	0	2	1	0	1	2	15	2	2	1	0	3	4	3	1	0	0	0	0	1	0	0	1	50
d__Bacteria	k__norank_d__Bacteria	p__Actinobacteria	c__Actinobacteria	o__unclassified_c__Actinobacteria	f__unclassified_c__Actinobacteria	g__unclassified_c__Actinobacteria	s__unclassified_c__Actinobacteria	OTU1515	0	0	0	0	2	0	0	0	0	0	0	0	0	0	0	0	0	0	0	0	0	0	0	0	0	0	0	0	0	0	2
d__Bacteria	k__norank_d__Bacteria	p__Proteobacteria	c__Deltaproteobacteria	o__Oligoflexales	f__0319-6G20	g__norank_f__0319-6G20	s__bacterium_enrichment_culture_clone_B1262011	OTU1516	0	1	0	2	2	1	0	0	6	1	0	0	0	0	0	1	0	1	5	0	1	0	0	0	0	0	0	0	0	0	21
d__Bacteria	k__norank_d__Bacteria	p__Patescibacteria	c__Saccharimonadia	o__Saccharimonadales	f__norank_o__Saccharimonadales	g__norank_f__norank_o__Saccharimonadales	s__unclassified_g__norank_f__norank_o__Saccharimonadales	OTU1517	0	0	0	0	2	0	0	0	0	0	0	1	2	0	1	0	0	6	3	2	0	0	3	0	0	0	0	0	0	0	20
d__Bacteria	k__norank_d__Bacteria	p__Firmicutes	c__Bacilli	o__Bacillales	f__Paenibacillaceae	g__Paenibacillus	s__unclassified_g__Paenibacillus	OTU1518	0	0	0	0	2	0	0	0	0	0	0	0	0	0	0	0	0	0	0	0	0	0	0	0	2	0	0	0	0	0	4
d__Bacteria	k__norank_d__Bacteria	p__Proteobacteria	c__Gammaproteobacteria	o__Xanthomonadales	f__unclassified_o__Xanthomonadales	g__unclassified_o__Xanthomonadales	s__unclassified_o__Xanthomonadales	OTU1519	0	0	0	0	2	0	0	0	0	0	0	0	0	0	0	0	0	0	0	0	0	0	0	0	0	0	0	0	0	0	2
d__Bacteria	k__norank_d__Bacteria	p__Proteobacteria	c__Deltaproteobacteria	o__Myxococcales	f__P3OB-42	g__norank_f__P3OB-42	s__unclassified_g__norank_f__P3OB-42	OTU152	1	2	0	0	1	0	0	5	0	1	2	0	4	0	3	0	5	4	1	0	1	0	0	0	0	0	0	0	1	0	31
d__Bacteria	k__norank_d__Bacteria	p__Armatimonadetes	c__norank_p__Armatimonadetes	o__norank_c__norank_p__Armatimonadetes	f__norank_o__norank_c__norank_p__Armatimonadetes	g__norank_f__norank_o__norank_c__norank_p__Armatimonadetes	s__uncultured_soil_bacterium_g__norank_f__norank_o__norank_c__norank	OTU1520	0	0	0	0	4	0	0	0	0	0	0	0	0	0	0	0	0	0	0	0	0	0	0	0	0	0	0	0	0	0	4
d__Bacteria	k__norank_d__Bacteria	p__Proteobacteria	c__Deltaproteobacteria	o__Oligoflexales	f__Oligoflexaceae	g__norank_f__Oligoflexaceae	s__unclassified_g__norank_f__Oligoflexaceae	OTU1521	0	1	0	6	3	0	0	2	5	0	0	0	0	1	0	3	2	2	0	0	0	0	0	0	0	0	0	1	0	0	26
d__Bacteria	k__norank_d__Bacteria	p__Firmicutes	c__Bacilli	o__Lactobacillales	f__Carnobacteriaceae	g__Granulicatella	s__uncultured_organism_g__Granulicatella	OTU1522	0	0	0	0	2	0	0	0	0	0	0	0	0	0	0	0	0	0	0	0	0	0	0	0	0	0	0	0	0	0	2
d__Bacteria	k__norank_d__Bacteria	p__Proteobacteria	c__Gammaproteobacteria	o__Betaproteobacteriales	f__Burkholderiaceae	g__Cupriavidus	s__unclassified_g__Cupriavidus	OTU1523	0	0	0	1	2	0	0	0	0	0	0	0	0	0	0	0	0	0	0	0	0	0	0	0	0	0	0	0	0	0	3
d__Bacteria	k__norank_d__Bacteria	p__Proteobacteria	c__Deltaproteobacteria	o__Myxococcales	f__unclassified_o__Myxococcales	g__unclassified_o__Myxococcales	s__unclassified_o__Myxococcales	OTU1524	0	0	0	0	1	0	0	0	0	0	0	0	0	0	0	0	0	1	0	3	0	0	0	3	0	0	0	0	0	1	9
d__Bacteria	k__norank_d__Bacteria	p__Firmicutes	c__Clostridia	o__Clostridiales	f__Clostridiales_vadinBB60_group	g__norank_f__Clostridiales_vadinBB60_group	s__uncultured_Clostridia_bacterium_g__norank_f__Clostridiales_vadinBB60_group	OTU1525	0	0	0	0	3	0	0	0	0	0	0	0	0	0	0	0	0	0	0	0	0	0	0	0	0	0	0	0	0	0	3
d__Bacteria	k__norank_d__Bacteria	p__unclassified_k__norank_d__Bacteria	c__unclassified_k__norank_d__Bacteria	o__unclassified_k__norank_d__Bacteria	f__unclassified_k__norank_d__Bacteria	g__unclassified_k__norank_d__Bacteria	s__unclassified_k__norank_d__Bacteria	OTU1526	0	0	0	0	2	0	0	0	0	0	0	0	0	0	0	0	0	0	0	0	0	0	0	0	0	0	0	0	0	0	2
d__Bacteria	k__norank_d__Bacteria	p__Proteobacteria	c__Deltaproteobacteria	o__Myxococcales	f__Haliangiaceae	g__Haliangium	s__unclassified_g__Haliangium	OTU1527	0	0	0	0	3	0	0	0	0	0	0	0	0	0	0	0	0	0	0	0	0	0	0	0	0	0	0	0	0	0	3
d__Bacteria	k__norank_d__Bacteria	p__Proteobacteria	c__Deltaproteobacteria	o__Myxococcales	f__Polyangiaceae	g__unclassified_f__Polyangiaceae	s__unclassified_f__Polyangiaceae	OTU1528	0	2	0	1	2	0	0	0	0	0	0	1	0	0	0	0	0	0	1	0	1	2	0	0	0	4	2	0	2	0	18
d__Bacteria	k__norank_d__Bacteria	p__Proteobacteria	c__Gammaproteobacteria	o__unclassified_c__Gammaproteobacteria	f__unclassified_c__Gammaproteobacteria	g__unclassified_c__Gammaproteobacteria	s__unclassified_c__Gammaproteobacteria	OTU1529	0	1	0	0	2	0	0	0	0	2	0	0	0	0	0	0	0	0	0	0	0	0	3	1	0	0	0	0	0	0	9
d__Bacteria	k__norank_d__Bacteria	p__Chloroflexi	c__KD4-96	o__norank_c__KD4-96	f__norank_o__norank_c__KD4-96	g__norank_f__norank_o__norank_c__KD4-96	s__uncultured_Chloroflexi_bacterium_g__norank_f__norank_o__norank_c__KD4-96	OTU153	5	7	0	6	0	4	1	0	1	6	1	1	5	2	1	1	4	1	4	3	3	1	3	2	0	0	1	1	4	0	68
d__Bacteria	k__norank_d__Bacteria	p__unclassified_k__norank_d__Bacteria	c__unclassified_k__norank_d__Bacteria	o__unclassified_k__norank_d__Bacteria	f__unclassified_k__norank_d__Bacteria	g__unclassified_k__norank_d__Bacteria	s__unclassified_k__norank_d__Bacteria	OTU1530	0	0	0	0	2	0	0	0	0	0	0	0	0	0	0	0	0	0	0	0	0	0	0	0	0	0	0	0	0	0	2
d__Bacteria	k__norank_d__Bacteria	p__Bacteroidetes	c__Bacteroidia	o__Cytophagales	f__Cyclobacteriaceae	g__Tunicatimonas	s__uncultured_bacterium_g__Tunicatimonas	OTU1531	4	5	0	4	3	0	0	2	2	9	7	11	0	0	1	1	0	2	9	7	1	9	7	12	0	0	0	0	0	0	96
d__Bacteria	k__norank_d__Bacteria	p__Chloroflexi	c__Anaerolineae	o__SBR1031	f__A4b	g__OLB13	s__uncultured_bacterium_g__OLB13	OTU1532	3	8	1	4	9	1	2	2	0	0	0	3	7	1	0	9	0	5	4	11	2	0	5	10	0	0	1	6	0	0	94
d__Bacteria	k__norank_d__Bacteria	p__Proteobacteria	c__Deltaproteobacteria	o__Myxococcales	f__Sandaracinaceae	g__unclassified_f__Sandaracinaceae	s__unclassified_f__Sandaracinaceae	OTU1533	1	0	0	0	5	0	0	0	0	0	0	0	2	1	0	0	0	0	0	2	2	0	0	9	1	0	0	0	2	0	25
d__Bacteria	k__norank_d__Bacteria	p__Chloroflexi	c__Chloroflexia	o__Thermomicrobiales	f__AKYG1722	g__norank_f__AKYG1722	s__uncultured_Chloroflexi_bacterium_g__norank_f__AKYG1722	OTU1534	4	6	2	8	6	5	17	20	7	7	15	14	14	8	14	7	9	18	7	3	2	9	11	6	1	4	10	2	3	4	243
d__Bacteria	k__norank_d__Bacteria	p__Proteobacteria	c__Deltaproteobacteria	o__Oligoflexales	f__0319-6G20	g__norank_f__0319-6G20	s__uncultured_bacterium_g__norank_f__0319-6G20	OTU1535	0	0	0	0	4	0	0	0	0	0	0	0	0	0	0	0	0	0	0	0	0	0	0	0	0	0	0	0	0	0	4
d__Bacteria	k__norank_d__Bacteria	p__Gemmatimonadetes	c__Gemmatimonadetes	o__Gemmatimonadales	f__Gemmatimonadaceae	g__norank_f__Gemmatimonadaceae	s__Gemmatimonadetes_bacterium_LX87	OTU1536	0	0	0	3	4	0	0	0	0	0	1	0	2	0	1	1	0	0	0	0	0	2	2	3	1	0	0	0	0	0	20
d__Bacteria	k__norank_d__Bacteria	p__Gemmatimonadetes	c__Gemmatimonadetes	o__norank_c__Gemmatimonadetes	f__norank_o__norank_c__Gemmatimonadetes	g__norank_f__norank_o__norank_c__Gemmatimonadetes	s__uncultured_soil_bacterium_g__norank_f__norank_o__norank_c__Gemmatimonadetes	OTU1537	1	1	5	6	6	7	1	0	1	2	3	2	5	1	1	0	0	5	4	1	3	4	2	2	0	0	2	2	0	1	68
d__Bacteria	k__norank_d__Bacteria	p__Proteobacteria	c__Alphaproteobacteria	o__Sphingomonadales	f__Sphingomonadaceae	g__unclassified_f__Sphingomonadaceae	s__unclassified_f__Sphingomonadaceae	OTU1538	3	5	3	2	4	3	0	4	0	1	2	0	3	6	7	2	1	3	1	2	4	3	1	3	1	0	1	1	0	1	67
d__Bacteria	k__norank_d__Bacteria	p__Firmicutes	c__Clostridia	o__Clostridiales	f__Family_XIII	g__[Eubacterium]_brachy_group	s__uncultured_bacterium_g__[Eubacterium]_brachy_group	OTU1539	0	0	0	0	2	0	0	0	0	0	0	0	0	0	0	0	0	0	0	0	0	0	0	0	0	0	0	0	0	0	2
d__Bacteria	k__norank_d__Bacteria	p__Actinobacteria	c__Actinobacteria	o__Microtrichales	f__Ilumatobacteraceae	g__norank_f__Ilumatobacteraceae	s__uncultured_Acidimicrobiales_bacterium_g__norank_f__Ilumatobacteraceae	OTU154	2	0	6	3	1	0	0	1	0	0	0	0	0	0	0	0	0	0	0	1	0	0	0	1	0	0	0	0	0	1	16
d__Bacteria	k__norank_d__Bacteria	p__Gemmatimonadetes	c__Gemmatimonadetes	o__Gemmatimonadales	f__Gemmatimonadaceae	g__Gemmatimonas	s__unclassified_g__Gemmatimonas	OTU1540	38	63	83	15	37	38	36	39	23	52	49	45	46	45	68	98	112	83	24	21	15	46	28	20	23	18	22	36	14	25	1262
d__Bacteria	k__norank_d__Bacteria	p__Proteobacteria	c__Alphaproteobacteria	o__Sphingomonadales	f__Sphingomonadaceae	g__Novosphingobium	s__unclassified_g__Novosphingobium	OTU1541	0	0	0	0	2	0	0	0	0	0	0	0	1	0	0	0	0	0	0	0	0	0	0	0	0	0	0	0	0	0	3
d__Bacteria	k__norank_d__Bacteria	p__Proteobacteria	c__Deltaproteobacteria	o__Bdellovibrionales	f__Bdellovibrionaceae	g__Bdellovibrio	s__unclassified_g__Bdellovibrio	OTU1542	7	2	7	0	13	4	3	1	0	14	11	16	6	1	2	3	2	10	6	11	6	16	7	29	13	1	9	4	15	2	221
d__Bacteria	k__norank_d__Bacteria	p__Chloroflexi	c__Chloroflexia	o__Thermomicrobiales	f__JG30-KF-CM45	g__norank_f__JG30-KF-CM45	s__uncultured_Chloroflexi_bacterium_g__norank_f__JG30-KF-CM45	OTU1543	29	15	5	14	16	14	14	17	20	11	11	22	17	20	19	17	25	16	16	17	16	10	15	8	10	12	7	8	9	7	437
d__Bacteria	k__norank_d__Bacteria	p__Proteobacteria	c__Deltaproteobacteria	o__Bdellovibrionales	f__Bdellovibrionaceae	g__Bdellovibrio	s__uncultured_bacterium_g__Bdellovibrio	OTU1544	25	13	9	10	17	7	15	19	14	19	14	9	23	24	36	12	30	32	4	15	5	6	10	9	16	7	9	9	12	8	438
d__Bacteria	k__norank_d__Bacteria	p__Firmicutes	c__Clostridia	o__Clostridiales	f__Ruminococcaceae	g__Ruminiclostridium_9	s__Clostridiales_bacterium_NK3B98_g__Ruminiclostridium_9	OTU1545	0	0	0	0	2	0	0	0	0	0	0	0	0	0	0	0	0	0	0	0	0	0	0	0	0	0	0	0	0	0	2
d__Bacteria	k__norank_d__Bacteria	p__Patescibacteria	c__Saccharimonadia	o__Saccharimonadales	f__norank_o__Saccharimonadales	g__norank_f__norank_o__Saccharimonadales	s__uncultured_bacterium_g__norank_f__norank_o__Saccharimonadales	OTU1546	3	5	4	0	4	1	0	0	0	0	0	0	0	3	0	3	0	6	0	0	0	0	0	6	0	0	2	0	5	0	42
d__Bacteria	k__norank_d__Bacteria	p__Cyanobacteria	c__Oxyphotobacteria	o__Nostocales	f__Nostocales_Incertae_Sedis	g__Microseira_Carmichael-Alabama	s__uncultured_bacterium_g__Microseira_Carmichael-Alabama	OTU1547	0	0	2	0	1	4	0	0	0	0	0	0	0	0	0	0	0	0	0	0	0	0	0	0	0	1	0	0	0	2	10
d__Bacteria	k__norank_d__Bacteria	p__Chloroflexi	c__Anaerolineae	o__SBR1031	f__A4b	g__norank_f__A4b	s__unclassified_g__norank_f__A4b	OTU1548	66	48	32	32	37	52	34	46	22	25	8	1	40	44	11	8	13	12	6	26	55	44	35	38	4	0	8	5	3	0	755
d__Bacteria	k__norank_d__Bacteria	p__Actinobacteria	c__Actinobacteria	o__IMCC26256	f__norank_o__IMCC26256	g__norank_f__norank_o__IMCC26256	s__uncultured_bacterium_g__norank_f__norank_o__IMCC26256	OTU1549	7	4	2	1	4	0	1	0	0	0	0	0	1	1	4	1	0	6	0	1	0	1	1	1	0	0	0	0	0	2	38
d__Bacteria	k__norank_d__Bacteria	p__unclassified_k__norank_d__Bacteria	c__unclassified_k__norank_d__Bacteria	o__unclassified_k__norank_d__Bacteria	f__unclassified_k__norank_d__Bacteria	g__unclassified_k__norank_d__Bacteria	s__unclassified_k__norank_d__Bacteria	OTU155	1	0	0	0	0	0	0	0	0	0	0	0	0	0	0	0	0	0	0	0	0	0	0	0	0	0	0	0	0	0	1
d__Bacteria	k__norank_d__Bacteria	p__Actinobacteria	c__Actinobacteria	o__Pseudonocardiales	f__Pseudonocardiaceae	g__Pseudonocardia	s__uncultured_bacterium_g__Pseudonocardia	OTU1550	7	1	7	0	10	3	0	5	4	16	6	2	14	11	16	28	4	10	1	5	6	5	1	3	5	5	6	6	10	4	201
d__Bacteria	k__norank_d__Bacteria	p__Patescibacteria	c__Saccharimonadia	o__Saccharimonadales	f__norank_o__Saccharimonadales	g__norank_f__norank_o__Saccharimonadales	s__unclassified_g__norank_f__norank_o__Saccharimonadales	OTU1551	0	0	0	0	2	0	0	0	0	0	0	0	0	0	0	0	0	0	0	0	0	0	0	0	0	0	0	0	0	0	2
d__Bacteria	k__norank_d__Bacteria	p__Chloroflexi	c__Chloroflexia	o__Chloroflexales	f__Chloroflexaceae	g__FFCH7168	s__uncultured_bacterium_g__FFCH7168	OTU1552	9	3	2	2	9	6	4	0	8	4	1	9	2	6	3	2	0	0	1	3	2	2	2	3	1	8	1	4	12	1	110
d__Bacteria	k__norank_d__Bacteria	p__Proteobacteria	c__Deltaproteobacteria	o__Myxococcales	f__Sandaracinaceae	g__norank_f__Sandaracinaceae	s__uncultured_soil_bacterium_g__norank_f__Sandaracinaceae	OTU1553	2	7	1	3	5	10	3	2	9	0	0	3	0	0	0	0	0	0	4	1	11	1	5	2	0	0	1	0	0	0	70
d__Bacteria	k__norank_d__Bacteria	p__Proteobacteria	c__Deltaproteobacteria	o__NB1-j	f__norank_o__NB1-j	g__norank_f__norank_o__NB1-j	s__unclassified_g__norank_f__norank_o__NB1-j	OTU1554	1	0	0	0	2	1	0	0	0	0	0	0	0	0	0	2	1	0	3	1	0	0	0	1	0	0	0	0	0	0	12
d__Bacteria	k__norank_d__Bacteria	p__Chloroflexi	c__Anaerolineae	o__SBR1031	f__norank_o__SBR1031	g__norank_f__norank_o__SBR1031	s__uncultured_soil_bacterium_g__norank_f__norank_o__SBR1031	OTU1555	36	49	27	19	33	40	27	48	15	24	21	8	36	37	38	27	30	47	33	24	31	34	27	24	14	8	17	16	49	32	871
d__Bacteria	k__norank_d__Bacteria	p__Gemmatimonadetes	c__Gemmatimonadetes	o__Longimicrobiales	f__Longimicrobiaceae	g__norank_f__Longimicrobiaceae	s__uncultured_bacterium_g__norank_f__Longimicrobiaceae	OTU1556	0	0	0	0	2	0	0	0	0	0	0	0	0	0	0	0	0	0	0	0	0	0	0	0	0	0	0	0	0	0	2
d__Bacteria	k__norank_d__Bacteria	p__Acidobacteria	c__Thermoanaerobaculia	o__Thermoanaerobaculales	f__Thermoanaerobaculaceae	g__Subgroup_10	s__uncultured_bacterium_g__Subgroup_10	OTU1557	20	39	39	10	26	29	46	10	27	11	22	25	22	16	12	16	18	9	23	11	19	18	20	8	12	0	6	5	1	2	522
d__Bacteria	k__norank_d__Bacteria	p__Proteobacteria	c__Gammaproteobacteria	o__Coxiellales	f__Coxiellaceae	g__Coxiella	s__unclassified_g__Coxiella	OTU1558	0	0	0	0	3	0	0	0	0	0	0	0	0	0	0	0	0	0	0	0	0	0	0	0	0	0	0	0	0	0	3
d__Bacteria	k__norank_d__Bacteria	p__Chlamydiae	c__Chlamydiae	o__Chlamydiales	f__Parachlamydiaceae	g__Candidatus_Protochlamydia	s__metagenome_g__Candidatus_Protochlamydia	OTU1559	0	0	0	0	1	0	0	0	0	0	0	0	0	0	0	0	0	0	0	0	0	0	0	0	0	0	0	0	0	0	1
d__Bacteria	k__norank_d__Bacteria	p__Proteobacteria	c__Gammaproteobacteria	o__Betaproteobacteriales	f__Burkholderiaceae	g__Curvibacter	s__unclassified_g__Curvibacter	OTU156	3	0	0	0	0	0	0	0	0	0	0	0	2	0	1	0	0	1	0	0	0	0	3	0	0	0	6	3	3	2	24
d__Bacteria	k__norank_d__Bacteria	p__Proteobacteria	c__Deltaproteobacteria	o__unclassified_c__Deltaproteobacteria	f__unclassified_c__Deltaproteobacteria	g__unclassified_c__Deltaproteobacteria	s__unclassified_c__Deltaproteobacteria	OTU1560	0	0	0	1	2	0	1	0	0	0	1	0	0	0	0	0	0	0	1	0	0	0	0	0	0	0	0	0	0	0	6
d__Bacteria	k__norank_d__Bacteria	p__Verrucomicrobia	c__Verrucomicrobiae	o__Chthoniobacterales	f__Chthoniobacteraceae	g__Chthoniobacter	s__unclassified_g__Chthoniobacter	OTU1561	0	0	1	0	3	1	0	0	0	2	0	0	0	0	0	0	0	1	0	0	0	0	0	0	0	0	0	0	0	0	8
d__Bacteria	k__norank_d__Bacteria	p__Proteobacteria	c__Gammaproteobacteria	o__Betaproteobacteriales	f__unclassified_o__Betaproteobacteriales	g__unclassified_o__Betaproteobacteriales	s__unclassified_o__Betaproteobacteriales	OTU1562	0	0	0	0	2	0	0	0	0	0	0	0	0	0	0	0	0	0	0	0	0	3	0	0	0	0	0	0	0	0	5
d__Bacteria	k__norank_d__Bacteria	p__Chloroflexi	c__Ktedonobacteria	o__C0119	f__norank_o__C0119	g__norank_f__norank_o__C0119	s__uncultured_bacterium_g__norank_f__norank_o__C0119	OTU1563	0	0	0	0	2	0	0	0	0	0	1	0	0	0	0	0	0	0	0	0	0	0	0	0	0	0	0	0	0	0	3
d__Bacteria	k__norank_d__Bacteria	p__Gemmatimonadetes	c__Gemmatimonadetes	o__Gemmatimonadales	f__Gemmatimonadaceae	g__unclassified_f__Gemmatimonadaceae	s__unclassified_f__Gemmatimonadaceae	OTU1564	7	13	2	11	19	2	6	14	9	11	20	17	18	9	13	27	18	21	11	4	17	9	8	8	3	4	11	11	5	9	337
d__Bacteria	k__norank_d__Bacteria	p__Proteobacteria	c__Deltaproteobacteria	o__SAR324_cladeMarine_group_B	f__norank_o__SAR324_cladeMarine_group_B	g__norank_f__norank_o__SAR324_cladeMarine_group_B	s__unclassified_g__norank_f__norank_o__SAR324_cladeMarine_group_B	OTU1565	4	3	5	6	9	8	4	0	8	0	8	2	1	0	0	3	2	3	3	4	3	0	4	3	3	0	3	3	2	1	95
d__Bacteria	k__norank_d__Bacteria	p__Proteobacteria	c__Alphaproteobacteria	o__Acetobacterales	f__Acetobacteraceae	g__norank_f__Acetobacteraceae	s__metagenome_g__norank_f__Acetobacteraceae	OTU1566	0	0	0	0	3	0	0	0	0	0	0	0	0	0	0	0	0	0	0	0	0	0	0	0	0	0	0	0	0	0	3
d__Bacteria	k__norank_d__Bacteria	p__Actinobacteria	c__Actinobacteria	o__Pseudonocardiales	f__Pseudonocardiaceae	g__Pseudonocardia	s__unclassified_g__Pseudonocardia	OTU1567	11	3	3	0	2	2	3	6	11	11	3	0	2	3	1	6	3	5	5	7	1	8	5	4	7	5	2	10	4	12	145
d__Bacteria	k__norank_d__Bacteria	p__Proteobacteria	c__Gammaproteobacteria	o__Salinisphaerales	f__Solimonadaceae	g__norank_f__Solimonadaceae	s__uncultured_Sinobacteraceae_bacterium_g__norank_f__Solimonadaceae	OTU1568	0	0	0	0	2	0	0	0	0	0	0	0	0	0	0	0	0	0	0	0	0	0	0	0	0	0	0	0	0	0	2
d__Bacteria	k__norank_d__Bacteria	p__Patescibacteria	c__Saccharimonadia	o__Saccharimonadales	f__unclassified_o__Saccharimonadales	g__unclassified_o__Saccharimonadales	s__unclassified_o__Saccharimonadales	OTU1569	0	0	0	0	2	0	0	0	0	0	0	0	0	0	0	0	0	0	0	0	0	0	0	0	0	0	0	0	0	0	2
d__Bacteria	k__norank_d__Bacteria	p__Actinobacteria	c__Actinobacteria	o__Pseudonocardiales	f__Pseudonocardiaceae	g__Saccharopolyspora	s__Saccharopolyspora_rectivirgula_g__Saccharopolyspora	OTU157	1	1	0	3	0	0	0	1	0	0	0	2	1	0	3	0	1	0	1	1	1	0	1	0	1	0	1	1	0	3	23
d__Bacteria	k__norank_d__Bacteria	p__Chloroflexi	c__Chloroflexia	o__Thermomicrobiales	f__JG30-KF-CM45	g__norank_f__JG30-KF-CM45	s__uncultured_bacterium_g__norank_f__JG30-KF-CM45	OTU1570	0	5	0	1	14	1	0	7	8	3	3	0	0	3	3	3	4	0	2	4	1	2	4	1	3	1	0	6	2	0	81
d__Bacteria	k__norank_d__Bacteria	p__WS2	c__norank_p__WS2	o__norank_c__norank_p__WS2	f__norank_o__norank_c__norank	g__norank_f__norank_o__norank	s__unclassified_g__norank_f__norank_o__norank	OTU1571	14	10	15	5	11	2	1	18	9	2	2	5	1	1	0	1	0	2	64	71	48	24	29	25	3	0	3	0	0	1	367
d__Bacteria	k__norank_d__Bacteria	p__Proteobacteria	c__Deltaproteobacteria	o__Myxococcales	f__BIrii41	g__norank_f__BIrii41	s__unclassified_g__norank_f__BIrii41	OTU1572	287	258	192	308	237	270	157	306	229	135	120	150	186	213	178	137	220	215	435	496	477	155	176	171	49	100	187	129	177	201	6551
d__Bacteria	k__norank_d__Bacteria	p__Patescibacteria	c__Saccharimonadia	o__Saccharimonadales	f__norank_o__Saccharimonadales	g__norank_f__norank_o__Saccharimonadales	s__unclassified_g__norank_f__norank_o__Saccharimonadales	OTU1573	25	20	30	26	24	27	10	19	8	11	6	7	14	14	35	9	13	5	7	17	16	22	11	28	18	13	13	14	43	6	511
d__Bacteria	k__norank_d__Bacteria	p__Verrucomicrobia	c__Verrucomicrobiae	o__Pedosphaerales	f__Pedosphaeraceae	g__norank_f__Pedosphaeraceae	s__unclassified_g__norank_f__Pedosphaeraceae	OTU1574	2	0	0	1	10	0	2	1	0	1	0	0	1	0	0	0	0	0	0	0	2	0	1	0	3	0	0	2	0	0	26
d__Bacteria	k__norank_d__Bacteria	p__Cyanobacteria	c__Oxyphotobacteria	o__Nostocales	f__unclassified_o__Nostocales	g__unclassified_o__Nostocales	s__unclassified_o__Nostocales	OTU1575	47	30	22	126	57	110	19	43	23	24	42	23	1	1	3	3	0	4	48	52	33	16	6	18	7	10	10	5	6	4	793
d__Bacteria	k__norank_d__Bacteria	p__Proteobacteria	c__Alphaproteobacteria	o__Sphingomonadales	f__Sphingomonadaceae	g__Sphingoaurantiacus	s__uncultured_bacterium_g__Sphingoaurantiacus	OTU1576	5	7	3	3	9	6	0	11	9	8	6	1	12	9	1	4	0	2	0	2	1	1	5	5	8	8	10	6	2	2	146
d__Bacteria	k__norank_d__Bacteria	p__Proteobacteria	c__Gammaproteobacteria	o__Diplorickettsiales	f__Diplorickettsiaceae	g__Aquicella	s__uncultured_bacterium_g__Aquicella	OTU1577	16	21	24	36	35	10	7	1	0	3	6	0	0	4	0	0	0	2	51	38	31	73	77	63	0	0	0	0	0	0	498
d__Bacteria	k__norank_d__Bacteria	p__Patescibacteria	c__Parcubacteria	o__norank_c__Parcubacteria	f__norank_o__norank_c__Parcubacteria	g__norank_f__norank_o__norank_c__Parcubacteria	s__uncultured_bacterium_g__norank_f__norank_o__norank_c__Parcubacteria	OTU1578	3	1	1	2	1	0	3	2	4	0	6	3	1	1	4	2	0	0	3	5	5	0	1	5	1	1	6	1	4	0	66
d__Bacteria	k__norank_d__Bacteria	p__Chloroflexi	c__Chloroflexia	o__Thermomicrobiales	f__JG30-KF-CM45	g__norank_f__JG30-KF-CM45	s__unclassified_g__norank_f__JG30-KF-CM45	OTU1579	29	34	46	28	24	17	35	31	26	24	19	43	56	27	25	32	27	5	25	11	12	22	17	12	39	19	7	22	0	6	720
d__Bacteria	k__norank_d__Bacteria	p__Proteobacteria	c__Gammaproteobacteria	o__Xanthomonadales	f__Xanthomonadaceae	g__Lysobacter	s__unclassified_g__Lysobacter	OTU158	2	0	0	0	0	0	0	0	0	0	0	0	0	0	0	0	0	0	0	0	0	0	0	0	0	0	0	0	0	0	2
d__Bacteria	k__norank_d__Bacteria	p__Actinobacteria	c__Actinobacteria	o__unclassified_c__Actinobacteria	f__unclassified_c__Actinobacteria	g__unclassified_c__Actinobacteria	s__unclassified_c__Actinobacteria	OTU1580	0	0	0	0	2	0	0	0	0	0	0	0	0	0	0	0	0	0	0	0	0	0	0	0	0	0	0	0	0	0	2
d__Bacteria	k__norank_d__Bacteria	p__Proteobacteria	c__Alphaproteobacteria	o__unclassified_c__Alphaproteobacteria	f__unclassified_c__Alphaproteobacteria	g__unclassified_c__Alphaproteobacteria	s__unclassified_c__Alphaproteobacteria	OTU1581	2	0	2	2	5	4	1	2	0	3	0	2	9	4	2	2	0	3	0	1	4	4	0	2	2	2	1	0	0	0	59
d__Bacteria	k__norank_d__Bacteria	p__Bacteroidetes	c__Bacteroidia	o__Chitinophagales	f__Chitinophagaceae	g__Flavisolibacter	s__uncultured_bacterium_g__Flavisolibacter	OTU1582	3	16	8	20	30	27	5	18	25	32	1	25	12	36	14	21	16	27	4	5	5	23	29	11	8	2	9	8	6	14	460
d__Bacteria	k__norank_d__Bacteria	p__Bacteroidetes	c__Bacteroidia	o__Chitinophagales	f__Chitinophagaceae	g__norank_f__Chitinophagaceae	s__unclassified_g__norank_f__Chitinophagaceae	OTU1583	4	14	3	4	10	6	8	6	9	3	1	8	6	4	3	3	8	5	3	6	9	3	3	3	0	8	4	7	0	1	152
d__Bacteria	k__norank_d__Bacteria	p__Proteobacteria	c__Alphaproteobacteria	o__Rhizobiales	f__Rhizobiaceae	g__unclassified_f__Rhizobiaceae	s__unclassified_f__Rhizobiaceae	OTU1584	0	0	0	0	2	0	0	1	0	0	0	0	0	0	0	1	0	1	0	0	0	0	0	0	0	0	0	0	0	0	5
d__Bacteria	k__norank_d__Bacteria	p__unclassified_k__norank_d__Bacteria	c__unclassified_k__norank_d__Bacteria	o__unclassified_k__norank_d__Bacteria	f__unclassified_k__norank_d__Bacteria	g__unclassified_k__norank_d__Bacteria	s__unclassified_k__norank_d__Bacteria	OTU1585	0	0	0	0	2	0	0	0	0	0	0	0	0	0	0	0	0	0	0	0	0	0	0	0	0	0	0	0	0	0	2
d__Bacteria	k__norank_d__Bacteria	p__Verrucomicrobia	c__Verrucomicrobiae	o__Pedosphaerales	f__Pedosphaeraceae	g__norank_f__Pedosphaeraceae	s__unclassified_g__norank_f__Pedosphaeraceae	OTU1586	0	0	0	0	2	0	1	0	0	0	0	0	0	4	0	0	0	2	0	0	0	0	0	0	1	0	0	0	0	0	10
d__Bacteria	k__norank_d__Bacteria	p__Actinobacteria	c__Actinobacteria	o__IMCC26256	f__norank_o__IMCC26256	g__norank_f__norank_o__IMCC26256	s__uncultured_actinobacterium_g__norank_f__norank_o__IMCC26256	OTU1587	5	2	6	4	11	5	4	5	0	3	5	3	1	2	0	0	2	0	3	1	0	4	5	7	5	6	12	3	2	9	115
d__Bacteria	k__norank_d__Bacteria	p__Proteobacteria	c__Alphaproteobacteria	o__Sphingomonadales	f__Sphingomonadaceae	g__unclassified_f__Sphingomonadaceae	s__unclassified_f__Sphingomonadaceae	OTU1588	0	0	0	0	2	0	0	0	0	0	0	0	0	1	0	0	0	0	0	0	0	0	0	0	0	0	0	0	0	0	3
d__Bacteria	k__norank_d__Bacteria	p__Acidobacteria	c__Subgroup_6	o__norank_c__Subgroup_6	f__norank_o__norank_c__Subgroup_6	g__norank_f__norank_o__norank_c__Subgroup_6	s__Acidobacteria_bacterium_CB_286306	OTU1589	30	36	33	52	28	34	30	38	19	27	7	24	14	21	12	27	21	11	54	32	21	11	17	22	13	15	38	22	24	41	774
d__Bacteria	k__norank_d__Bacteria	p__Proteobacteria	c__Deltaproteobacteria	o__Oligoflexales	f__0319-6G20	g__norank_f__0319-6G20	s__uncultured_bacterium_g__norank_f__0319-6G20	OTU159	4	0	0	0	0	0	0	0	0	0	0	3	0	0	0	0	0	0	0	0	1	0	0	3	0	0	0	1	0	0	12
d__Bacteria	k__norank_d__Bacteria	p__Actinobacteria	c__Actinobacteria	o__norank_c__Actinobacteria	f__norank_o__norank_c__Actinobacteria	g__norank_f__norank_o__norank_c__Actinobacteria	s__uncultured_Acidimicrobidae_bacterium_g__norank_f__norank	OTU1590	34	40	34	38	31	43	17	37	24	31	51	25	45	24	23	41	20	19	32	36	38	35	50	38	12	35	36	54	38	31	1012
d__Bacteria	k__norank_d__Bacteria	p__Chloroflexi	c__Anaerolineae	o__Ardenticatenales	f__Ardenticatenaceae	g__norank_f__Ardenticatenaceae	s__uncultured_bacterium_g__norank_f__Ardenticatenaceae	OTU1591	0	0	0	0	2	0	0	0	0	0	0	0	0	0	0	0	0	0	0	0	0	0	0	0	0	0	0	0	0	0	2
d__Bacteria	k__norank_d__Bacteria	p__Planctomycetes	c__Planctomycetacia	o__Gemmatales	f__Gemmataceae	g__norank_f__Gemmataceae	s__uncultured_bacterium_g__norank_f__Gemmataceae	OTU1592	1	0	0	0	1	6	4	4	0	3	1	0	0	0	0	0	1	0	0	0	3	0	0	0	0	0	3	1	1	0	29
d__Bacteria	k__norank_d__Bacteria	p__Actinobacteria	c__Actinobacteria	o__IMCC26256	f__norank_o__IMCC26256	g__norank_f__norank_o__IMCC26256	s__unclassified_g__norank_f__norank_o__IMCC26256	OTU1593	6	3	16	3	6	2	15	10	6	1	5	1	9	7	7	8	2	6	13	6	4	11	9	3	12	1	7	0	5	0	184
d__Bacteria	k__norank_d__Bacteria	p__Actinobacteria	c__Actinobacteria	o__Micromonosporales	f__Micromonosporaceae	g__Virgisporangium	s__uncultured_bacterium_g__Virgisporangium	OTU1594	0	0	0	1	4	0	0	5	0	0	0	0	1	0	0	0	0	0	0	0	0	0	0	0	0	0	0	2	0	0	13
d__Bacteria	k__norank_d__Bacteria	p__Planctomycetes	c__Phycisphaerae	o__Phycisphaerales	f__Phycisphaeraceae	g__AKYG587	s__uncultured_bacterium_g__AKYG587	OTU1595	24	18	11	32	21	23	30	46	18	26	23	16	49	44	12	13	18	36	2	13	57	40	29	39	12	16	9	17	19	10	723
d__Bacteria	k__norank_d__Bacteria	p__Proteobacteria	c__Alphaproteobacteria	o__Tistrellales	f__Geminicoccaceae	g__unclassified_f__Geminicoccaceae	s__unclassified_f__Geminicoccaceae	OTU1596	0	0	0	0	2	0	0	0	0	0	0	0	0	0	0	0	0	0	0	0	0	0	0	0	0	0	0	0	0	0	2
d__Bacteria	k__norank_d__Bacteria	p__Acidobacteria	c__Blastocatellia_Subgroup_4	o__11-24	f__norank_o__11-24	g__norank_f__norank_o__11-24	s__unclassified_g__norank_f__norank_o__11-24	OTU1597	0	0	0	0	2	0	0	0	0	0	0	0	0	0	0	0	0	0	0	0	0	0	0	0	0	0	0	0	0	0	2
d__Bacteria	k__norank_d__Bacteria	p__Planctomycetes	c__Phycisphaerae	o__Phycisphaerales	f__Phycisphaeraceae	g__AKYG587	s__uncultured_bacterium_g__AKYG587	OTU1598	10	2	4	11	3	18	7	46	16	21	36	5	39	18	8	10	2	21	7	0	12	11	7	16	6	3	18	11	4	4	376
d__Bacteria	k__norank_d__Bacteria	p__Acidobacteria	c__Blastocatellia_Subgroup_4	o__Pyrinomonadales	f__Pyrinomonadaceae	g__RB41	s__uncultured_Acidobacteriaceae_bacterium_g__RB41	OTU1599	12	9	12	10	13	3	4	9	4	4	10	9	7	10	2	11	8	9	9	6	9	12	18	5	5	8	3	6	1	2	230
d__Bacteria	k__norank_d__Bacteria	p__Proteobacteria	c__Deltaproteobacteria	o__Bradymonadales	f__norank_o__Bradymonadales	g__norank_f__norank_o__Bradymonadales	s__unclassified_g__norank_f__norank_o__Bradymonadales	OTU16	3	0	0	0	0	0	0	0	0	0	0	0	0	0	0	0	0	0	3	0	0	4	0	0	0	0	0	0	0	0	10
d__Bacteria	k__norank_d__Bacteria	p__Armatimonadetes	c__norank_p__Armatimonadetes	o__norank_c__norank_p__Armatimonadetes	f__norank_o__norank_c__norank_p__Armatimonadetes	g__norank_f__norank_o__norank_c__norank_p__Armatimonadetes	s__unclassified_g__norank_f__norank_o__norank_c__norank_p__Armatimonadetes	OTU160	15	0	0	4	1	2	1	0	2	6	3	0	2	6	2	0	2	1	3	10	4	2	4	0	10	2	2	5	8	5	102
d__Bacteria	k__norank_d__Bacteria	p__Verrucomicrobia	c__Verrucomicrobiae	o__Methylacidiphilales	f__Methylacidiphilaceae	g__norank_f__Methylacidiphilaceae	s__uncultured_bacterium_g__norank_f__Methylacidiphilaceae	OTU1600	0	0	0	1	3	3	2	0	0	1	1	0	1	3	0	2	0	0	0	1	1	0	2	0	1	0	2	1	0	0	25
d__Bacteria	k__norank_d__Bacteria	p__Actinobacteria	c__Actinobacteria	o__Frankiales	f__norank_o__Frankiales	g__norank_f__norank_o__Frankiales	s__unclassified_g__norank_f__norank_o__Frankiales	OTU1601	32	22	20	25	34	23	12	15	9	9	15	9	29	39	27	27	9	22	4	6	14	9	8	8	29	19	42	36	36	38	627
d__Bacteria	k__norank_d__Bacteria	p__Acidobacteria	c__Subgroup_6	o__norank_c__Subgroup_6	f__norank_o__norank_c__Subgroup_6	g__norank_f__norank_o__norank_c__Subgroup_6	s__unclassified_g__norank_f__norank_o__norank_c__Subgroup_6	OTU1602	95	131	156	149	129	150	130	102	130	88	112	135	104	88	129	99	102	86	110	74	93	63	95	51	63	71	70	59	87	156	3107
d__Bacteria	k__norank_d__Bacteria	p__Planctomycetes	c__Phycisphaerae	o__Phycisphaerales	f__Phycisphaeraceae	g__norank_f__Phycisphaeraceae	s__uncultured_bacterium_g__norank_f__Phycisphaeraceae	OTU1603	10	3	6	6	6	6	10	14	8	1	6	5	10	10	1	12	6	11	0	0	4	5	8	15	14	2	11	6	2	7	205
d__Bacteria	k__norank_d__Bacteria	p__Acidobacteria	c__Subgroup_6	o__unclassified_c__Subgroup_6	f__unclassified_c__Subgroup_6	g__unclassified_c__Subgroup_6	s__unclassified_c__Subgroup_6	OTU1604	0	0	0	0	2	0	0	0	0	0	0	0	0	0	0	0	0	0	0	0	0	0	0	0	0	0	0	0	0	0	2
d__Bacteria	k__norank_d__Bacteria	p__Acidobacteria	c__Acidobacteriia	o__Solibacterales	f__Solibacteraceae_Subgroup_3	g__unclassified_f__Solibacteraceae_Subgroup_3	s__unclassified_f__Solibacteraceae_Subgroup_3	OTU1605	0	0	0	0	2	0	0	0	0	0	0	0	0	0	0	0	0	0	0	0	0	0	0	0	0	0	2	0	0	0	4
d__Bacteria	k__norank_d__Bacteria	p__Planctomycetes	c__Planctomycetacia	o__Gemmatales	f__Gemmataceae	g__norank_f__Gemmataceae	s__uncultured_bacterium_g__norank_f__Gemmataceae	OTU1606	0	1	0	0	1	0	0	0	0	0	1	1	0	0	0	0	0	1	0	3	0	3	2	0	0	0	0	0	0	0	13
d__Bacteria	k__norank_d__Bacteria	p__Proteobacteria	c__Alphaproteobacteria	o__Caedibacterales	f__Caedibacteraceae	g__unclassified_f__Caedibacteraceae	s__unclassified_f__Caedibacteraceae	OTU1607	0	0	0	0	3	0	0	0	0	0	0	0	0	0	0	1	0	0	0	0	0	0	0	0	0	0	0	0	0	0	4
d__Bacteria	k__norank_d__Bacteria	p__Proteobacteria	c__Gammaproteobacteria	o__Betaproteobacteriales	f__TRA3-20	g__norank_f__TRA3-20	s__uncultured_Nitrosomonadales_bacterium_g__norank_f__TRA3-20	OTU1608	6	14	25	28	6	6	9	6	14	8	11	9	9	7	0	10	8	3	13	12	16	2	23	6	5	2	14	2	9	9	292
d__Bacteria	k__norank_d__Bacteria	p__Acidobacteria	c__Subgroup_6	o__norank_c__Subgroup_6	f__norank_o__norank_c__Subgroup_6	g__norank_f__norank_o__norank_c__Subgroup_6	s__unclassified_g__norank_f__norank_o__norank_c__Subgroup_6	OTU1609	141	125	110	121	122	135	138	102	152	119	118	145	72	99	85	107	128	54	191	148	137	94	115	66	45	84	84	95	120	125	3377
d__Bacteria	k__norank_d__Bacteria	p__Acidobacteria	c__Holophagae	o__Subgroup_7	f__norank_o__Subgroup_7	g__norank_f__norank_o__Subgroup_7	s__unclassified_g__norank_f__norank_o__Subgroup_7	OTU161	6	0	2	1	0	0	0	1	0	0	0	0	0	0	0	1	0	0	0	0	0	0	0	1	0	0	0	0	0	0	12
d__Bacteria	k__norank_d__Bacteria	p__Planctomycetes	c__Planctomycetacia	o__Gemmatales	f__Gemmataceae	g__norank_f__Gemmataceae	s__unclassified_g__norank_f__Gemmataceae	OTU1610	0	0	0	0	2	0	0	0	0	0	0	0	0	0	0	0	0	0	0	0	0	0	0	0	0	0	0	0	0	0	2
d__Bacteria	k__norank_d__Bacteria	p__Chloroflexi	c__Anaerolineae	o__SBR1031	f__A4b	g__norank_f__A4b	s__unclassified_g__norank_f__A4b	OTU1611	19	0	1	11	4	9	11	0	0	1	0	0	1	4	0	0	0	0	12	16	11	0	0	0	0	0	0	0	0	0	100
d__Bacteria	k__norank_d__Bacteria	p__unclassified_k__norank_d__Bacteria	c__unclassified_k__norank_d__Bacteria	o__unclassified_k__norank_d__Bacteria	f__unclassified_k__norank_d__Bacteria	g__unclassified_k__norank_d__Bacteria	s__unclassified_k__norank_d__Bacteria	OTU1612	0	0	1	1	9	3	0	0	2	0	0	0	0	0	0	0	0	0	0	0	4	2	0	0	0	0	0	0	0	0	22
d__Bacteria	k__norank_d__Bacteria	p__Actinobacteria	c__Actinobacteria	o__norank_c__Actinobacteria	f__norank_o__norank_c__Actinobacteria	g__norank_f__norank_o__norank_c__Actinobacteria	s__uncultured_Acidimicrobidae_bacterium_g__norank_f__norank	OTU1613	24	25	16	32	36	15	20	23	11	14	20	22	15	12	8	27	19	7	13	19	14	24	20	18	10	1	8	5	9	3	490
d__Bacteria	k__norank_d__Bacteria	p__Proteobacteria	c__Alphaproteobacteria	o__Reyranellales	f__Reyranellaceae	g__norank_f__Reyranellaceae	s__uncultured_soil_bacterium_g__norank_f__Reyranellaceae	OTU1614	60	64	56	62	78	60	38	66	38	27	38	31	27	35	24	52	33	45	56	50	70	29	64	45	29	52	44	31	24	24	1352
d__Bacteria	k__norank_d__Bacteria	p__Chloroflexi	c__TK10	o__norank_c__TK10	f__norank_o__norank_c__TK10	g__norank_f__norank_o__norank_c__TK10	s__uncultured_Chloroflexus_sp._g__norank_f__norank_o__norank_c__TK10	OTU1615	0	0	0	0	3	0	0	0	0	0	0	0	0	0	0	0	0	0	0	0	0	0	0	0	0	0	0	0	0	0	3
d__Bacteria	k__norank_d__Bacteria	p__Verrucomicrobia	c__Verrucomicrobiae	o__Verrucomicrobiales	f__Akkermansiaceae	g__Akkermansia	s__Akkermansia_muciniphila	OTU1616	1	0	0	0	9	2	0	1	0	0	1	0	0	0	0	0	0	0	0	0	0	0	0	0	0	0	0	0	0	0	14
d__Bacteria	k__norank_d__Bacteria	p__Proteobacteria	c__Gammaproteobacteria	o__Diplorickettsiales	f__Diplorickettsiaceae	g__norank_f__Diplorickettsiaceae	s__unclassified_g__norank_f__Diplorickettsiaceae	OTU1617	1	2	2	2	5	6	8	3	6	6	1	3	5	4	4	1	2	2	2	0	1	0	3	2	0	7	2	0	1	5	86
d__Bacteria	k__norank_d__Bacteria	p__Chloroflexi	c__Dehalococcoidia	o__S085	f__norank_o__S085	g__norank_f__norank_o__S085	s__uncultured_bacterium_g__norank_f__norank_o__S085	OTU1618	1	1	4	0	5	1	4	2	1	2	1	6	2	4	5	0	0	0	0	1	4	3	0	0	0	0	0	1	0	0	48
d__Bacteria	k__norank_d__Bacteria	p__Actinobacteria	c__Actinobacteria	o__Actinomarinales	f__norank_o__Actinomarinales	g__norank_f__norank_o__Actinomarinales	s__uncultured_soil_bacterium_g__norank_f__norank_o__Actinomarinales	OTU1619	1	0	0	0	5	2	0	0	2	0	0	0	0	0	0	0	0	0	0	0	0	3	0	0	0	2	0	0	0	0	15
d__Bacteria	k__norank_d__Bacteria	p__Proteobacteria	c__Deltaproteobacteria	o__Myxococcales	f__bacteriap25	g__norank_f__bacteriap25	s__unclassified_g__norank_f__bacteriap25	OTU162	3	0	0	1	1	2	1	0	0	4	1	3	0	0	2	3	4	1	0	1	0	1	1	1	3	5	0	0	1	1	40
d__Bacteria	k__norank_d__Bacteria	p__Proteobacteria	c__Deltaproteobacteria	o__unclassified_c__Deltaproteobacteria	f__unclassified_c__Deltaproteobacteria	g__unclassified_c__Deltaproteobacteria	s__unclassified_c__Deltaproteobacteria	OTU1620	0	0	0	3	0	4	4	0	0	0	0	0	0	0	0	0	0	0	1	0	0	1	0	1	1	0	0	0	0	0	15
d__Bacteria	k__norank_d__Bacteria	p__Proteobacteria	c__Alphaproteobacteria	o__Rhizobiales	f__Xanthobacteraceae	g__unclassified_f__Xanthobacteraceae	s__unclassified_f__Xanthobacteraceae	OTU1621	0	0	0	0	0	2	0	0	0	0	0	0	0	0	0	0	0	0	0	0	0	0	0	0	0	0	0	0	0	0	2
d__Bacteria	k__norank_d__Bacteria	p__Actinobacteria	c__Actinobacteria	o__Propionibacteriales	f__Nocardioidaceae	g__Nocardioides	s__Nocardioides_albus	OTU1622	0	0	0	0	0	2	0	0	0	0	0	0	0	0	0	0	0	0	0	0	0	0	0	0	0	0	0	0	0	0	2
d__Bacteria	k__norank_d__Bacteria	p__Proteobacteria	c__Gammaproteobacteria	o__unclassified_c__Gammaproteobacteria	f__unclassified_c__Gammaproteobacteria	g__unclassified_c__Gammaproteobacteria	s__unclassified_c__Gammaproteobacteria	OTU1623	0	0	0	2	1	2	0	0	0	0	0	0	0	0	0	0	0	0	1	0	0	0	0	0	0	0	0	0	0	0	6
d__Bacteria	k__norank_d__Bacteria	p__Actinobacteria	c__Actinobacteria	o__Solirubrobacterales	f__Solirubrobacteraceae	g__Solirubrobacter	s__uncultured_bacterium_g__Solirubrobacter	OTU1624	104	77	84	81	51	60	63	81	41	79	121	102	124	96	63	90	59	75	54	55	69	43	73	55	39	62	62	66	48	66	2143
d__Bacteria	k__norank_d__Bacteria	p__Actinobacteria	c__Actinobacteria	o__Pseudonocardiales	f__Pseudonocardiaceae	g__Pseudonocardia	s__unclassified_g__Pseudonocardia	OTU1625	3	6	16	12	4	20	1	8	16	6	13	14	9	10	10	8	18	1	9	23	8	8	1	5	0	0	5	0	13	5	252
d__Bacteria	k__norank_d__Bacteria	p__Armatimonadetes	c__norank_p__Armatimonadetes	o__norank_c__norank_p__Armatimonadetes	f__norank_o__norank_c__norank_p__Armatimonadetes	g__norank_f__norank_o__norank_c__norank_p__Armatimonadetes	s__unclassified_g__norank_f__norank_o__norank_c__norank_p__Armatimonadetes	OTU1626	2	0	0	1	1	4	0	0	0	1	0	0	5	4	4	1	0	2	0	0	1	0	0	0	0	0	0	5	0	0	31
d__Bacteria	k__norank_d__Bacteria	p__Actinobacteria	c__Actinobacteria	o__Gaiellales	f__norank_o__Gaiellales	g__norank_f__norank_o__Gaiellales	s__uncultured_organism_g__norank_f__norank_o__Gaiellales	OTU1627	70	79	63	49	30	39	72	32	72	62	58	49	110	83	119	111	73	69	28	32	45	44	54	33	32	29	30	31	46	59	1703
d__Bacteria	k__norank_d__Bacteria	p__Verrucomicrobia	c__Verrucomicrobiae	o__Pedosphaerales	f__Pedosphaeraceae	g__norank_f__Pedosphaeraceae	s__uncultured_Verrucomicrobia_bacterium_g__norank_f__Pedosphaeraceae	OTU1628	7	1	5	3	6	8	4	0	3	5	9	1	9	10	6	1	0	21	0	2	4	1	2	3	2	4	3	1	1	0	122
d__Bacteria	k__norank_d__Bacteria	p__Planctomycetes	c__OM190	o__norank_c__OM190	f__norank_o__norank_c__OM190	g__norank_f__norank_o__norank_c__OM190	s__unclassified_g__norank_f__norank_o__norank_c__OM190	OTU1629	0	0	0	0	0	3	0	0	0	0	1	0	0	0	0	1	0	0	0	0	0	0	0	1	0	0	0	0	0	0	6
d__Bacteria	k__norank_d__Bacteria	p__Planctomycetes	c__Phycisphaerae	o__Phycisphaerales	f__Phycisphaeraceae	g__AKYG587	s__uncultured_bacterium_g__AKYG587	OTU163	1	1	5	1	1	1	1	0	0	2	0	0	0	0	0	1	0	3	0	0	1	4	1	0	0	0	0	0	0	0	23
d__Bacteria	k__norank_d__Bacteria	p__Proteobacteria	c__Deltaproteobacteria	o__Myxococcales	f__Haliangiaceae	g__Haliangium	s__unclassified_g__Haliangium	OTU1630	24	40	47	98	61	56	63	44	52	29	6	19	13	10	15	5	11	22	47	59	64	20	24	28	3	27	17	17	18	35	974
d__Bacteria	k__norank_d__Bacteria	p__Proteobacteria	c__Deltaproteobacteria	o__Oligoflexales	f__Oligoflexaceae	g__norank_f__Oligoflexaceae	s__uncultured_bacterium_g__norank_f__Oligoflexaceae	OTU1631	0	0	0	0	0	3	0	0	0	0	0	0	0	0	0	0	1	0	0	0	0	0	0	0	0	0	0	0	0	0	4
d__Bacteria	k__norank_d__Bacteria	p__Patescibacteria	c__WWE3	o__norank_c__WWE3	f__norank_o__norank_c__WWE3	g__norank_f__norank_o__norank_c__WWE3	s__candidate_division_WWE3_bacterium_RIFCSPHIGHO2_02_FULL_38_14	OTU1632	0	0	0	0	0	2	1	0	0	0	0	0	0	0	0	0	0	0	0	0	0	0	3	0	0	0	0	0	0	0	6
d__Bacteria	k__norank_d__Bacteria	p__Planctomycetes	c__OM190	o__norank_c__OM190	f__norank_o__norank_c__OM190	g__norank_f__norank_o__norank_c__OM190	s__unclassified_g__norank_f__norank_o__norank_c__OM190	OTU1633	0	1	2	0	0	5	0	3	0	0	1	1	1	1	0	0	0	0	0	0	1	0	0	0	0	0	0	0	0	0	16
d__Bacteria	k__norank_d__Bacteria	p__Nitrospirae	c__Nitrospira	o__norank_c__Nitrospira	f__norank_o__norank_c__Nitrospira	g__Nitrospira	s__Nitrospira_bacterium_SG8_3	OTU1634	2	0	0	3	0	7	0	4	0	0	2	2	1	0	1	0	2	1	0	3	0	1	1	0	3	2	0	3	0	0	38
d__Bacteria	k__norank_d__Bacteria	p__Actinobacteria	c__Actinobacteria	o__Micromonosporales	f__Micromonosporaceae	g__unclassified_f__Micromonosporaceae	s__unclassified_f__Micromonosporaceae	OTU1635	1	0	0	0	0	13	0	0	0	2	1	2	0	0	0	0	0	0	0	0	0	0	0	0	0	0	1	0	0	0	20
d__Bacteria	k__norank_d__Bacteria	p__Gemmatimonadetes	c__Gemmatimonadetes	o__Longimicrobiales	f__Longimicrobiaceae	g__norank_f__Longimicrobiaceae	s__uncultured_bacterium_g__norank_f__Longimicrobiaceae	OTU1636	10	3	0	1	0	13	3	3	2	2	3	1	7	2	8	12	13	6	4	3	2	2	2	3	1	0	3	2	3	0	114
d__Bacteria	k__norank_d__Bacteria	p__Rokubacteria	c__NC10	o__Rokubacteriales	f__norank_o__Rokubacteriales	g__norank_f__norank_o__Rokubacteriales	s__unclassified_g__norank_f__norank_o__Rokubacteriales	OTU1637	0	1	0	1	1	3	0	0	0	0	0	0	0	0	0	0	0	0	0	1	0	0	0	0	0	0	0	0	0	0	7
d__Bacteria	k__norank_d__Bacteria	p__Proteobacteria	c__Deltaproteobacteria	o__Myxococcales	f__Blfdi19	g__norank_f__Blfdi19	s__metagenome_g__norank_f__Blfdi19	OTU1638	8	1	10	14	4	7	3	6	1	0	0	0	0	3	0	3	0	4	6	12	12	0	1	2	0	0	2	6	7	5	117
d__Bacteria	k__norank_d__Bacteria	p__Chlamydiae	c__Chlamydiae	o__Chlamydiales	f__Parachlamydiaceae	g__Neochlamydia	s__unclassified_g__Neochlamydia	OTU1639	0	0	0	0	0	2	0	0	0	0	0	0	0	0	0	0	0	0	0	0	0	0	0	0	0	0	0	0	0	0	2
d__Bacteria	k__norank_d__Bacteria	p__Gemmatimonadetes	c__Gemmatimonadetes	o__norank_c__Gemmatimonadetes	f__norank_o__norank_c__Gemmatimonadetes	g__norank_f__norank_o__norank_c__Gemmatimonadetes	s__unclassified_g__norank_f__norank_o__norank_c__Gemmatimonadetes	OTU164	25	27	22	29	26	22	16	10	17	9	5	4	6	2	1	6	4	6	15	16	8	27	27	34	3	1	5	0	0	18	391
d__Bacteria	k__norank_d__Bacteria	p__Verrucomicrobia	c__Verrucomicrobiae	o__Pedosphaerales	f__Pedosphaeraceae	g__norank_f__Pedosphaeraceae	s__uncultured_Prosthecobacter_sp._g__norank	OTU1640	10	9	5	5	3	6	0	4	0	3	6	4	2	3	0	0	2	0	0	3	8	4	1	2	0	0	0	1	0	0	81
d__Bacteria	k__norank_d__Bacteria	p__Proteobacteria	c__Gammaproteobacteria	o__unclassified_c__Gammaproteobacteria	f__unclassified_c__Gammaproteobacteria	g__unclassified_c__Gammaproteobacteria	s__unclassified_c__Gammaproteobacteria	OTU1641	0	0	0	2	0	3	0	0	2	0	0	0	0	0	0	1	0	0	0	0	0	0	0	0	0	0	0	0	0	0	8
d__Bacteria	k__norank_d__Bacteria	p__Gemmatimonadetes	c__Gemmatimonadetes	o__Gemmatimonadales	f__Gemmatimonadaceae	g__norank_f__Gemmatimonadaceae	s__uncultured_Gemmatimonas_sp._g__norank_f__Gemmatimonadaceae	OTU1642	6	19	29	16	16	14	18	5	6	20	9	14	18	13	8	5	17	2	10	6	14	10	14	5	1	0	4	2	5	5	311
d__Bacteria	k__norank_d__Bacteria	p__Acidobacteria	c__Blastocatellia_Subgroup_4	o__Blastocatellales	f__Blastocatellaceae	g__Blastocatella	s__unclassified_g__Blastocatella	OTU1643	1	11	0	7	11	12	2	2	2	8	5	6	11	7	7	12	10	6	5	6	1	4	0	2	5	2	2	3	3	3	156
d__Bacteria	k__norank_d__Bacteria	p__Gemmatimonadetes	c__Gemmatimonadetes	o__Gemmatimonadales	f__Gemmatimonadaceae	g__norank_f__Gemmatimonadaceae	s__uncultured_Gemmatimonadetes_bacterium_g__norank_f__Gemmatimonadaceae	OTU1644	2	0	2	11	6	5	0	5	1	0	0	0	1	0	0	0	0	0	3	6	6	0	0	0	0	0	0	0	0	2	50
d__Bacteria	k__norank_d__Bacteria	p__Proteobacteria	c__Gammaproteobacteria	o__Diplorickettsiales	f__Diplorickettsiaceae	g__norank_f__Diplorickettsiaceae	s__unclassified_g__norank_f__Diplorickettsiaceae	OTU1645	0	3	2	5	2	3	0	0	0	0	0	0	0	3	0	0	0	0	0	0	0	1	0	1	1	0	0	0	0	0	21
d__Bacteria	k__norank_d__Bacteria	p__Gemmatimonadetes	c__Gemmatimonadetes	o__Gemmatimonadales	f__Gemmatimonadaceae	g__Gemmatirosa	s__uncultured_bacterium_g__Gemmatirosa	OTU1646	0	0	0	0	0	2	0	0	0	0	0	0	0	0	0	0	0	0	0	0	0	0	0	0	0	0	0	0	0	0	2
d__Bacteria	k__norank_d__Bacteria	p__Bacteroidetes	c__Bacteroidia	o__Cytophagales	f__Microscillaceae	g__norank_f__Microscillaceae	s__unclassified_g__norank_f__Microscillaceae	OTU1647	3	3	0	3	1	5	9	2	5	3	2	1	1	1	11	0	1	0	3	1	3	1	4	8	3	6	5	14	12	0	111
d__Bacteria	k__norank_d__Bacteria	p__Proteobacteria	c__Gammaproteobacteria	o__Gammaproteobacteria_Incertae_Sedis	f__unclassified_o__Gammaproteobacteria_Incertae_Sedis	g__Candidatus_Berkiella	s__uncultured_bacterium_g__Candidatus_Berkiella	OTU1648	0	0	0	0	0	4	0	0	0	0	0	0	0	0	0	0	0	0	0	0	0	0	0	0	0	0	0	0	0	0	4
d__Bacteria	k__norank_d__Bacteria	p__Armatimonadetes	c__Chthonomonadetes	o__Chthonomonadales	f__norank_o__Chthonomonadales	g__norank_f__norank_o__Chthonomonadales	s__uncultured_bacterium_g__norank_f__norank_o__Chthonomonadales	OTU1649	5	10	23	8	16	13	12	10	5	20	4	2	12	16	6	4	4	16	2	6	11	17	6	15	9	0	3	4	0	1	260
d__Bacteria	k__norank_d__Bacteria	p__Acidobacteria	c__Subgroup_6	o__norank_c__Subgroup_6	f__norank_o__norank_c__Subgroup_6	g__norank_f__norank_o__norank_c__Subgroup_6	s__unclassified_g__norank_f__norank_o__norank_c__Subgroup_6	OTU165	7	18	8	14	11	5	3	9	6	6	4	1	1	9	5	4	5	4	6	4	3	7	12	13	2	2	2	7	6	5	189
d__Bacteria	k__norank_d__Bacteria	p__unclassified_k__norank_d__Bacteria	c__unclassified_k__norank_d__Bacteria	o__unclassified_k__norank_d__Bacteria	f__unclassified_k__norank_d__Bacteria	g__unclassified_k__norank_d__Bacteria	s__unclassified_k__norank_d__Bacteria	OTU1650	0	0	0	0	0	1	0	0	0	0	0	0	0	0	0	0	0	0	0	0	0	0	3	1	0	0	0	0	0	0	5
d__Bacteria	k__norank_d__Bacteria	p__Verrucomicrobia	c__Verrucomicrobiae	o__Chthoniobacterales	f__Chthoniobacteraceae	g__Chthoniobacter	s__unclassified_g__Chthoniobacter	OTU1651	0	0	1	0	4	4	0	0	1	0	0	0	0	0	0	0	0	2	0	0	0	1	0	0	0	0	0	0	0	0	13
d__Bacteria	k__norank_d__Bacteria	p__Proteobacteria	c__Gammaproteobacteria	o__Legionellales	f__Legionellaceae	g__Legionella	s__unclassified_g__Legionella	OTU1652	0	0	0	0	0	5	0	0	0	0	0	0	0	0	0	0	0	0	0	0	0	0	0	0	0	0	0	0	0	0	5
d__Bacteria	k__norank_d__Bacteria	p__Verrucomicrobia	c__Verrucomicrobiae	o__Methylacidiphilales	f__Methylacidiphilaceae	g__norank_f__Methylacidiphilaceae	s__metagenome_g__norank_f__Methylacidiphilaceae	OTU1653	0	1	1	0	0	2	0	0	0	0	0	0	0	0	0	0	0	0	0	1	0	0	0	0	0	0	0	0	0	0	5
d__Bacteria	k__norank_d__Bacteria	p__Chloroflexi	c__Anaerolineae	o__SBR1031	f__norank_o__SBR1031	g__norank_f__norank_o__SBR1031	s__uncultured_Caldilineaceae_bacterium_g__norank_f__norank_o__SBR1031	OTU1654	3	0	1	3	3	5	6	0	0	0	0	0	2	1	0	0	2	0	1	2	0	0	1	1	0	0	0	0	0	0	31
d__Bacteria	k__norank_d__Bacteria	p__Bacteroidetes	c__Bacteroidia	o__Chitinophagales	f__Chitinophagaceae	g__norank_f__Chitinophagaceae	s__uncultured_microorganism_g__norank_f__Chitinophagaceae	OTU1655	1	9	7	2	2	9	3	4	3	0	2	1	8	16	9	6	11	12	0	1	3	4	9	2	7	6	4	13	6	0	160
d__Bacteria	k__norank_d__Bacteria	p__Bacteroidetes	c__Bacteroidia	o__Sphingobacteriales	f__AKYH767	g__norank_f__AKYH767	s__metagenome_g__norank_f__AKYH767	OTU1656	5	8	2	8	21	12	0	5	6	2	0	1	0	0	0	2	0	0	9	3	2	0	2	2	0	2	0	0	1	0	93
d__Bacteria	k__norank_d__Bacteria	p__Gemmatimonadetes	c__Gemmatimonadetes	o__norank_c__Gemmatimonadetes	f__norank_o__norank_c__Gemmatimonadetes	g__norank_f__norank_o__norank_c__Gemmatimonadetes	s__unclassified_g__norank_f__norank_o__norank_c__Gemmatimonadetes	OTU1657	11	12	10	6	3	13	12	3	14	17	2	8	7	10	3	9	7	5	4	3	9	8	12	5	6	5	7	7	4	4	226
d__Bacteria	k__norank_d__Bacteria	p__Chloroflexi	c__Anaerolineae	o__Caldilineales	f__Caldilineaceae	g__norank_f__Caldilineaceae	s__uncultured_bacterium_g__norank_f__Caldilineaceae	OTU1658	0	0	0	0	0	4	0	2	0	0	0	0	0	0	0	0	0	0	0	0	0	0	0	1	0	0	0	0	0	0	7
d__Bacteria	k__norank_d__Bacteria	p__Firmicutes	c__Clostridia	o__Clostridiales	f__Ruminococcaceae	g__unclassified_f__Ruminococcaceae	s__unclassified_f__Ruminococcaceae	OTU1659	0	0	0	0	0	1	0	0	0	0	0	0	0	0	0	0	0	0	0	0	0	0	1	0	0	0	0	0	0	0	2
d__Bacteria	k__norank_d__Bacteria	p__Proteobacteria	c__Deltaproteobacteria	o__Oligoflexales	f__0319-6G20	g__norank_f__0319-6G20	s__unclassified_g__norank_f__0319-6G20	OTU166	6	0	6	4	3	6	3	0	0	0	1	2	0	0	1	2	2	0	0	1	0	0	0	0	0	6	0	1	5	1	50
d__Bacteria	k__norank_d__Bacteria	p__Gemmatimonadetes	c__Gemmatimonadetes	o__Longimicrobiales	f__Longimicrobiaceae	g__norank_f__Longimicrobiaceae	s__uncultured_bacterium_g__norank_f__Longimicrobiaceae	OTU1660	0	0	0	0	0	2	1	0	4	0	0	0	2	5	4	0	0	1	1	0	1	0	1	0	0	0	0	0	0	0	22
d__Bacteria	k__norank_d__Bacteria	p__Actinobacteria	c__Actinobacteria	o__Micrococcales	f__Intrasporangiaceae	g__Intrasporangium	s__unclassified_g__Intrasporangium	OTU1661	84	59	84	68	109	91	84	100	63	59	86	93	77	48	48	45	44	41	68	67	85	79	43	62	51	81	38	44	36	38	1975
d__Bacteria	k__norank_d__Bacteria	p__Bacteroidetes	c__Bacteroidia	o__Sphingobacteriales	f__env.OPS_17	g__norank_f__env.OPS_17	s__unclassified_g__norank_f__env.OPS_17	OTU1662	4	5	0	9	4	4	0	1	6	0	1	3	2	5	5	2	2	5	1	3	4	2	2	0	0	0	0	3	2	1	76
d__Bacteria	k__norank_d__Bacteria	p__Bacteroidetes	c__Ignavibacteria	o__OPB56	f__norank_o__OPB56	g__norank_f__norank_o__OPB56	s__unclassified_g__norank_f__norank_o__OPB56	OTU1663	13	26	21	25	48	53	51	19	24	25	15	10	18	7	15	18	24	20	29	33	35	16	21	24	6	7	11	19	14	8	655
d__Bacteria	k__norank_d__Bacteria	p__Bacteroidetes	c__Bacteroidia	o__Chitinophagales	f__norank_o__Chitinophagales	g__norank_f__norank_o__Chitinophagales	s__metagenome_g__norank_f__norank_o__Chitinophagales	OTU1664	0	0	0	1	1	9	0	0	0	0	0	0	0	0	0	0	2	2	5	18	12	1	2	2	0	0	0	0	0	0	55
d__Bacteria	k__norank_d__Bacteria	p__Patescibacteria	c__unclassified_p__Patescibacteria	o__unclassified_p__Patescibacteria	f__unclassified_p__Patescibacteria	g__unclassified_p__Patescibacteria	s__unclassified_p__Patescibacteria	OTU1665	0	0	0	1	0	3	1	0	0	0	0	0	0	0	0	0	0	0	1	0	1	0	0	0	0	0	0	0	0	0	7
d__Bacteria	k__norank_d__Bacteria	p__Patescibacteria	c__Saccharimonadia	o__Saccharimonadales	f__norank_o__Saccharimonadales	g__norank_f__norank_o__Saccharimonadales	s__uncultured_soil_bacterium_g__norank_f__norank_o__Saccharimonadales	OTU1666	0	1	2	0	0	5	0	0	0	0	0	0	0	0	0	1	0	0	1	0	0	1	0	0	0	0	1	9	0	0	21
d__Bacteria	k__norank_d__Bacteria	p__Proteobacteria	c__Gammaproteobacteria	o__unclassified_c__Gammaproteobacteria	f__unclassified_c__Gammaproteobacteria	g__unclassified_c__Gammaproteobacteria	s__unclassified_c__Gammaproteobacteria	OTU1667	0	0	0	0	0	3	0	0	0	0	1	0	0	0	0	0	0	0	0	0	0	0	0	0	0	0	0	0	0	0	4
d__Bacteria	k__norank_d__Bacteria	p__Chloroflexi	c__TK10	o__norank_c__TK10	f__norank_o__norank_c__TK10	g__norank_f__norank_o__norank_c__TK10	s__unclassified_g__norank_f__norank_o__norank_c__TK10	OTU1668	95	134	76	76	75	115	78	86	107	76	67	70	89	94	87	82	93	69	99	76	82	79	67	77	45	59	58	71	80	41	2403
d__Bacteria	k__norank_d__Bacteria	p__Bacteroidetes	c__Bacteroidia	o__Chitinophagales	f__Chitinophagaceae	g__norank_f__Chitinophagaceae	s__unclassified_g__norank_f__Chitinophagaceae	OTU1669	8	9	10	8	7	11	6	8	7	2	3	3	2	6	5	6	3	7	5	14	12	12	8	8	0	14	15	5	7	10	221
d__Bacteria	k__norank_d__Bacteria	p__Acidobacteria	c__Subgroup_6	o__norank_c__Subgroup_6	f__norank_o__norank_c__Subgroup_6	g__norank_f__norank_o__norank_c__Subgroup_6	s__unclassified_g__norank_f__norank_o__norank_c__Subgroup_6	OTU167	18	10	15	14	7	5	14	12	8	10	9	13	15	13	5	12	10	14	9	11	18	7	7	11	35	4	2	1	18	20	347
d__Bacteria	k__norank_d__Bacteria	p__unclassified_k__norank_d__Bacteria	c__unclassified_k__norank_d__Bacteria	o__unclassified_k__norank_d__Bacteria	f__unclassified_k__norank_d__Bacteria	g__unclassified_k__norank_d__Bacteria	s__unclassified_k__norank_d__Bacteria	OTU1670	0	0	0	0	0	2	0	0	0	0	0	0	0	0	0	0	0	0	0	0	0	0	0	0	0	0	0	0	0	0	2
d__Bacteria	k__norank_d__Bacteria	p__Gemmatimonadetes	c__Gemmatimonadetes	o__norank_c__Gemmatimonadetes	f__norank_o__norank_c__Gemmatimonadetes	g__norank_f__norank_o__norank_c__Gemmatimonadetes	s__uncultured_Gemmatimonadetes_bacterium_g__norank_f__norank	OTU1671	1	0	1	0	3	3	0	0	0	0	2	0	0	1	0	0	0	0	0	4	2	3	0	0	0	0	0	0	0	0	20
d__Bacteria	k__norank_d__Bacteria	p__Proteobacteria	c__Gammaproteobacteria	o__unclassified_c__Gammaproteobacteria	f__unclassified_c__Gammaproteobacteria	g__unclassified_c__Gammaproteobacteria	s__unclassified_c__Gammaproteobacteria	OTU1672	0	0	1	0	2	3	0	0	0	3	0	0	0	0	0	0	0	0	3	0	0	0	0	0	0	0	0	0	0	0	12
d__Bacteria	k__norank_d__Bacteria	p__Planctomycetes	c__Planctomycetacia	o__Gemmatales	f__Gemmataceae	g__norank_f__Gemmataceae	s__uncultured_bacterium_g__norank_f__Gemmataceae	OTU1673	0	0	1	0	0	1	0	0	0	5	0	0	0	0	0	1	0	0	0	0	0	0	0	0	0	0	0	0	0	0	8
d__Bacteria	k__norank_d__Bacteria	p__Proteobacteria	c__Alphaproteobacteria	o__Sphingomonadales	f__Sphingomonadaceae	g__unclassified_f__Sphingomonadaceae	s__unclassified_f__Sphingomonadaceae	OTU1674	0	0	0	1	3	3	2	2	4	0	0	1	2	2	0	1	3	2	0	1	0	0	0	0	0	3	0	0	1	3	34
d__Bacteria	k__norank_d__Bacteria	p__Proteobacteria	c__Gammaproteobacteria	o__EC3	f__norank_o__EC3	g__norank_f__norank_o__EC3	s__unclassified_g__norank_f__norank_o__EC3	OTU1675	0	0	0	0	0	3	0	0	0	0	0	0	0	0	0	0	0	0	0	0	0	0	0	0	0	0	0	0	1	0	4
d__Bacteria	k__norank_d__Bacteria	p__Gemmatimonadetes	c__Gemmatimonadetes	o__Gemmatimonadales	f__Gemmatimonadaceae	g__Gemmatimonas	s__uncultured_bacterium_g__Gemmatimonas	OTU1676	28	15	23	35	69	31	45	18	28	33	27	51	11	25	10	15	9	22	12	10	20	20	12	24	19	17	21	37	43	29	759
d__Bacteria	k__norank_d__Bacteria	p__Actinobacteria	c__Actinobacteria	o__Gaiellales	f__norank_o__Gaiellales	g__norank_f__norank_o__Gaiellales	s__unclassified_g__norank_f__norank_o__Gaiellales	OTU1677	8	14	6	15	6	16	3	8	14	15	14	15	12	12	14	18	11	13	17	3	11	8	13	5	4	4	12	7	4	2	304
d__Bacteria	k__norank_d__Bacteria	p__Proteobacteria	c__Gammaproteobacteria	o__Diplorickettsiales	f__Diplorickettsiaceae	g__norank_f__Diplorickettsiaceae	s__unclassified_g__norank_f__Diplorickettsiaceae	OTU1678	0	0	0	0	1	3	0	0	0	0	0	0	0	0	0	0	0	0	0	0	0	0	0	0	0	0	0	0	0	0	4
d__Bacteria	k__norank_d__Bacteria	p__Proteobacteria	c__Gammaproteobacteria	o__CCD24	f__norank_o__CCD24	g__norank_f__norank_o__CCD24	s__unclassified_g__norank_f__norank_o__CCD24	OTU1679	24	4	9	7	0	6	6	2	6	11	20	15	13	14	18	21	14	5	17	9	5	10	10	6	11	3	2	2	6	7	283
d__Bacteria	k__norank_d__Bacteria	p__Proteobacteria	c__Deltaproteobacteria	o__Myxococcales	f__Haliangiaceae	g__Haliangium	s__uncultured_bacterium_g__Haliangium	OTU168	3	0	0	5	0	0	2	3	3	6	1	0	0	0	0	0	1	0	1	0	0	0	0	0	0	0	1	4	0	0	30
d__Bacteria	k__norank_d__Bacteria	p__Verrucomicrobia	c__Verrucomicrobiae	o__Pedosphaerales	f__Pedosphaeraceae	g__unclassified_f__Pedosphaeraceae	s__unclassified_f__Pedosphaeraceae	OTU1680	6	12	5	4	2	4	0	2	0	5	2	1	9	4	0	1	0	2	0	0	2	5	3	1	0	2	2	0	1	1	76
d__Bacteria	k__norank_d__Bacteria	p__Gemmatimonadetes	c__Gemmatimonadetes	o__Gemmatimonadales	f__Gemmatimonadaceae	g__Gemmatirosa	s__unclassified_g__Gemmatirosa	OTU1681	20	25	29	22	14	25	17	9	41	1	6	4	9	5	5	6	3	0	13	4	7	16	13	5	14	3	11	6	15	10	358
d__Bacteria	k__norank_d__Bacteria	p__Patescibacteria	c__Kazania	o__norank_c__Kazania	f__norank_o__norank_c__Kazania	g__norank_f__norank_o__norank_c__Kazania	s__uncultured_bacterium_g__norank_f__norank_o__norank_c__Kazania	OTU1682	0	0	0	4	0	2	0	0	6	0	0	0	0	0	0	0	0	0	0	0	0	0	0	0	0	0	0	0	0	0	12
d__Bacteria	k__norank_d__Bacteria	p__Chloroflexi	c__Anaerolineae	o__SBR1031	f__A4b	g__norank_f__A4b	s__uncultured_bacterium_g__norank_f__A4b	OTU1683	0	0	0	0	0	4	4	0	0	0	0	0	0	0	0	0	0	0	0	0	0	0	0	0	0	0	0	0	0	0	8
d__Bacteria	k__norank_d__Bacteria	p__Bacteroidetes	c__Bacteroidia	o__Cytophagales	f__Microscillaceae	g__norank_f__Microscillaceae	s__unclassified_g__norank_f__Microscillaceae	OTU1684	0	3	0	0	1	3	0	1	0	0	0	0	0	0	0	0	4	0	5	4	5	0	3	5	0	2	4	0	1	0	41
d__Bacteria	k__norank_d__Bacteria	p__Proteobacteria	c__Alphaproteobacteria	o__Rickettsiales	f__AB1	g__norank_f__AB1	s__uncultured_bacterium_g__norank_f__AB1	OTU1685	0	0	0	2	0	2	3	0	0	0	1	0	0	0	0	0	0	0	0	0	0	0	0	0	1	0	0	0	0	0	9
d__Bacteria	k__norank_d__Bacteria	p__Acidobacteria	c__Thermoanaerobaculia	o__Thermoanaerobaculales	f__Thermoanaerobaculaceae	g__Subgroup_10	s__uncultured_soil_bacterium_g__Subgroup_10	OTU1686	0	0	1	4	0	4	0	1	0	1	1	3	0	0	0	0	0	0	1	0	0	0	0	0	0	0	0	0	1	0	17
d__Bacteria	k__norank_d__Bacteria	p__Proteobacteria	c__Alphaproteobacteria	o__Rickettsiales	f__SM2D12	g__norank_f__SM2D12	s__unclassified_g__norank_f__SM2D12	OTU1687	1	0	0	0	4	2	0	0	0	0	0	0	0	0	0	0	0	0	0	0	0	0	1	4	0	0	0	0	1	0	13
d__Bacteria	k__norank_d__Bacteria	p__Armatimonadetes	c__norank_p__Armatimonadetes	o__norank_c__norank_p__Armatimonadetes	f__norank_o__norank_c__norank_p__Armatimonadetes	g__norank_f__norank_o__norank_c__norank_p__Armatimonadetes	s__metagenome_g__norank_f__norank_o__norank_c__norank	OTU1688	0	0	0	0	0	2	0	0	0	0	0	0	2	0	0	0	0	0	0	0	0	0	1	0	0	0	0	0	0	0	5
d__Bacteria	k__norank_d__Bacteria	p__Proteobacteria	c__Alphaproteobacteria	o__Rickettsiales	f__unclassified_o__Rickettsiales	g__unclassified_o__Rickettsiales	s__unclassified_o__Rickettsiales	OTU1689	12	4	1	8	3	3	0	0	0	0	0	0	0	2	0	0	0	1	11	0	3	0	1	4	0	0	0	4	1	0	58
d__Bacteria	k__norank_d__Bacteria	p__Proteobacteria	c__Gammaproteobacteria	o__Betaproteobacteriales	f__Burkholderiaceae	g__Comamonas	s__Comamonas_aquatica	OTU169	3	1	3	0	5	5	6	3	10	3	6	1	2	2	11	8	4	3	1	0	5	0	1	4	8	5	3	8	3	3	117
d__Bacteria	k__norank_d__Bacteria	p__unclassified_k__norank_d__Bacteria	c__unclassified_k__norank_d__Bacteria	o__unclassified_k__norank_d__Bacteria	f__unclassified_k__norank_d__Bacteria	g__unclassified_k__norank_d__Bacteria	s__unclassified_k__norank_d__Bacteria	OTU1690	0	0	0	0	1	2	0	0	0	0	0	0	0	0	0	0	0	0	0	0	0	0	0	0	0	0	0	0	0	0	3
d__Bacteria	k__norank_d__Bacteria	p__Firmicutes	c__Clostridia	o__Clostridiales	f__Ruminococcaceae	g__Butyricicoccus	s__unclassified_g__Butyricicoccus	OTU1691	0	0	0	0	0	2	0	0	0	0	0	0	0	0	0	0	0	0	0	0	0	0	1	0	1	1	0	0	0	0	5
d__Bacteria	k__norank_d__Bacteria	p__Bacteroidetes	c__Bacteroidia	o__Sphingobacteriales	f__AKYH767	g__norank_f__AKYH767	s__unclassified_g__norank_f__AKYH767	OTU1692	2	2	6	8	4	6	0	1	0	0	1	0	2	2	0	1	0	1	1	5	0	3	2	3	0	0	0	0	0	0	50
d__Bacteria	k__norank_d__Bacteria	p__Omnitrophicaeota	c__norank_p__Omnitrophicaeota	o__norank_c__norank_p__Omnitrophicaeota	f__norank_o__norank_c__norank_p__Omnitrophicaeota	g__norank_f__norank_o__norank_c__norank_p__Omnitrophicaeota	s__uncultured_beta_proteobacterium_g__norank_f__norank_o__norank_c__norank	OTU1693	0	0	0	1	0	2	0	0	0	0	0	0	0	0	1	0	0	0	0	0	1	1	0	1	1	0	0	0	0	0	8
d__Bacteria	k__norank_d__Bacteria	p__Planctomycetes	c__Planctomycetacia	o__Gemmatales	f__Gemmataceae	g__norank_f__Gemmataceae	s__uncultured_bacterium_g__norank_f__Gemmataceae	OTU1694	0	0	0	0	0	1	3	3	2	1	0	0	2	0	0	0	0	2	0	0	0	0	0	0	0	4	1	0	0	0	19
d__Bacteria	k__norank_d__Bacteria	p__Patescibacteria	c__Parcubacteria	o__Candidatus_Kaiserbacteria	f__norank_o__Candidatus_Kaiserbacteria	g__norank_f__norank_o__Candidatus_Kaiserbacteria	s__unclassified_g__norank_f__norank_o__Candidatus_Kaiserbacteria	OTU1695	0	0	1	0	0	4	0	0	0	0	0	0	0	0	0	0	0	0	0	1	0	0	1	0	2	0	3	0	0	0	12
d__Bacteria	k__norank_d__Bacteria	p__Proteobacteria	c__Deltaproteobacteria	o__Bdellovibrionales	f__Bdellovibrionaceae	g__Bdellovibrio	s__uncultured_bacterium_g__Bdellovibrio	OTU1696	0	0	0	0	0	3	0	0	1	0	0	0	0	0	0	0	0	0	0	0	0	0	0	0	0	0	0	0	0	0	4
d__Bacteria	k__norank_d__Bacteria	p__Acidobacteria	c__Subgroup_15	o__norank_c__Subgroup_15	f__norank_o__norank_c__Subgroup_15	g__norank_f__norank_o__norank_c__Subgroup_15	s__unclassified_g__norank_f__norank_o__norank_c__Subgroup_15	OTU1697	0	0	0	0	0	2	0	0	0	0	0	0	0	0	0	0	0	0	0	0	0	0	0	0	0	0	0	0	0	0	2
d__Bacteria	k__norank_d__Bacteria	p__unclassified_k__norank_d__Bacteria	c__unclassified_k__norank_d__Bacteria	o__unclassified_k__norank_d__Bacteria	f__unclassified_k__norank_d__Bacteria	g__unclassified_k__norank_d__Bacteria	s__unclassified_k__norank_d__Bacteria	OTU1698	0	0	0	0	0	2	0	0	0	0	0	0	0	0	0	0	0	0	0	0	0	0	0	0	0	0	0	0	0	0	2
d__Bacteria	k__norank_d__Bacteria	p__Epsilonbacteraeota	c__Campylobacteria	o__Campylobacterales	f__Campylobacteraceae	g__Campylobacter	s__Campylobacter_concisus_g__Campylobacter	OTU1699	0	0	0	0	0	8	0	0	0	0	0	0	0	0	0	0	0	0	0	0	0	0	0	0	0	0	0	0	0	0	8
d__Bacteria	k__norank_d__Bacteria	p__Proteobacteria	c__Deltaproteobacteria	o__Myxococcales	f__Sandaracinaceae	g__norank_f__Sandaracinaceae	s__unclassified_g__norank_f__Sandaracinaceae	OTU17	4	5	6	11	9	3	11	1	5	1	4	5	1	0	4	0	4	1	19	15	9	3	0	7	0	0	2	0	2	0	132
d__Bacteria	k__norank_d__Bacteria	p__Patescibacteria	c__Parcubacteria	o__Candidatus_Kaiserbacteria	f__norank_o__Candidatus_Kaiserbacteria	g__norank_f__norank_o__Candidatus_Kaiserbacteria	s__uncultured_bacterium_g__norank_f__norank_o__Candidatus_Kaiserbacteria	OTU170	4	0	0	0	0	0	2	0	0	0	0	0	0	0	0	0	0	0	0	0	0	0	0	0	0	0	0	0	0	0	6
d__Bacteria	k__norank_d__Bacteria	p__Proteobacteria	c__unclassified_p__Proteobacteria	o__unclassified_p__Proteobacteria	f__unclassified_p__Proteobacteria	g__unclassified_p__Proteobacteria	s__unclassified_p__Proteobacteria	OTU1700	0	0	0	0	0	2	0	0	0	0	0	0	0	0	0	0	0	0	0	0	0	0	0	0	0	0	0	0	0	0	2
d__Bacteria	k__norank_d__Bacteria	p__Proteobacteria	c__Gammaproteobacteria	o__Xanthomonadales	f__Rhodanobacteraceae	g__norank_f__Rhodanobacteraceae	s__Aquimonas_sp._enrichment_culture_clone_03SUJ1	OTU1701	1	0	0	0	0	4	0	0	0	0	0	0	0	0	0	0	0	2	1	2	0	1	0	0	0	0	0	0	0	0	11
d__Bacteria	k__norank_d__Bacteria	p__Proteobacteria	c__Gammaproteobacteria	o__Coxiellales	f__Coxiellaceae	g__Coxiella	s__unclassified_g__Coxiella	OTU1702	0	0	0	0	0	2	0	0	0	2	0	2	0	0	0	0	0	0	0	0	0	1	0	0	0	0	0	0	0	0	7
d__Bacteria	k__norank_d__Bacteria	p__Planctomycetes	c__Planctomycetacia	o__Gemmatales	f__Gemmataceae	g__norank_f__Gemmataceae	s__uncultured_bacterium_g__norank_f__Gemmataceae	OTU1703	1	1	0	0	0	9	0	0	1	1	0	2	1	0	3	2	0	4	0	2	0	0	0	0	0	4	0	0	0	0	31
d__Bacteria	k__norank_d__Bacteria	p__Patescibacteria	c__Saccharimonadia	o__Saccharimonadales	f__norank_o__Saccharimonadales	g__norank_f__norank_o__Saccharimonadales	s__uncultured_bacterium_g__norank_f__norank_o__Saccharimonadales	OTU1704	3	0	0	11	0	5	0	4	1	0	0	5	2	0	0	5	3	0	1	0	0	0	3	2	1	0	0	0	0	0	46
d__Bacteria	k__norank_d__Bacteria	p__Bacteroidetes	c__Ignavibacteria	o__OPB56	f__norank_o__OPB56	g__norank_f__norank_o__OPB56	s__unclassified_g__norank_f__norank_o__OPB56	OTU1705	41	36	38	29	40	32	28	24	9	6	14	7	16	8	14	12	19	3	31	46	22	35	26	49	10	2	7	7	12	8	631
d__Bacteria	k__norank_d__Bacteria	p__Proteobacteria	c__Alphaproteobacteria	o__Rhizobiales	f__Devosiaceae	g__Devosia	s__unclassified_g__Devosia	OTU1706	81	83	98	64	80	90	96	106	76	93	87	99	64	64	80	58	45	92	52	46	37	94	76	72	148	90	89	122	94	86	2462
d__Bacteria	k__norank_d__Bacteria	p__Planctomycetes	c__Planctomycetacia	o__Gemmatales	f__Gemmataceae	g__norank_f__Gemmataceae	s__uncultured_bacterium_g__norank_f__Gemmataceae	OTU1707	0	1	1	1	3	2	0	0	0	3	5	0	3	3	0	0	0	0	0	0	5	1	5	2	3	0	0	0	0	0	38
d__Bacteria	k__norank_d__Bacteria	p__Proteobacteria	c__Deltaproteobacteria	o__Myxococcales	f__Nannocystaceae	g__norank_f__Nannocystaceae	s__metagenome_g__norank_f__Nannocystaceae	OTU1708	43	48	61	30	30	32	61	26	53	24	33	65	37	30	26	26	51	29	33	25	11	14	48	19	22	25	15	21	36	18	992
d__Bacteria	k__norank_d__Bacteria	p__Firmicutes	c__Clostridia	o__Clostridiales	f__Ruminococcaceae	g__Ruminococcus_1	s__unclassified_g__Ruminococcus_1	OTU1709	0	0	0	0	1	2	0	0	0	0	0	0	0	0	0	1	0	0	0	0	0	0	0	0	0	0	10	0	0	0	14
d__Bacteria	k__norank_d__Bacteria	p__Proteobacteria	c__Deltaproteobacteria	o__Oligoflexales	f__0319-6G20	g__norank_f__0319-6G20	s__unclassified_g__norank_f__0319-6G20	OTU171	1	0	2	0	0	0	2	1	0	1	0	0	0	0	1	0	0	2	1	1	2	0	0	5	0	0	0	0	1	0	20
d__Bacteria	k__norank_d__Bacteria	p__Actinobacteria	c__Actinobacteria	o__Microtrichales	f__Ilumatobacteraceae	g__CL500-29_marine_group	s__unclassified_g__CL500-29_marine_group	OTU1710	0	1	0	1	0	2	0	0	0	0	0	0	0	0	0	0	0	0	0	0	0	0	0	0	0	0	0	0	0	0	4
d__Bacteria	k__norank_d__Bacteria	p__unclassified_k__norank_d__Bacteria	c__unclassified_k__norank_d__Bacteria	o__unclassified_k__norank_d__Bacteria	f__unclassified_k__norank_d__Bacteria	g__unclassified_k__norank_d__Bacteria	s__unclassified_k__norank_d__Bacteria	OTU1711	0	0	0	0	0	3	0	0	0	0	0	0	0	0	0	0	0	0	0	0	0	0	0	0	0	0	0	0	0	0	3
d__Bacteria	k__norank_d__Bacteria	p__Proteobacteria	c__Alphaproteobacteria	o__Caulobacterales	f__Caulobacteraceae	g__unclassified_f__Caulobacteraceae	s__unclassified_f__Caulobacteraceae	OTU1712	0	0	0	0	0	3	0	0	0	0	0	0	0	0	0	0	0	0	0	0	0	0	0	0	0	0	0	0	0	0	3
d__Bacteria	k__norank_d__Bacteria	p__Planctomycetes	c__Planctomycetacia	o__Gemmatales	f__Gemmataceae	g__norank_f__Gemmataceae	s__uncultured_bacterium_g__norank_f__Gemmataceae	OTU1713	0	0	0	0	0	2	0	0	0	0	0	0	0	0	0	0	0	0	0	0	0	0	0	0	0	0	0	0	0	0	2
d__Bacteria	k__norank_d__Bacteria	p__Proteobacteria	c__Gammaproteobacteria	o__Coxiellales	f__Coxiellaceae	g__Coxiella	s__unclassified_g__Coxiella	OTU1714	0	1	0	0	0	5	0	0	0	1	0	0	0	0	0	0	0	0	0	0	0	0	0	0	0	0	0	0	0	0	7
d__Bacteria	k__norank_d__Bacteria	p__unclassified_k__norank_d__Bacteria	c__unclassified_k__norank_d__Bacteria	o__unclassified_k__norank_d__Bacteria	f__unclassified_k__norank_d__Bacteria	g__unclassified_k__norank_d__Bacteria	s__unclassified_k__norank_d__Bacteria	OTU1715	0	0	0	0	0	2	0	0	0	0	0	0	1	0	1	0	0	0	0	2	0	0	0	0	0	0	0	1	0	0	7
d__Bacteria	k__norank_d__Bacteria	p__Proteobacteria	c__Alphaproteobacteria	o__Sneathiellales	f__Sneathiellaceae	g__unclassified_f__Sneathiellaceae	s__unclassified_f__Sneathiellaceae	OTU1716	0	0	1	1	0	2	0	2	0	3	0	2	0	0	1	0	2	0	0	0	0	2	0	0	3	4	1	2	0	0	26
d__Bacteria	k__norank_d__Bacteria	p__Planctomycetes	c__Planctomycetacia	o__Gemmatales	f__Gemmataceae	g__norank_f__Gemmataceae	s__unclassified_g__norank_f__Gemmataceae	OTU1717	6	0	2	0	0	10	0	1	2	5	2	1	0	0	0	3	0	2	0	1	1	0	0	0	4	3	0	2	0	0	45
d__Bacteria	k__norank_d__Bacteria	p__Planctomycetes	c__OM190	o__norank_c__OM190	f__norank_o__norank_c__OM190	g__norank_f__norank_o__norank_c__OM190	s__unclassified_g__norank_f__norank_o__norank_c__OM190	OTU1718	0	1	0	6	0	2	0	0	0	1	0	0	0	0	0	0	0	0	0	0	1	0	0	0	0	0	0	0	0	0	11
d__Bacteria	k__norank_d__Bacteria	p__BRC1	c__norank_p__BRC1	o__norank_c__norank	f__norank_o__norank	g__norank_f__norank	s__unclassified_g__norank_f__norank	OTU1719	0	0	0	0	0	4	0	0	0	0	0	0	0	0	0	0	1	0	0	0	0	0	0	2	0	0	0	0	0	0	7
d__Bacteria	k__norank_d__Bacteria	p__Acidobacteria	c__Subgroup_6	o__norank_c__Subgroup_6	f__norank_o__norank_c__Subgroup_6	g__norank_f__norank_o__norank_c__Subgroup_6	s__unclassified_g__norank_f__norank_o__norank_c__Subgroup_6	OTU172	48	44	28	47	50	58	58	82	71	48	55	84	36	25	49	26	48	22	52	33	29	70	45	44	49	21	23	60	73	72	1450
d__Bacteria	k__norank_d__Bacteria	p__Proteobacteria	c__Alphaproteobacteria	o__Tistrellales	f__Geminicoccaceae	g__norank_f__Geminicoccaceae	s__uncultured_Rhodospirillales_bacterium_g__norank_f__Geminicoccaceae	OTU1720	0	0	0	0	0	2	0	0	0	0	0	0	0	0	0	0	0	0	0	0	0	0	0	0	0	0	0	0	0	0	2
d__Bacteria	k__norank_d__Bacteria	p__Patescibacteria	c__Parcubacteria	o__Candidatus_Kaiserbacteria	f__norank_o__Candidatus_Kaiserbacteria	g__norank_f__norank_o__Candidatus_Kaiserbacteria	s__uncultured_bacterium_g__norank_f__norank_o__Candidatus_Kaiserbacteria	OTU1721	0	0	0	1	0	6	1	2	0	11	2	0	0	0	1	0	0	0	0	0	0	0	0	2	1	2	0	0	0	0	29
d__Bacteria	k__norank_d__Bacteria	p__Chloroflexi	c__Anaerolineae	o__Anaerolineales	f__Anaerolineaceae	g__norank_f__Anaerolineaceae	s__uncultured_bacterium_0319-6M15	OTU1722	5	1	2	1	1	15	7	5	1	5	6	0	3	2	0	1	3	3	2	0	0	0	5	6	0	0	0	2	2	0	78
d__Bacteria	k__norank_d__Bacteria	p__Chloroflexi	c__Anaerolineae	o__Caldilineales	f__Caldilineaceae	g__norank_f__Caldilineaceae	s__uncultured_bacterium_g__norank_f__Caldilineaceae	OTU1723	0	0	0	0	0	3	0	0	2	0	1	0	3	3	1	0	0	0	0	2	1	1	1	0	0	0	1	0	0	0	19
d__Bacteria	k__norank_d__Bacteria	p__Cyanobacteria	c__Melainabacteria	o__Obscuribacterales	f__norank_o__Obscuribacterales	g__norank_f__norank_o__Obscuribacterales	s__uncultured_bacterium_g__norank_f__norank_o__Obscuribacterales	OTU1724	6	0	0	6	3	5	0	3	2	2	0	0	0	0	0	0	0	0	0	3	6	0	0	0	0	0	0	3	0	0	39
d__Bacteria	k__norank_d__Bacteria	p__Actinobacteria	c__Actinobacteria	o__unclassified_c__Actinobacteria	f__unclassified_c__Actinobacteria	g__unclassified_c__Actinobacteria	s__unclassified_c__Actinobacteria	OTU1725	40	23	15	33	21	32	9	20	5	28	21	42	14	9	39	17	11	37	19	15	23	25	17	13	10	0	7	12	7	12	576
d__Bacteria	k__norank_d__Bacteria	p__Proteobacteria	c__Alphaproteobacteria	o__Rhizobiales	f__Beijerinckiaceae	g__Microvirga	s__unclassified_g__Microvirga	OTU1726	2	5	3	0	1	5	0	1	1	3	5	0	6	10	2	0	2	1	0	0	0	4	7	2	5	0	3	7	3	1	79
d__Bacteria	k__norank_d__Bacteria	p__Proteobacteria	c__Gammaproteobacteria	o__Gammaproteobacteria_Incertae_Sedis	f__unclassified_o__Gammaproteobacteria_Incertae_Sedis	g__norank_f__unclassified_o__Gammaproteobacteria_Incertae_Sedis	s__uncultured_soil_bacterium_g__norank_f__unclassified	OTU1727	0	0	0	0	0	5	0	0	0	0	0	0	0	0	0	0	0	0	0	0	0	0	0	0	0	0	0	0	0	0	5
d__Bacteria	k__norank_d__Bacteria	p__Actinobacteria	c__Actinobacteria	o__Solirubrobacterales	f__67-14	g__norank_f__67-14	s__uncultured_bacterium_g__norank_f__67-14	OTU1728	11	17	17	11	14	19	18	18	25	3	21	8	10	7	0	17	5	4	3	5	11	7	9	6	10	8	10	7	5	7	313
d__Bacteria	k__norank_d__Bacteria	p__Proteobacteria	c__Gammaproteobacteria	o__Betaproteobacteriales	f__Nitrosomonadaceae	g__Ellin6067	s__unclassified_g__Ellin6067	OTU1729	0	0	0	0	0	2	0	0	0	0	0	0	0	0	0	0	0	0	0	0	0	0	0	0	0	0	0	0	0	0	2
d__Bacteria	k__norank_d__Bacteria	p__Proteobacteria	c__Gammaproteobacteria	o__Diplorickettsiales	f__Diplorickettsiaceae	g__norank_f__Diplorickettsiaceae	s__unclassified_g__norank_f__Diplorickettsiaceae	OTU173	3	0	0	0	0	0	0	0	0	0	0	0	0	0	0	0	0	0	0	0	0	0	0	0	0	0	0	0	0	0	3
d__Bacteria	k__norank_d__Bacteria	p__Acidobacteria	c__Blastocatellia_Subgroup_4	o__Pyrinomonadales	f__Pyrinomonadaceae	g__RB41	s__uncultured_Acidobacteriaceae_bacterium_g__RB41	OTU1730	230	236	238	170	265	245	240	247	349	247	171	236	187	177	181	188	259	150	176	130	117	189	213	176	148	111	101	128	113	62	5680
d__Bacteria	k__norank_d__Bacteria	p__Bacteroidetes	c__Bacteroidia	o__Sphingobacteriales	f__NS11-12_marine_group	g__norank_f__NS11-12_marine_group	s__uncultured_bacterium_g__norank_f__NS11-12_marine_group	OTU1731	0	0	0	0	0	3	0	0	0	1	0	0	0	0	0	0	0	0	0	0	0	0	0	0	0	0	0	0	0	0	4
d__Bacteria	k__norank_d__Bacteria	p__Verrucomicrobia	c__Verrucomicrobiae	o__Pedosphaerales	f__Pedosphaeraceae	g__norank_f__Pedosphaeraceae	s__unclassified_g__norank_f__Pedosphaeraceae	OTU1732	0	0	0	0	1	2	0	1	0	1	1	0	1	0	0	0	0	4	0	1	0	0	0	0	0	0	0	0	0	0	12
d__Bacteria	k__norank_d__Bacteria	p__Chloroflexi	c__Anaerolineae	o__SBR1031	f__A4b	g__norank_f__A4b	s__uncultured_bacterium_g__norank_f__A4b	OTU1733	0	0	0	0	0	4	0	0	0	0	0	0	0	0	0	0	0	1	0	3	0	0	0	1	0	0	0	0	0	0	9
d__Bacteria	k__norank_d__Bacteria	p__Planctomycetes	c__OM190	o__norank_c__OM190	f__norank_o__norank_c__OM190	g__norank_f__norank_o__norank_c__OM190	s__uncultured_bacterium_g__norank_f__norank_o__norank_c__OM190	OTU1734	2	3	0	0	0	3	0	1	0	0	0	3	0	0	0	0	0	0	0	0	0	0	0	0	0	0	0	0	0	0	12
d__Bacteria	k__norank_d__Bacteria	p__Proteobacteria	c__Gammaproteobacteria	o__Diplorickettsiales	f__Diplorickettsiaceae	g__norank_f__Diplorickettsiaceae	s__unclassified_g__norank_f__Diplorickettsiaceae	OTU1735	0	0	0	1	0	3	0	0	0	0	0	0	0	0	0	1	0	0	0	0	0	1	0	0	0	0	0	0	0	0	6
d__Bacteria	k__norank_d__Bacteria	p__Patescibacteria	c__WS6_Dojkabacteria	o__norank_c__WS6_Dojkabacteria	f__norank_o__norank_c__WS6_Dojkabacteria	g__norank_f__norank_o__norank_c__WS6_Dojkabacteria	s__unclassified_g__norank_f__norank_o__norank_c__WS6_Dojkabacteria	OTU1736	0	0	0	0	0	1	0	0	0	0	3	0	0	0	0	0	0	0	0	0	0	0	0	2	0	4	3	0	0	0	13
d__Bacteria	k__norank_d__Bacteria	p__Cyanobacteria	c__Oxyphotobacteria	o__Nostocales	f__Nostocales_Incertae_Sedis	g__Phormidium_SAG_81.79	s__unclassified_g__Phormidium_SAG_81.79	OTU1737	0	0	0	0	3	2	0	0	0	0	0	0	0	0	0	0	0	0	0	0	0	0	0	0	0	0	0	0	0	0	5
d__Bacteria	k__norank_d__Bacteria	p__Planctomycetes	c__Planctomycetacia	o__Gemmatales	f__Gemmataceae	g__norank_f__Gemmataceae	s__uncultured_bacterium_g__norank_f__Gemmataceae	OTU1738	0	0	2	1	0	1	0	0	3	2	0	0	0	0	0	0	0	0	0	0	1	0	2	0	2	0	0	0	0	0	14
d__Bacteria	k__norank_d__Bacteria	p__Actinobacteria	c__Actinobacteria	o__IMCC26256	f__norank_o__IMCC26256	g__norank_f__norank_o__IMCC26256	s__unclassified_g__norank_f__norank_o__IMCC26256	OTU1739	3	1	2	3	2	4	1	3	0	0	0	0	0	0	1	0	0	0	2	6	3	0	0	4	4	0	0	1	3	0	43
d__Bacteria	k__norank_d__Bacteria	p__Proteobacteria	c__Deltaproteobacteria	o__Oligoflexales	f__0319-6G20	g__norank_f__0319-6G20	s__unclassified_g__norank_f__0319-6G20	OTU174	2	0	0	0	0	0	1	4	2	3	0	0	1	2	2	1	3	0	2	2	0	1	1	0	0	0	0	3	3	3	36
d__Bacteria	k__norank_d__Bacteria	p__Chloroflexi	c__Chloroflexia	o__Chloroflexales	f__Herpetosiphonaceae	g__Herpetosiphon	s__uncultured_Chloroflexi_bacterium_g__Herpetosiphon	OTU1740	0	4	0	0	3	3	0	0	0	1	0	0	0	0	0	0	2	0	0	0	4	0	0	2	0	0	0	4	0	0	23
d__Bacteria	k__norank_d__Bacteria	p__Proteobacteria	c__Deltaproteobacteria	o__Myxococcales	f__bacteriap25	g__norank_f__bacteriap25	s__metagenome_g__norank_f__bacteriap25	OTU1741	0	0	0	0	0	1	0	0	0	0	1	1	0	0	2	0	0	0	0	0	0	0	0	0	0	1	0	0	0	4	10
d__Bacteria	k__norank_d__Bacteria	p__Firmicutes	c__Clostridia	o__Clostridiales	f__Lachnospiraceae	g__Anaerosporobacter	s__uncultured_Lachnospiraceae_bacterium_g__Anaerosporobacter	OTU1742	0	0	0	0	0	2	0	0	0	0	0	0	0	0	0	0	0	0	2	0	0	0	0	0	0	0	0	0	0	0	4
d__Bacteria	k__norank_d__Bacteria	p__Chlamydiae	c__Chlamydiae	o__Chlamydiales	f__Simkaniaceae	g__unclassified_f__Simkaniaceae	s__unclassified_f__Simkaniaceae	OTU1743	0	0	2	2	2	6	7	4	0	0	0	0	4	3	0	0	0	4	0	2	2	1	0	0	0	0	0	0	0	1	40
d__Bacteria	k__norank_d__Bacteria	p__Proteobacteria	c__Alphaproteobacteria	o__Rickettsiales	f__SM2D12	g__norank_f__SM2D12	s__uncultured_Phyllobacteriaceae_bacterium_g__norank	OTU1744	0	0	0	0	1	8	4	1	3	0	2	4	0	3	0	0	0	0	7	1	4	1	1	0	1	2	1	4	2	0	50
d__Bacteria	k__norank_d__Bacteria	p__Firmicutes	c__Bacilli	o__Bacillales	f__Staphylococcaceae	g__Staphylococcus	s__Staphylococcus_sciuri	OTU1745	0	0	0	0	0	4	0	0	0	0	0	0	0	0	0	0	0	0	0	0	0	0	0	0	0	0	0	0	0	0	4
d__Bacteria	k__norank_d__Bacteria	p__Proteobacteria	c__Deltaproteobacteria	o__Bdellovibrionales	f__Bacteriovoracaceae	g__Peredibacter	s__unclassified_g__Peredibacter	OTU1746	0	0	0	0	0	2	0	0	0	0	0	0	0	0	1	2	0	1	0	0	0	0	0	0	0	0	0	0	0	0	6
d__Bacteria	k__norank_d__Bacteria	p__Firmicutes	c__Clostridia	o__Clostridiales	f__Clostridiaceae_2	g__unclassified_f__Clostridiaceae_2	s__unclassified_f__Clostridiaceae_2	OTU1747	0	0	0	0	0	2	0	0	0	0	0	0	0	0	0	0	0	0	0	0	0	0	0	0	0	0	0	1	0	0	3
d__Bacteria	k__norank_d__Bacteria	p__Proteobacteria	c__Alphaproteobacteria	o__Rhizobiales	f__norank_o__Rhizobiales	g__norank_f__norank_o__Rhizobiales	s__uncultured_bacterium_g__norank_f__norank_o__Rhizobiales	OTU1748	7	6	9	9	2	13	9	10	11	3	10	6	5	3	7	12	7	3	4	5	6	10	12	3	1	6	1	20	2	10	212
d__Bacteria	k__norank_d__Bacteria	p__Planctomycetes	c__Planctomycetacia	o__Gemmatales	f__Gemmataceae	g__norank_f__Gemmataceae	s__uncultured_bacterium_g__norank_f__Gemmataceae	OTU1749	0	1	3	2	1	3	0	4	0	0	6	0	0	1	1	0	0	0	0	0	0	0	0	0	4	0	0	0	0	0	26
d__Bacteria	k__norank_d__Bacteria	p__Proteobacteria	c__Alphaproteobacteria	o__Rickettsiales	f__SM2D12	g__norank_f__SM2D12	s__unclassified_g__norank_f__SM2D12	OTU175	3	1	0	3	1	0	0	0	0	2	0	1	0	0	0	0	0	0	3	1	0	0	0	0	0	0	0	0	0	0	15
d__Bacteria	k__norank_d__Bacteria	p__Proteobacteria	c__Gammaproteobacteria	o__Betaproteobacteriales	f__Burkholderiaceae	g__unclassified_f__Burkholderiaceae	s__unclassified_f__Burkholderiaceae	OTU1750	0	0	0	0	0	2	0	0	0	0	0	0	0	0	0	0	0	0	0	0	0	0	0	0	0	0	0	0	0	0	2
d__Bacteria	k__norank_d__Bacteria	p__Proteobacteria	c__Deltaproteobacteria	o__Myxococcales	f__bacteriap25	g__norank_f__bacteriap25	s__metagenome_g__norank_f__bacteriap25	OTU1751	8	12	10	12	10	4	8	6	7	15	8	10	8	6	22	19	20	12	5	3	3	1	3	5	20	23	10	21	38	48	377
d__Bacteria	k__norank_d__Bacteria	p__Planctomycetes	c__Planctomycetacia	o__Gemmatales	f__Gemmataceae	g__norank_f__Gemmataceae	s__uncultured_planctomycete_g__norank_f__Gemmataceae	OTU1752	1	0	0	1	0	4	0	2	0	0	0	0	2	1	0	0	0	0	0	0	1	0	1	0	0	0	0	0	0	0	13
d__Bacteria	k__norank_d__Bacteria	p__Actinobacteria	c__Actinobacteria	o__Solirubrobacterales	f__Solirubrobacteraceae	g__Solirubrobacter	s__unclassified_g__Solirubrobacter	OTU1753	1	2	1	0	0	4	0	1	0	1	3	0	0	2	0	0	1	1	0	0	2	1	1	2	0	0	2	0	2	0	27
d__Bacteria	k__norank_d__Bacteria	p__Proteobacteria	c__Alphaproteobacteria	o__Caulobacterales	f__Caulobacteraceae	g__Phenylobacterium	s__unclassified_g__Phenylobacterium	OTU1754	0	0	0	0	0	2	0	0	0	0	0	0	0	0	0	0	0	0	0	0	1	0	0	0	0	0	0	0	0	0	3
d__Bacteria	k__norank_d__Bacteria	p__unclassified_k__norank_d__Bacteria	c__unclassified_k__norank_d__Bacteria	o__unclassified_k__norank_d__Bacteria	f__unclassified_k__norank_d__Bacteria	g__unclassified_k__norank_d__Bacteria	s__unclassified_k__norank_d__Bacteria	OTU1755	0	0	0	0	0	2	0	0	0	0	0	0	0	0	0	0	0	0	0	0	0	0	0	0	0	0	0	0	0	0	2
d__Bacteria	k__norank_d__Bacteria	p__unclassified_k__norank_d__Bacteria	c__unclassified_k__norank_d__Bacteria	o__unclassified_k__norank_d__Bacteria	f__unclassified_k__norank_d__Bacteria	g__unclassified_k__norank_d__Bacteria	s__unclassified_k__norank_d__Bacteria	OTU1756	0	3	0	0	0	2	1	2	0	0	1	0	2	0	0	0	0	0	1	1	0	0	1	0	0	0	0	0	0	1	15
d__Bacteria	k__norank_d__Bacteria	p__Elusimicrobia	c__Elusimicrobia	o__norank_c__Elusimicrobia	f__norank_o__norank_c__Elusimicrobia	g__norank_f__norank_o__norank_c__Elusimicrobia	s__unclassified_g__norank_f__norank_o__norank_c__Elusimicrobia	OTU1757	0	0	0	0	0	2	0	0	0	0	0	0	0	0	0	0	0	0	0	0	0	0	0	0	0	0	0	0	0	0	2
d__Bacteria	k__norank_d__Bacteria	p__Proteobacteria	c__Gammaproteobacteria	o__Betaproteobacteriales	f__Burkholderiaceae	g__unclassified_f__Burkholderiaceae	s__unclassified_f__Burkholderiaceae	OTU1758	0	0	0	1	0	2	0	0	0	0	0	0	0	0	0	0	0	0	0	0	1	0	0	0	0	0	0	0	0	0	4
d__Bacteria	k__norank_d__Bacteria	p__Gemmatimonadetes	c__Gemmatimonadetes	o__norank_c__Gemmatimonadetes	f__norank_o__norank_c__Gemmatimonadetes	g__norank_f__norank_o__norank_c__Gemmatimonadetes	s__unclassified_g__norank_f__norank_o__norank_c__Gemmatimonadetes	OTU1759	0	1	2	3	0	2	0	1	1	4	6	0	2	0	2	3	1	1	1	0	0	1	0	2	1	0	0	0	2	0	36
d__Bacteria	k__norank_d__Bacteria	p__Verrucomicrobia	c__Verrucomicrobiae	o__Verrucomicrobiales	f__DEV007	g__norank_f__DEV007	s__uncultured_organism_g__norank_f__DEV007	OTU176	3	5	0	0	1	2	0	0	1	2	0	0	1	2	0	0	0	1	0	0	0	0	0	6	2	0	0	0	0	0	26
d__Bacteria	k__norank_d__Bacteria	p__Chlamydiae	c__Chlamydiae	o__Chlamydiales	f__Simkaniaceae	g__unclassified_f__Simkaniaceae	s__unclassified_f__Simkaniaceae	OTU1760	0	0	0	0	0	3	0	0	0	0	0	0	0	0	0	0	0	0	0	1	3	1	0	0	0	0	0	0	0	0	8
d__Bacteria	k__norank_d__Bacteria	p__unclassified_k__norank_d__Bacteria	c__unclassified_k__norank_d__Bacteria	o__unclassified_k__norank_d__Bacteria	f__unclassified_k__norank_d__Bacteria	g__unclassified_k__norank_d__Bacteria	s__unclassified_k__norank_d__Bacteria	OTU1761	0	1	0	0	1	2	0	0	0	0	2	0	0	0	0	1	0	0	0	1	0	0	1	0	0	0	0	0	0	1	10
d__Bacteria	k__norank_d__Bacteria	p__Actinobacteria	c__Actinobacteria	o__Micromonosporales	f__Micromonosporaceae	g__unclassified_f__Micromonosporaceae	s__unclassified_f__Micromonosporaceae	OTU1762	0	5	2	2	0	3	0	4	0	3	1	2	0	0	0	3	2	0	2	3	0	4	1	2	0	9	0	0	0	0	48
d__Bacteria	k__norank_d__Bacteria	p__Proteobacteria	c__Alphaproteobacteria	o__Rhodospirillales	f__Magnetospirillaceae	g__norank_f__Magnetospirillaceae	s__uncultured_Rhodospirillaceae_bacterium_g__norank_f__Magnetospirillaceae	OTU1763	0	0	0	0	0	4	0	0	0	0	0	1	0	0	1	0	0	0	2	0	3	0	3	0	1	0	0	0	0	0	15
d__Bacteria	k__norank_d__Bacteria	p__Proteobacteria	c__Gammaproteobacteria	o__Diplorickettsiales	f__Diplorickettsiaceae	g__norank_f__Diplorickettsiaceae	s__unclassified_g__norank_f__Diplorickettsiaceae	OTU1764	2	0	1	0	1	4	0	0	1	0	0	0	0	0	0	0	0	0	2	0	0	0	1	4	0	0	0	0	0	0	16
d__Bacteria	k__norank_d__Bacteria	p__Proteobacteria	c__Deltaproteobacteria	o__Myxococcales	f__Archangiaceae	g__Anaeromyxobacter	s__unclassified_g__Anaeromyxobacter	OTU1765	2	0	0	2	0	2	0	13	0	0	0	1	0	0	0	0	0	0	0	0	0	0	0	0	0	0	0	0	0	0	20
d__Bacteria	k__norank_d__Bacteria	p__Proteobacteria	c__Deltaproteobacteria	o__Myxococcales	f__Polyangiaceae	g__norank_f__Polyangiaceae	s__uncultured_bacterium_g__norank_f__Polyangiaceae	OTU1766	79	35	36	85	26	28	44	70	50	69	71	55	51	49	48	54	61	44	89	81	57	19	26	40	64	38	67	41	82	88	1647
d__Bacteria	k__norank_d__Bacteria	p__Actinobacteria	c__Actinobacteria	o__Solirubrobacterales	f__67-14	g__norank_f__67-14	s__unclassified_g__norank_f__67-14	OTU1767	0	0	0	1	0	5	0	0	0	0	1	0	0	0	0	0	0	0	0	0	0	0	0	2	0	0	0	0	0	0	9
d__Bacteria	k__norank_d__Bacteria	p__Patescibacteria	c__Parcubacteria	o__Candidatus_Jorgensenbacteria	f__norank_o__Candidatus_Jorgensenbacteria	g__norank_f__norank_o__Candidatus_Jorgensenbacteria	s__Candidatus_Adlerbacteria_bacterium_GW2011_GWC1_50_9	OTU1768	50	20	43	41	22	12	20	59	39	8	18	14	15	3	1	10	10	4	11	34	35	11	11	20	16	1	7	7	13	14	569
d__Bacteria	k__norank_d__Bacteria	p__Proteobacteria	c__Gammaproteobacteria	o__Salinisphaerales	f__Solimonadaceae	g__Fontimonas	s__uncultured_bacterium_g__Fontimonas	OTU1769	0	0	0	0	0	5	0	0	0	0	0	0	0	0	0	8	5	3	6	0	0	0	0	0	0	0	0	0	0	0	27
d__Bacteria	k__norank_d__Bacteria	p__WPS-2	c__norank_p__WPS-2	o__norank_c__norank_p__WPS-2	f__norank_o__norank_c__norank_p__WPS-2	g__norank_f__norank_o__norank_c__norank_p__WPS-2	s__metagenome_g__norank_f__norank_o__norank_c__norank_p__WPS-2	OTU177	3	0	0	0	0	0	0	2	0	0	0	0	0	0	0	0	0	0	0	2	0	0	0	0	0	0	0	0	0	0	7
d__Bacteria	k__norank_d__Bacteria	p__Acidobacteria	c__Thermoanaerobaculia	o__Thermoanaerobaculales	f__Thermoanaerobaculaceae	g__Subgroup_10	s__unclassified_g__Subgroup_10	OTU1770	4	15	4	13	3	8	7	3	10	4	3	1	1	2	8	3	3	1	4	8	4	1	9	0	0	4	5	1	0	0	129
d__Bacteria	k__norank_d__Bacteria	p__Firmicutes	c__Bacilli	o__Bacillales	f__Paenibacillaceae	g__Paenibacillus	s__uncultured_Firmicutes_bacterium_g__Paenibacillus	OTU1771	0	0	0	0	0	5	0	0	0	0	0	0	0	0	0	0	0	0	0	0	0	0	0	0	0	0	0	0	0	0	5
d__Bacteria	k__norank_d__Bacteria	p__Acidobacteria	c__Blastocatellia_Subgroup_4	o__11-24	f__norank_o__11-24	g__norank_f__norank_o__11-24	s__uncultured_bacterium_g__norank_f__norank_o__11-24	OTU1772	0	0	0	0	0	3	1	0	0	0	1	1	1	0	2	0	0	0	0	5	0	0	0	0	2	0	1	0	3	0	20
d__Bacteria	k__norank_d__Bacteria	p__Armatimonadetes	c__norank_p__Armatimonadetes	o__norank_c__norank_p__Armatimonadetes	f__norank_o__norank_c__norank_p__Armatimonadetes	g__norank_f__norank_o__norank_c__norank_p__Armatimonadetes	s__uncultured_bacterium_g__norank_f__norank_o__norank_c__norank_p__Armatimonadetes	OTU1773	0	0	0	0	0	4	0	0	0	0	3	0	0	0	0	1	0	0	0	0	0	0	0	0	0	0	0	0	0	0	8
d__Bacteria	k__norank_d__Bacteria	p__Proteobacteria	c__Alphaproteobacteria	o__Rhizobiales	f__Hyphomicrobiaceae	g__Filomicrobium	s__uncultured_Hyphomicrobiaceae_bacterium_g__Filomicrobium	OTU1774	0	0	3	0	1	1	0	0	4	3	1	0	0	0	2	0	3	0	0	0	2	7	1	0	4	0	0	0	0	2	34
d__Bacteria	k__norank_d__Bacteria	p__Proteobacteria	c__Deltaproteobacteria	o__SAR324_cladeMarine_group_B	f__norank_o__SAR324_cladeMarine_group_B	g__norank_f__norank_o__SAR324_cladeMarine_group_B	s__unclassified_g__norank_f__norank_o__SAR324_cladeMarine_group_B	OTU1775	2	2	1	5	0	9	3	6	4	3	0	0	2	1	0	1	1	0	4	2	4	0	1	5	3	0	0	0	1	0	60
d__Bacteria	k__norank_d__Bacteria	p__Planctomycetes	c__Phycisphaerae	o__Phycisphaerales	f__Phycisphaeraceae	g__norank_f__Phycisphaeraceae	s__unclassified_g__norank_f__Phycisphaeraceae	OTU1776	0	0	0	0	0	2	0	0	0	0	0	0	0	0	0	0	0	0	0	0	0	0	0	0	0	0	0	0	0	0	2
d__Bacteria	k__norank_d__Bacteria	p__Proteobacteria	c__Alphaproteobacteria	o__Rhodobacterales	f__Rhodobacteraceae	g__unclassified_f__Rhodobacteraceae	s__unclassified_f__Rhodobacteraceae	OTU1777	0	0	0	1	0	2	0	0	0	0	0	2	0	0	0	0	0	0	2	0	1	0	0	0	0	0	0	0	0	0	8
d__Bacteria	k__norank_d__Bacteria	p__Planctomycetes	c__OM190	o__norank_c__OM190	f__norank_o__norank_c__OM190	g__norank_f__norank_o__norank_c__OM190	s__uncultured_bacterium_g__norank_f__norank_o__norank_c__OM190	OTU1778	1	5	1	0	4	2	0	0	0	2	0	0	0	0	0	0	0	0	0	1	1	0	0	0	0	0	0	0	0	0	17
d__Bacteria	k__norank_d__Bacteria	p__Firmicutes	c__Bacilli	o__Bacillales	f__Paenibacillaceae	g__Paenibacillus	s__unclassified_g__Paenibacillus	OTU1779	0	0	1	0	0	2	0	0	0	0	0	0	0	0	0	0	0	0	0	0	0	0	0	0	0	0	0	0	0	0	3
d__Bacteria	k__norank_d__Bacteria	p__Rokubacteria	c__NC10	o__Rokubacteriales	f__norank_o__Rokubacteriales	g__norank_f__norank_o__Rokubacteriales	s__uncultured_Gram-positive_bacterium_g__norank_f__norank_o__Rokubacteriales	OTU178	31	19	15	23	25	5	49	17	56	26	31	31	26	4	17	39	22	30	13	7	12	24	29	7	43	32	23	17	10	8	691
d__Bacteria	k__norank_d__Bacteria	p__Chloroflexi	c__Anaerolineae	o__SBR1031	f__A4b	g__norank_f__A4b	s__uncultured_bacterium_g__norank_f__A4b	OTU1780	0	0	0	0	0	9	0	0	0	0	0	0	0	0	0	0	1	0	0	0	0	0	0	0	0	0	0	0	0	0	10
d__Bacteria	k__norank_d__Bacteria	p__Planctomycetes	c__Phycisphaerae	o__Phycisphaerales	f__Phycisphaeraceae	g__unclassified_f__Phycisphaeraceae	s__unclassified_f__Phycisphaeraceae	OTU1781	0	0	0	0	0	2	0	0	0	0	0	0	0	0	0	0	0	0	0	0	0	0	0	0	0	0	0	0	0	0	2
d__Bacteria	k__norank_d__Bacteria	p__Proteobacteria	c__Deltaproteobacteria	o__Oligoflexales	f__Oligoflexaceae	g__norank_f__Oligoflexaceae	s__unclassified_g__norank_f__Oligoflexaceae	OTU1782	0	0	0	1	0	2	0	0	1	0	0	0	0	0	0	0	0	0	0	1	0	0	3	0	0	0	0	0	0	0	8
d__Bacteria	k__norank_d__Bacteria	p__Proteobacteria	c__Alphaproteobacteria	o__Sphingomonadales	f__Sphingomonadaceae	g__Sphingomonas	s__unclassified_g__Sphingomonas	OTU1783	0	0	0	0	0	2	0	0	0	0	0	0	0	0	0	0	0	0	0	0	0	0	0	0	0	0	0	0	0	0	2
d__Bacteria	k__norank_d__Bacteria	p__Proteobacteria	c__Alphaproteobacteria	o__Paracaedibacterales	f__Paracaedibacteraceae	g__Candidatus_Captivus	s__uncultured_bacterium_g__Candidatus_Captivus	OTU1784	0	0	0	4	1	3	0	0	0	0	0	0	0	0	0	0	0	0	0	0	2	0	0	0	0	0	0	0	0	0	10
d__Bacteria	k__norank_d__Bacteria	p__Actinobacteria	c__Actinobacteria	o__Propionibacteriales	f__Propionibacteriaceae	g__Cutibacterium	s__Cutibacterium_granulosum	OTU1785	0	0	0	0	0	2	0	0	0	0	0	0	0	0	0	0	0	0	0	0	0	0	0	0	0	0	0	0	0	0	2
d__Bacteria	k__norank_d__Bacteria	p__Proteobacteria	c__Gammaproteobacteria	o__Betaproteobacteriales	f__Nitrosomonadaceae	g__MND1	s__unclassified_g__MND1	OTU1786	0	0	0	0	0	2	0	0	0	0	0	0	0	0	0	0	0	0	0	0	0	0	0	0	0	0	0	0	0	0	2
d__Bacteria	k__norank_d__Bacteria	p__Chlamydiae	c__Chlamydiae	o__Chlamydiales	f__Parachlamydiaceae	g__unclassified_f__Parachlamydiaceae	s__unclassified_f__Parachlamydiaceae	OTU1787	0	0	0	0	0	4	0	0	0	0	0	0	0	0	0	0	0	0	0	0	0	0	0	0	0	0	0	0	0	0	4
d__Bacteria	k__norank_d__Bacteria	p__Patescibacteria	c__Microgenomatia	o__Candidatus_Levybacteria	f__norank_o__Candidatus_Levybacteria	g__norank_f__norank_o__Candidatus_Levybacteria	s__unclassified_g__norank_f__norank_o__Candidatus_Levybacteria	OTU1788	0	0	0	0	0	1	0	0	0	0	1	0	0	0	0	0	0	0	0	1	0	0	0	0	0	0	0	0	0	0	3
d__Bacteria	k__norank_d__Bacteria	p__Elusimicrobia	c__Elusimicrobia	o__MVP-88	f__norank_o__MVP-88	g__norank_f__norank_o__MVP-88	s__uncultured_bacterium_g__norank_f__norank_o__MVP-88	OTU1789	0	0	0	0	0	2	0	0	0	1	0	0	0	0	0	0	0	0	0	2	0	0	0	0	0	0	0	0	2	0	7
d__Bacteria	k__norank_d__Bacteria	p__Firmicutes	c__Bacilli	o__Bacillales	f__unclassified_o__Bacillales	g__unclassified_o__Bacillales	s__unclassified_o__Bacillales	OTU179	2	0	0	0	0	0	0	0	0	0	0	0	0	0	0	0	0	0	0	0	0	0	0	0	0	0	0	0	0	0	2
d__Bacteria	k__norank_d__Bacteria	p__Proteobacteria	c__Gammaproteobacteria	o__Betaproteobacteriales	f__TRA3-20	g__norank_f__TRA3-20	s__unclassified_g__norank_f__TRA3-20	OTU1790	0	0	0	0	0	4	0	0	0	0	0	0	0	0	0	0	2	0	0	0	0	0	0	0	0	0	0	0	0	0	6
d__Bacteria	k__norank_d__Bacteria	p__Proteobacteria	c__Alphaproteobacteria	o__Tistrellales	f__Geminicoccaceae	g__Candidatus_Alysiosphaera	s__uncultured_alpha_proteobacterium_g__Candidatus_Alysiosphaera	OTU1791	8	6	4	9	4	12	29	6	15	3	10	17	20	17	31	23	19	7	0	4	7	9	4	2	9	15	7	0	5	28	330
d__Bacteria	k__norank_d__Bacteria	p__Proteobacteria	c__Alphaproteobacteria	o__Rhizobiales	f__Devosiaceae	g__Devosia	s__unclassified_g__Devosia	OTU1792	0	0	0	0	0	2	0	0	0	0	0	0	0	0	0	0	0	0	0	0	0	0	0	0	0	0	0	0	0	0	2
d__Bacteria	k__norank_d__Bacteria	p__Patescibacteria	c__Gracilibacteria	o__Candidatus_Peribacteria	f__norank_o__Candidatus_Peribacteria	g__norank_f__norank_o__Candidatus_Peribacteria	s__metagenome_g__norank_f__norank_o__Candidatus_Peribacteria	OTU1793	2	2	0	1	0	6	0	3	0	0	5	6	5	3	2	1	0	1	0	1	2	2	5	3	5	3	0	1	3	0	62
d__Bacteria	k__norank_d__Bacteria	p__Proteobacteria	c__Deltaproteobacteria	o__Oligoflexales	f__0319-6G20	g__norank_f__0319-6G20	s__unclassified_g__norank_f__0319-6G20	OTU1794	0	0	0	0	0	2	0	0	0	0	0	0	0	0	0	0	0	0	0	0	0	0	0	0	0	0	0	0	0	0	2
d__Bacteria	k__norank_d__Bacteria	p__Chloroflexi	c__Chloroflexia	o__Chloroflexales	f__Herpetosiphonaceae	g__Herpetosiphon	s__uncultured_bacterium_g__Herpetosiphon	OTU1795	15	12	12	12	14	25	0	6	6	2	0	1	1	8	5	1	0	0	1	1	5	4	5	14	1	0	2	2	2	5	162
d__Bacteria	k__norank_d__Bacteria	p__Proteobacteria	c__Alphaproteobacteria	o__unclassified_c__Alphaproteobacteria	f__unclassified_c__Alphaproteobacteria	g__unclassified_c__Alphaproteobacteria	s__unclassified_c__Alphaproteobacteria	OTU1796	2	3	3	1	3	3	0	0	2	2	3	0	2	3	2	0	0	4	1	0	1	0	2	2	1	1	3	5	0	0	49
d__Bacteria	k__norank_d__Bacteria	p__Planctomycetes	c__Planctomycetacia	o__Gemmatales	f__Gemmataceae	g__norank_f__Gemmataceae	s__uncultured_bacterium_g__norank_f__Gemmataceae	OTU1797	3	2	2	1	0	6	16	5	1	2	2	0	4	1	0	0	5	0	0	0	1	5	0	2	0	7	7	13	2	1	88
d__Bacteria	k__norank_d__Bacteria	p__Proteobacteria	c__Deltaproteobacteria	o__SAR324_cladeMarine_group_B	f__norank_o__SAR324_cladeMarine_group_B	g__norank_f__norank_o__SAR324_cladeMarine_group_B	s__unclassified_g__norank_f__norank_o__SAR324_cladeMarine_group_B	OTU1798	0	0	0	0	0	2	0	0	0	0	0	0	0	0	0	0	0	0	1	0	0	0	0	0	0	0	0	0	0	0	3
d__Bacteria	k__norank_d__Bacteria	p__Proteobacteria	c__Gammaproteobacteria	o__Diplorickettsiales	f__Diplorickettsiaceae	g__norank_f__Diplorickettsiaceae	s__unclassified_g__norank_f__Diplorickettsiaceae	OTU1799	0	0	0	0	0	3	0	0	0	0	0	0	0	0	0	0	0	0	0	0	0	0	0	0	0	0	0	0	0	0	3
d__Bacteria	k__norank_d__Bacteria	p__Planctomycetes	c__Phycisphaerae	o__Phycisphaerales	f__Phycisphaeraceae	g__SM1A02	s__metagenome_g__SM1A02	OTU18	4	5	1	1	3	4	1	6	1	0	0	8	0	3	0	0	0	0	0	0	1	1	0	5	0	1	0	2	0	4	51
d__Bacteria	k__norank_d__Bacteria	p__Chloroflexi	c__Anaerolineae	o__SBR1031	f__norank_o__SBR1031	g__norank_f__norank_o__SBR1031	s__unclassified_g__norank_f__norank_o__SBR1031	OTU180	6	1	0	2	0	2	0	0	4	0	0	1	0	0	0	0	0	0	1	0	0	0	0	1	0	0	0	0	0	0	18
d__Bacteria	k__norank_d__Bacteria	p__Chloroflexi	c__Anaerolineae	o__Caldilineales	f__Caldilineaceae	g__norank_f__Caldilineaceae	s__unclassified_g__norank_f__Caldilineaceae	OTU1800	0	1	0	1	0	1	0	3	0	0	0	2	1	3	0	0	0	0	0	0	0	0	0	0	0	0	0	0	0	0	12
d__Bacteria	k__norank_d__Bacteria	p__Firmicutes	c__Clostridia	o__Clostridiales	f__Ruminococcaceae	g__Fournierella	s__uncultured_bacterium_g__Fournierella	OTU1801	3	1	0	2	4	5	9	5	8	2	7	9	13	4	13	2	3	1	2	12	4	13	2	0	8	19	3	6	3	7	170
d__Bacteria	k__norank_d__Bacteria	p__Proteobacteria	c__Alphaproteobacteria	o__Rhizobiales	f__Xanthobacteraceae	g__unclassified_f__Xanthobacteraceae	s__unclassified_f__Xanthobacteraceae	OTU1802	181	226	188	175	215	169	262	178	181	197	180	213	241	210	305	219	203	213	133	128	157	137	143	154	111	120	113	175	147	123	5397
d__Bacteria	k__norank_d__Bacteria	p__Actinobacteria	c__Actinobacteria	o__Propionibacteriales	f__Nocardioidaceae	g__Nocardioides	s__unclassified_g__Nocardioides	OTU1803	119	121	99	112	93	101	89	138	106	91	138	98	94	98	114	142	87	77	98	84	103	75	96	79	187	144	193	175	158	112	3421
d__Bacteria	k__norank_d__Bacteria	p__Proteobacteria	c__Deltaproteobacteria	o__Oligoflexales	f__Oligoflexaceae	g__norank_f__Oligoflexaceae	s__uncultured_bacterium_g__norank_f__Oligoflexaceae	OTU1804	3	4	0	2	2	1	2	4	0	1	0	0	3	3	4	2	5	2	5	3	3	2	1	1	2	0	0	3	1	0	59
d__Bacteria	k__norank_d__Bacteria	p__BRC1	c__norank_p__BRC1	o__norank_c__norank	f__norank_o__norank	g__norank_f__norank	s__unclassified_g__norank_f__norank	OTU1805	1	2	1	2	9	15	5	0	1	1	0	0	1	0	1	6	1	3	0	0	1	2	2	0	9	0	1	1	0	0	65
d__Bacteria	k__norank_d__Bacteria	p__Entotheonellaeota	c__Entotheonellia	o__Entotheonellales	f__Entotheonellaceae	g__norank_f__Entotheonellaceae	s__uncultured_bacterium_g__norank_f__Entotheonellaceae	OTU1806	0	0	0	0	0	7	0	0	0	0	0	0	0	0	0	0	0	0	0	0	0	0	0	0	0	0	0	0	0	0	7
d__Bacteria	k__norank_d__Bacteria	p__Cyanobacteria	c__Melainabacteria	o__Vampirovibrionales	f__norank_o__Vampirovibrionales	g__norank_f__norank_o__Vampirovibrionales	s__uncultured_soil_bacterium_g__norank_f__norank_o__Vampirovibrionales	OTU1807	6	0	0	0	3	7	1	0	0	5	5	0	5	2	0	0	1	0	0	2	9	0	1	0	8	3	4	0	0	1	63
d__Bacteria	k__norank_d__Bacteria	p__Proteobacteria	c__Alphaproteobacteria	o__Rhodobacterales	f__Rhodobacteraceae	g__Roseobacter_clade_CHAB-I-5_lineage	s__uncultured_bacterium_g__Roseobacter_clade_CHAB-I-5_lineage	OTU1808	2	1	0	0	0	2	0	2	0	1	1	1	2	0	0	0	0	0	0	0	3	1	1	0	0	0	2	2	0	2	23
d__Bacteria	k__norank_d__Bacteria	p__Proteobacteria	c__Alphaproteobacteria	o__Paracaedibacterales	f__Paracaedibacteraceae	g__norank_f__Paracaedibacteraceae	s__uncultured_prokaryote_g__norank_f__Paracaedibacteraceae	OTU1809	0	0	0	0	1	6	0	0	0	0	1	0	0	0	0	0	0	0	0	0	0	0	0	0	0	0	0	0	0	0	8
d__Bacteria	k__norank_d__Bacteria	p__Proteobacteria	c__Alphaproteobacteria	o__Tistrellales	f__Geminicoccaceae	g__norank_f__Geminicoccaceae	s__uncultured_alpha_proteobacterium_g__norank_f__Geminicoccaceae	OTU181	2	0	1	1	0	3	1	0	1	0	0	0	1	0	1	0	0	2	0	1	0	0	0	2	1	0	1	0	0	0	18
d__Bacteria	k__norank_d__Bacteria	p__Proteobacteria	c__Gammaproteobacteria	o__CCD24	f__norank_o__CCD24	g__norank_f__norank_o__CCD24	s__unclassified_g__norank_f__norank_o__CCD24	OTU1810	314	258	280	268	239	245	257	294	255	216	251	257	195	211	186	204	176	208	320	289	240	191	184	173	149	135	169	215	179	213	6771
d__Bacteria	k__norank_d__Bacteria	p__Patescibacteria	c__WS6_Dojkabacteria	o__norank_c__WS6_Dojkabacteria	f__norank_o__norank_c__WS6_Dojkabacteria	g__norank_f__norank_o__norank_c__WS6_Dojkabacteria	s__unclassified_g__norank_f__norank_o__norank_c__WS6_Dojkabacteria	OTU1811	0	0	0	1	0	2	0	1	0	0	0	0	1	0	0	4	0	2	0	1	1	0	0	1	0	0	0	0	0	1	15
d__Bacteria	k__norank_d__Bacteria	p__WPS-2	c__norank_p__WPS-2	o__norank_c__norank_p__WPS-2	f__norank_o__norank_c__norank_p__WPS-2	g__norank_f__norank_o__norank_c__norank_p__WPS-2	s__metagenome_g__norank_f__norank_o__norank_c__norank_p__WPS-2	OTU1812	5	0	0	3	0	6	4	1	0	2	0	2	0	3	0	0	1	0	2	3	0	0	2	0	0	0	0	1	4	1	40
d__Bacteria	k__norank_d__Bacteria	p__Firmicutes	c__Erysipelotrichia	o__Erysipelotrichales	f__Erysipelotrichaceae	g__norank_f__Erysipelotrichaceae	s__uncultured_Solobacterium_sp.	OTU1813	0	0	0	0	0	2	0	0	0	0	0	0	0	0	0	0	0	0	0	0	0	0	0	0	0	0	0	0	0	0	2
d__Bacteria	k__norank_d__Bacteria	p__Actinobacteria	c__Actinobacteria	o__unclassified_c__Actinobacteria	f__unclassified_c__Actinobacteria	g__unclassified_c__Actinobacteria	s__unclassified_c__Actinobacteria	OTU1814	0	0	0	0	0	1	0	0	0	0	0	0	0	0	0	0	0	0	0	0	0	0	0	1	0	0	0	0	0	0	2
d__Bacteria	k__norank_d__Bacteria	p__Proteobacteria	c__Gammaproteobacteria	o__Diplorickettsiales	f__Diplorickettsiaceae	g__norank_f__Diplorickettsiaceae	s__metagenome_g__norank_f__Diplorickettsiaceae	OTU1815	0	0	0	0	0	2	0	0	0	0	0	1	0	0	0	0	4	0	1	0	0	1	3	1	0	0	0	0	0	0	13
d__Bacteria	k__norank_d__Bacteria	p__Patescibacteria	c__Parcubacteria	o__Candidatus_Kaiserbacteria	f__norank_o__Candidatus_Kaiserbacteria	g__norank_f__norank_o__Candidatus_Kaiserbacteria	s__unclassified_g__norank_f__norank_o__Candidatus_Kaiserbacteria	OTU1816	0	0	0	0	0	5	0	0	0	0	0	0	0	0	0	0	0	0	0	0	0	0	0	0	0	0	0	0	0	0	5
d__Bacteria	k__norank_d__Bacteria	p__Cyanobacteria	c__Oxyphotobacteria	o__Chloroplast	f__norank_o__Chloroplast	g__norank_f__norank_o__Chloroplast	s__unclassified_g__norank_f__norank_o__Chloroplast	OTU1817	0	0	1	1	0	2	0	0	0	0	0	0	0	0	0	0	0	0	0	1	0	0	0	0	0	0	0	0	0	0	5
d__Bacteria	k__norank_d__Bacteria	p__Planctomycetes	c__Planctomycetacia	o__Isosphaerales	f__Isosphaeraceae	g__norank_f__Isosphaeraceae	s__unclassified_g__norank_f__Isosphaeraceae	OTU1818	4	0	3	1	2	5	0	2	2	0	3	0	2	0	1	2	0	0	0	0	1	2	0	0	0	0	0	0	4	0	34
d__Bacteria	k__norank_d__Bacteria	p__Gemmatimonadetes	c__Gemmatimonadetes	o__Gemmatimonadales	f__Gemmatimonadaceae	g__unclassified_f__Gemmatimonadaceae	s__unclassified_f__Gemmatimonadaceae	OTU1819	11	24	9	32	11	26	18	9	3	0	3	2	0	4	9	0	8	1	15	30	21	8	9	5	2	6	7	7	8	7	295
d__Bacteria	k__norank_d__Bacteria	p__Proteobacteria	c__Deltaproteobacteria	o__PB19	f__norank_o__PB19	g__norank_f__norank_o__PB19	s__uncultured_Desulfuromonadales_bacterium_g__norank_f__norank_o__PB19	OTU182	4	3	0	0	0	4	0	0	0	0	0	0	0	1	0	0	0	2	0	1	0	0	0	0	0	0	0	0	0	0	15
d__Bacteria	k__norank_d__Bacteria	p__Proteobacteria	c__Deltaproteobacteria	o__Myxococcales	f__Haliangiaceae	g__Haliangium	s__unclassified_g__Haliangium	OTU1820	32	16	30	53	38	39	19	23	30	11	5	7	13	18	6	5	6	8	25	29	40	15	9	22	3	13	5	16	28	14	578
d__Bacteria	k__norank_d__Bacteria	p__Acidobacteria	c__unclassified_p__Acidobacteria	o__unclassified_p__Acidobacteria	f__unclassified_p__Acidobacteria	g__unclassified_p__Acidobacteria	s__unclassified_p__Acidobacteria	OTU1821	0	0	0	0	0	2	0	0	0	0	0	0	0	0	0	0	0	0	0	0	0	0	0	0	0	0	0	0	0	0	2
d__Bacteria	k__norank_d__Bacteria	p__Cyanobacteria	c__Melainabacteria	o__unclassified_c__Melainabacteria	f__unclassified_c__Melainabacteria	g__unclassified_c__Melainabacteria	s__unclassified_c__Melainabacteria	OTU1822	0	0	0	0	0	4	0	0	0	0	0	0	0	0	0	0	0	0	0	0	0	0	0	0	0	0	0	0	0	0	4
d__Bacteria	k__norank_d__Bacteria	p__Armatimonadetes	c__norank_p__Armatimonadetes	o__norank_c__norank_p__Armatimonadetes	f__norank_o__norank_c__norank_p__Armatimonadetes	g__norank_f__norank_o__norank_c__norank_p__Armatimonadetes	s__metagenome_g__norank_f__norank_o__norank_c__norank	OTU1823	29	16	15	13	15	21	15	10	18	16	8	1	33	38	20	26	12	18	32	29	39	5	5	6	7	34	25	13	26	3	548
d__Bacteria	k__norank_d__Bacteria	p__Verrucomicrobia	c__Verrucomicrobiae	o__Opitutales	f__Opitutaceae	g__IMCC26134	s__uncultured_bacterium_g__IMCC26134	OTU1824	4	5	10	6	5	5	1	4	1	1	10	0	5	13	1	0	1	1	1	2	15	7	3	3	0	9	0	0	0	0	113
d__Bacteria	k__norank_d__Bacteria	p__Planctomycetes	c__Planctomycetacia	o__Isosphaerales	f__Isosphaeraceae	g__norank_f__Isosphaeraceae	s__unclassified_g__norank_f__Isosphaeraceae	OTU1825	0	1	0	0	0	5	0	0	0	1	2	1	0	0	4	0	0	2	0	0	0	0	0	0	0	0	0	0	0	0	16
d__Bacteria	k__norank_d__Bacteria	p__Proteobacteria	c__Gammaproteobacteria	o__Diplorickettsiales	f__Diplorickettsiaceae	g__norank_f__Diplorickettsiaceae	s__unclassified_g__norank_f__Diplorickettsiaceae	OTU1826	1	0	0	0	2	2	0	0	0	0	0	0	0	0	0	0	0	1	0	0	0	0	0	0	0	0	0	0	0	0	6
d__Bacteria	k__norank_d__Bacteria	p__Proteobacteria	c__Alphaproteobacteria	o__Paracaedibacterales	f__Paracaedibacteraceae	g__Candidatus_Paracaedibacter	s__unclassified_g__Candidatus_Paracaedibacter	OTU1827	2	2	1	0	2	6	1	2	0	4	0	3	0	0	0	0	0	0	0	1	0	0	0	3	0	0	0	0	0	0	27
d__Bacteria	k__norank_d__Bacteria	p__Proteobacteria	c__Deltaproteobacteria	o__Bdellovibrionales	f__Bdellovibrionaceae	g__Bdellovibrio	s__uncultured_bacterium_g__Bdellovibrio	OTU1828	0	6	3	8	3	4	1	8	0	3	0	0	0	3	0	0	1	2	2	0	1	5	4	2	3	0	0	0	0	1	60
d__Bacteria	k__norank_d__Bacteria	p__Planctomycetes	c__OM190	o__norank_c__OM190	f__norank_o__norank_c__OM190	g__norank_f__norank_o__norank_c__OM190	s__uncultured_bacterium_g__norank_f__norank_o__norank_c__OM190	OTU1829	6	1	1	2	7	5	10	3	3	3	0	0	4	7	0	0	4	4	1	2	1	1	2	4	0	0	0	0	2	1	74
d__Bacteria	k__norank_d__Bacteria	p__Acidobacteria	c__Subgroup_17	o__norank_c__Subgroup_17	f__norank_o__norank_c__Subgroup_17	g__norank_f__norank_o__norank_c__Subgroup_17	s__unclassified_g__norank_f__norank_o__norank_c__Subgroup_17	OTU183	2	1	5	6	0	2	0	6	5	1	2	4	4	4	4	0	3	0	3	4	2	0	0	0	1	0	3	1	3	0	66
d__Bacteria	k__norank_d__Bacteria	p__Chloroflexi	c__Anaerolineae	o__Caldilineales	f__Caldilineaceae	g__norank_f__Caldilineaceae	s__uncultured_bacterium_g__norank_f__Caldilineaceae	OTU1830	0	0	3	0	0	3	0	0	0	0	0	0	0	0	0	0	0	0	0	0	0	0	0	0	0	0	0	0	0	0	6
d__Bacteria	k__norank_d__Bacteria	p__unclassified_k__norank_d__Bacteria	c__unclassified_k__norank_d__Bacteria	o__unclassified_k__norank_d__Bacteria	f__unclassified_k__norank_d__Bacteria	g__unclassified_k__norank_d__Bacteria	s__unclassified_k__norank_d__Bacteria	OTU1831	0	0	0	0	0	2	0	0	0	0	0	0	0	0	0	0	0	0	0	0	0	0	0	0	0	0	0	0	0	0	2
d__Bacteria	k__norank_d__Bacteria	p__Actinobacteria	c__Actinobacteria	o__Micromonosporales	f__Micromonosporaceae	g__norank_f__Micromonosporaceae	s__Micromonosporaceae_bacterium_CPCC_204380	OTU1832	0	0	0	0	0	15	0	0	0	0	1	0	0	2	0	0	1	1	5	0	0	0	1	0	0	0	0	0	0	0	26
d__Bacteria	k__norank_d__Bacteria	p__unclassified_k__norank_d__Bacteria	c__unclassified_k__norank_d__Bacteria	o__unclassified_k__norank_d__Bacteria	f__unclassified_k__norank_d__Bacteria	g__unclassified_k__norank_d__Bacteria	s__unclassified_k__norank_d__Bacteria	OTU1833	0	0	0	0	0	2	0	0	0	0	0	0	0	0	0	0	0	0	0	0	0	0	0	0	0	0	0	0	0	0	2
d__Bacteria	k__norank_d__Bacteria	p__Proteobacteria	c__Deltaproteobacteria	o__Myxococcales	f__norank_o__Myxococcales	g__norank_f__norank_o__Myxococcales	s__uncultured_bacterium_g__norank_f__norank_o__Myxococcales	OTU1834	2	1	0	2	0	2	2	5	2	0	0	0	2	0	3	0	0	2	3	3	1	3	1	0	4	5	7	7	0	2	59
d__Bacteria	k__norank_d__Bacteria	p__Firmicutes	c__Bacilli	o__Bacillales	f__Bacillaceae	g__Bacillus	s__unclassified_g__Bacillus	OTU1835	10	7	8	21	16	12	10	4	7	11	12	12	2	16	11	16	18	43	73	50	55	31	14	33	44	39	25	18	43	38	699
d__Bacteria	k__norank_d__Bacteria	p__Acidobacteria	c__Subgroup_11	o__norank_c__Subgroup_11	f__norank_o__norank_c__Subgroup_11	g__norank_f__norank_o__norank_c__Subgroup_11	s__uncultured_bacterium_g__norank_f__norank_o__norank_c__Subgroup_11	OTU1836	1	0	3	0	2	3	0	0	0	0	0	0	0	0	0	0	0	0	0	1	0	3	0	1	2	0	0	0	0	0	16
d__Bacteria	k__norank_d__Bacteria	p__Proteobacteria	c__Deltaproteobacteria	o__Myxococcales	f__P3OB-42	g__norank_f__P3OB-42	s__unclassified_g__norank_f__P3OB-42	OTU1837	0	0	0	0	0	2	0	0	0	0	0	0	0	0	0	0	0	0	0	0	0	0	0	0	0	0	0	0	0	0	2
d__Bacteria	k__norank_d__Bacteria	p__Chloroflexi	c__Anaerolineae	o__SBR1031	f__A4b	g__norank_f__A4b	s__unclassified_g__norank_f__A4b	OTU1838	2	5	3	0	0	4	9	2	1	4	3	2	6	9	11	0	6	2	4	0	7	5	3	5	5	0	0	5	1	0	104
d__Bacteria	k__norank_d__Bacteria	p__unclassified_k__norank_d__Bacteria	c__unclassified_k__norank_d__Bacteria	o__unclassified_k__norank_d__Bacteria	f__unclassified_k__norank_d__Bacteria	g__unclassified_k__norank_d__Bacteria	s__unclassified_k__norank_d__Bacteria	OTU1839	0	0	0	0	0	0	1	0	0	0	0	0	0	0	0	0	0	0	0	0	0	0	0	0	0	0	0	0	0	0	1
d__Bacteria	k__norank_d__Bacteria	p__Acidobacteria	c__Thermoanaerobaculia	o__Thermoanaerobaculales	f__Thermoanaerobaculaceae	g__Subgroup_10	s__unclassified_g__Subgroup_10	OTU184	76	55	82	69	82	72	71	52	49	53	36	42	23	53	43	50	61	64	53	48	43	40	39	50	24	34	43	17	34	19	1477
d__Bacteria	k__norank_d__Bacteria	p__Actinobacteria	c__Actinobacteria	o__Solirubrobacterales	f__Solirubrobacteraceae	g__Solirubrobacter	s__unclassified_g__Solirubrobacter	OTU1840	672	665	649	659	540	490	538	639	652	710	816	745	752	745	789	915	796	617	361	406	507	448	482	419	442	508	487	549	488	591	18077
d__Bacteria	k__norank_d__Bacteria	p__Actinobacteria	c__Actinobacteria	o__Solirubrobacterales	f__Solirubrobacteraceae	g__Parviterribacter	s__unclassified_g__Parviterribacter	OTU1841	8	9	2	8	0	10	9	1	10	9	2	9	6	14	11	19	9	13	8	4	3	12	1	8	3	2	10	8	12	3	223
d__Bacteria	k__norank_d__Bacteria	p__Dependentiae	c__Babeliae	o__Babeliales	f__Vermiphilaceae	g__norank_f__Vermiphilaceae	s__unclassified_g__norank_f__Vermiphilaceae	OTU1842	2	3	0	0	0	0	2	0	0	0	0	2	0	0	0	0	0	0	0	0	0	0	1	0	0	0	0	0	0	0	10
d__Bacteria	k__norank_d__Bacteria	p__Chloroflexi	c__Anaerolineae	o__SBR1031	f__norank_o__SBR1031	g__norank_f__norank_o__SBR1031	s__uncultured_soil_bacterium_g__norank_f__norank_o__SBR1031	OTU1843	1	1	1	9	10	13	6	2	1	6	1	1	7	1	12	4	0	9	1	1	2	14	4	4	12	0	2	0	4	1	130
d__Bacteria	k__norank_d__Bacteria	p__Proteobacteria	c__Gammaproteobacteria	o__Gammaproteobacteria_Incertae_Sedis	f__unclassified_o__Gammaproteobacteria_Incertae_Sedis	g__Candidatus_Ovatusbacter	s__unclassified_g__Candidatus_Ovatusbacter	OTU1844	0	1	0	0	0	2	4	2	4	0	5	2	2	5	1	1	2	2	0	4	1	0	0	0	3	0	1	0	2	1	45
d__Bacteria	k__norank_d__Bacteria	p__Chloroflexi	c__JG30-KF-CM66	o__norank_c__JG30-KF-CM66	f__norank_o__norank_c__JG30-KF-CM66	g__norank_f__norank_o__norank_c__JG30-KF-CM66	s__uncultured_bacterium_g__norank_f__norank_o__norank_c__JG30-KF-CM66	OTU1845	1	0	0	0	1	0	1	1	4	1	3	0	1	1	2	0	0	0	1	0	0	0	0	0	0	0	0	0	0	0	17
d__Bacteria	k__norank_d__Bacteria	p__Proteobacteria	c__Deltaproteobacteria	o__Myxococcales	f__Archangiaceae	g__Anaeromyxobacter	s__unclassified_g__Anaeromyxobacter	OTU1846	18	16	11	3	12	29	94	21	16	4	16	9	19	15	23	4	9	8	10	8	2	13	17	6	32	30	14	20	37	29	545
d__Bacteria	k__norank_d__Bacteria	p__Proteobacteria	c__Gammaproteobacteria	o__Diplorickettsiales	f__Diplorickettsiaceae	g__norank_f__Diplorickettsiaceae	s__unclassified_g__norank_f__Diplorickettsiaceae	OTU1847	8	5	2	4	9	1	6	7	10	2	0	3	0	0	0	0	1	0	1	0	5	4	5	7	0	0	2	1	0	1	84
d__Bacteria	k__norank_d__Bacteria	p__Armatimonadetes	c__Fimbriimonadia	o__Fimbriimonadales	f__Fimbriimonadaceae	g__norank_f__Fimbriimonadaceae	s__uncultured_bacterium_g__norank_f__Fimbriimonadaceae	OTU1848	6	1	2	2	2	7	4	3	1	6	2	0	1	1	0	0	0	0	4	1	0	0	1	3	0	0	1	0	1	0	49
d__Bacteria	k__norank_d__Bacteria	p__Patescibacteria	c__Saccharimonadia	o__Saccharimonadales	f__norank_o__Saccharimonadales	g__norank_f__norank_o__Saccharimonadales	s__uncultured_bacterium_g__norank_f__norank_o__Saccharimonadales	OTU1849	90	121	128	122	118	111	414	396	276	102	93	126	225	226	210	260	294	297	76	127	106	199	185	191	456	385	327	302	295	175	6433
d__Bacteria	k__norank_d__Bacteria	p__Proteobacteria	c__Alphaproteobacteria	o__Tistrellales	f__Geminicoccaceae	g__Geminicoccus	s__uncultured_bacterium_g__Geminicoccus	OTU185	3	0	3	5	1	0	2	0	0	0	0	1	0	0	0	4	0	3	3	0	1	1	0	0	0	0	1	0	0	1	29
d__Bacteria	k__norank_d__Bacteria	p__Proteobacteria	c__Alphaproteobacteria	o__Caulobacterales	f__Caulobacteraceae	g__PMMR1	s__uncultured_bacterium_g__PMMR1	OTU1850	5	7	0	3	5	2	7	0	6	1	0	0	5	1	9	1	5	1	0	4	2	1	4	1	0	12	9	0	0	1	92
d__Bacteria	k__norank_d__Bacteria	p__Actinobacteria	c__Actinobacteria	o__Microtrichales	f__norank_o__Microtrichales	g__norank_f__norank_o__Microtrichales	s__unclassified_g__norank_f__norank_o__Microtrichales	OTU1851	1	0	1	2	4	2	2	2	0	2	4	0	4	5	2	2	0	1	2	1	1	1	2	3	2	2	0	0	0	0	48
d__Bacteria	k__norank_d__Bacteria	p__Acidobacteria	c__Holophagae	o__Subgroup_7	f__norank_o__Subgroup_7	g__norank_f__norank_o__Subgroup_7	s__unclassified_g__norank_f__norank_o__Subgroup_7	OTU1852	87	123	102	65	137	99	89	76	84	72	56	70	45	76	61	52	79	79	64	59	61	67	59	53	47	34	28	65	23	25	2037
d__Bacteria	k__norank_d__Bacteria	p__Proteobacteria	c__Deltaproteobacteria	o__Myxococcales	f__bacteriap25	g__norank_f__bacteriap25	s__metagenome_g__norank_f__bacteriap25	OTU1853	18	18	11	12	20	10	35	18	14	26	6	27	34	11	52	32	23	16	14	0	18	5	4	5	19	41	30	18	25	48	610
d__Bacteria	k__norank_d__Bacteria	p__Proteobacteria	c__Gammaproteobacteria	o__Betaproteobacteriales	f__TRA3-20	g__norank_f__TRA3-20	s__unclassified_g__norank_f__TRA3-20	OTU1854	49	61	37	46	42	45	47	68	50	74	91	92	113	123	79	112	137	128	38	53	44	40	50	37	35	37	69	63	83	68	2011
d__Bacteria	k__norank_d__Bacteria	p__Proteobacteria	c__Deltaproteobacteria	o__unclassified_c__Deltaproteobacteria	f__unclassified_c__Deltaproteobacteria	g__unclassified_c__Deltaproteobacteria	s__unclassified_c__Deltaproteobacteria	OTU1855	0	0	0	0	0	0	1	0	0	0	0	0	3	2	0	1	0	1	0	0	0	0	0	0	4	0	0	0	0	0	12
d__Bacteria	k__norank_d__Bacteria	p__Proteobacteria	c__Gammaproteobacteria	o__Pseudomonadales	f__Moraxellaceae	g__norank_f__Moraxellaceae	s__metagenome_g__norank_f__Moraxellaceae	OTU1856	21	25	41	31	16	13	23	12	17	1	5	8	2	6	6	6	5	7	34	47	37	79	69	90	5	4	9	16	12	6	653
d__Bacteria	k__norank_d__Bacteria	p__Chloroflexi	c__JG30-KF-CM66	o__norank_c__JG30-KF-CM66	f__norank_o__norank_c__JG30-KF-CM66	g__norank_f__norank_o__norank_c__JG30-KF-CM66	s__uncultured_bacterium_g__norank_f__norank_o__norank_c__JG30-KF-CM66	OTU1857	7	7	6	5	2	0	8	3	8	0	4	5	7	13	0	2	1	4	5	0	6	9	8	0	2	0	0	0	2	6	120
d__Bacteria	k__norank_d__Bacteria	p__unclassified_k__norank_d__Bacteria	c__unclassified_k__norank_d__Bacteria	o__unclassified_k__norank_d__Bacteria	f__unclassified_k__norank_d__Bacteria	g__unclassified_k__norank_d__Bacteria	s__unclassified_k__norank_d__Bacteria	OTU1858	0	0	0	0	0	0	2	0	0	0	0	0	0	0	0	0	0	0	0	0	0	0	0	0	0	0	0	0	0	0	2
d__Bacteria	k__norank_d__Bacteria	p__Acidobacteria	c__Thermoanaerobaculia	o__Thermoanaerobaculales	f__Thermoanaerobaculaceae	g__Subgroup_10	s__unclassified_g__Subgroup_10	OTU1859	8	2	6	2	1	5	6	2	11	2	1	4	1	0	1	5	1	2	2	4	5	0	5	5	1	0	3	1	0	0	86
d__Bacteria	k__norank_d__Bacteria	p__BRC1	c__norank_p__BRC1	o__norank_c__norank	f__norank_o__norank	g__norank_f__norank	s__unclassified_g__norank_f__norank	OTU186	14	4	8	4	8	6	9	0	4	6	12	0	5	6	0	3	0	7	1	1	2	13	7	9	4	0	6	1	4	3	147
d__Bacteria	k__norank_d__Bacteria	p__Proteobacteria	c__Gammaproteobacteria	o__unclassified_c__Gammaproteobacteria	f__unclassified_c__Gammaproteobacteria	g__unclassified_c__Gammaproteobacteria	s__unclassified_c__Gammaproteobacteria	OTU1860	3	0	0	0	0	0	4	0	0	0	0	0	0	0	0	0	0	0	0	0	0	0	0	0	0	0	0	0	0	0	7
d__Bacteria	k__norank_d__Bacteria	p__Chloroflexi	c__Chloroflexia	o__Chloroflexales	f__Chloroflexaceae	g__unclassified_f__Chloroflexaceae	s__unclassified_f__Chloroflexaceae	OTU1861	6	9	5	17	7	11	1	5	5	8	5	1	4	0	0	12	8	12	2	4	0	4	2	2	4	0	2	1	0	1	138
d__Bacteria	k__norank_d__Bacteria	p__Chloroflexi	c__Chloroflexia	o__Thermomicrobiales	f__JG30-KF-CM45	g__norank_f__JG30-KF-CM45	s__uncultured_bacterium_g__norank_f__JG30-KF-CM45	OTU1862	3	8	6	6	9	4	10	3	0	6	13	4	4	13	12	4	8	3	4	3	7	5	8	6	1	0	3	0	2	4	159
d__Bacteria	k__norank_d__Bacteria	p__Gemmatimonadetes	c__Gemmatimonadetes	o__Gemmatimonadales	f__Gemmatimonadaceae	g__norank_f__Gemmatimonadaceae	s__uncultured_proteobacterium_g__norank_f__Gemmatimonadaceae	OTU1863	403	579	536	451	465	484	454	509	566	652	626	697	477	518	404	620	459	481	476	357	451	579	547	464	302	328	187	271	248	278	13869
d__Bacteria	k__norank_d__Bacteria	p__Proteobacteria	c__Gammaproteobacteria	o__EPR3968-O8a-Bc78	f__norank_o__EPR3968-O8a-Bc78	g__norank_f__norank_o__EPR3968-O8a-Bc78	s__uncultured_bacterium_g__norank_f__norank_o__EPR3968-O8a-Bc78	OTU1864	2	3	12	2	12	2	10	1	7	10	2	6	5	3	3	2	13	7	7	1	3	9	3	8	7	4	0	0	5	4	153
d__Bacteria	k__norank_d__Bacteria	p__Proteobacteria	c__Deltaproteobacteria	o__TX1A-33	f__norank_o__TX1A-33	g__norank_f__norank_o__TX1A-33	s__uncultured_bacterium_g__norank_f__norank_o__TX1A-33	OTU1865	0	0	0	0	0	0	1	0	0	0	0	0	0	0	0	0	0	0	0	0	0	0	0	0	0	0	0	0	0	0	1
d__Bacteria	k__norank_d__Bacteria	p__Armatimonadetes	c__Chthonomonadetes	o__Chthonomonadales	f__Chthonomonadaceae	g__Chthonomonas	s__uncultured_bacterium_g__Chthonomonas	OTU1866	3	7	0	1	2	1	15	3	1	1	4	4	5	7	5	1	0	2	1	2	9	2	3	4	3	0	0	1	3	0	90
d__Bacteria	k__norank_d__Bacteria	p__Planctomycetes	c__Planctomycetacia	o__Isosphaerales	f__Isosphaeraceae	g__norank_f__Isosphaeraceae	s__uncultured_Isosphaera_sp._g__norank	OTU1867	0	0	0	0	0	0	4	0	0	0	0	0	0	0	0	0	0	0	0	0	0	0	0	0	0	0	0	0	0	0	4
d__Bacteria	k__norank_d__Bacteria	p__Proteobacteria	c__Gammaproteobacteria	o__Xanthomonadales	f__Rhodanobacteraceae	g__Pseudofulvimonas	s__uncultured_bacterium_g__Pseudofulvimonas	OTU1868	0	0	1	4	0	0	1	0	3	0	1	3	0	0	0	0	2	0	0	0	1	1	0	0	0	0	0	0	0	0	17
d__Bacteria	k__norank_d__Bacteria	p__Proteobacteria	c__Deltaproteobacteria	o__unclassified_c__Deltaproteobacteria	f__unclassified_c__Deltaproteobacteria	g__unclassified_c__Deltaproteobacteria	s__unclassified_c__Deltaproteobacteria	OTU1869	0	0	0	1	1	0	2	0	0	0	0	0	0	0	0	0	0	0	0	0	0	0	0	0	3	0	0	0	0	0	7
d__Bacteria	k__norank_d__Bacteria	p__Proteobacteria	c__Alphaproteobacteria	o__Rhizobiales	f__Hyphomicrobiaceae	g__unclassified_f__Hyphomicrobiaceae	s__unclassified_f__Hyphomicrobiaceae	OTU187	4	2	0	0	0	0	0	0	0	0	0	0	1	0	0	0	0	0	0	0	0	0	4	0	0	2	0	0	0	0	13
d__Bacteria	k__norank_d__Bacteria	p__Proteobacteria	c__Gammaproteobacteria	o__Diplorickettsiales	f__Diplorickettsiaceae	g__norank_f__Diplorickettsiaceae	s__unclassified_g__norank_f__Diplorickettsiaceae	OTU1870	4	7	2	6	0	1	9	8	1	3	8	5	3	7	1	3	4	4	6	5	3	1	1	3	1	3	5	0	8	0	112
d__Bacteria	k__norank_d__Bacteria	p__Gemmatimonadetes	c__Gemmatimonadetes	o__norank_c__Gemmatimonadetes	f__norank_o__norank_c__Gemmatimonadetes	g__norank_f__norank_o__norank_c__Gemmatimonadetes	s__unclassified_g__norank_f__norank_o__norank_c__Gemmatimonadetes	OTU1871	4	3	4	0	5	5	11	1	0	3	0	2	0	1	0	1	0	1	0	3	3	6	0	7	0	0	5	4	0	1	70
d__Bacteria	k__norank_d__Bacteria	p__Proteobacteria	c__Gammaproteobacteria	o__Diplorickettsiales	f__Diplorickettsiaceae	g__Aquicella	s__unclassified_g__Aquicella	OTU1872	0	0	0	0	0	0	3	0	0	0	0	0	0	0	0	0	0	0	0	0	0	0	0	0	0	0	0	0	0	0	3
d__Bacteria	k__norank_d__Bacteria	p__Proteobacteria	c__Deltaproteobacteria	o__Myxococcales	f__Haliangiaceae	g__Haliangium	s__uncultured_bacterium_g__Haliangium	OTU1873	4	2	2	9	2	6	4	5	1	6	1	11	8	9	12	9	3	0	4	1	2	2	7	4	12	1	1	3	2	5	138
d__Bacteria	k__norank_d__Bacteria	p__Acidobacteria	c__Holophagae	o__Subgroup_7	f__norank_o__Subgroup_7	g__norank_f__norank_o__Subgroup_7	s__uncultured_Acidobacterium_sp._g__norank_f__norank_o__Subgroup_7	OTU1874	9	40	18	21	50	26	20	28	31	26	11	15	14	14	9	15	24	13	11	8	10	5	10	10	11	1	7	11	11	12	491
d__Bacteria	k__norank_d__Bacteria	p__Proteobacteria	c__Deltaproteobacteria	o__Myxococcales	f__Sandaracinaceae	g__norank_f__Sandaracinaceae	s__unclassified_g__norank_f__Sandaracinaceae	OTU1875	3	5	3	0	1	0	10	17	10	24	4	19	46	26	26	20	36	18	1	9	14	5	12	3	0	1	5	5	14	6	343
d__Bacteria	k__norank_d__Bacteria	p__Planctomycetes	c__Phycisphaerae	o__Phycisphaerales	f__Phycisphaeraceae	g__SM1A02	s__uncultured_bacterium_g__SM1A02	OTU1876	1	4	1	3	3	0	5	2	0	4	1	1	0	1	0	0	0	3	0	0	2	1	1	2	9	4	3	3	0	7	61
d__Bacteria	k__norank_d__Bacteria	p__Omnitrophicaeota	c__norank_p__Omnitrophicaeota	o__norank_c__norank_p__Omnitrophicaeota	f__norank_o__norank_c__norank_p__Omnitrophicaeota	g__norank_f__norank_o__norank_c__norank_p__Omnitrophicaeota	s__uncultured_Firmicutes_bacterium_g__norank_f__norank_o__norank_c__norank_p__Omnitrophicaeota	OTU1877	0	0	0	0	0	0	3	0	0	0	0	0	0	0	0	0	0	0	0	0	0	0	0	0	0	0	0	0	0	0	3
d__Bacteria	k__norank_d__Bacteria	p__Verrucomicrobia	c__Verrucomicrobiae	o__Opitutales	f__Opitutaceae	g__Lacunisphaera	s__uncultured_bacterium_g__Lacunisphaera	OTU1878	6	2	3	4	6	7	3	3	0	2	9	1	2	5	1	3	4	9	3	5	11	9	4	5	0	3	3	1	0	0	114
d__Bacteria	k__norank_d__Bacteria	p__Patescibacteria	c__Saccharimonadia	o__Saccharimonadales	f__norank_o__Saccharimonadales	g__norank_f__norank_o__Saccharimonadales	s__unclassified_g__norank_f__norank_o__Saccharimonadales	OTU1879	0	0	1	0	0	2	3	0	0	0	0	0	2	0	0	2	0	0	0	2	0	2	2	7	1	0	3	3	0	0	30
d__Bacteria	k__norank_d__Bacteria	p__Proteobacteria	c__Gammaproteobacteria	o__unclassified_c__Gammaproteobacteria	f__unclassified_c__Gammaproteobacteria	g__unclassified_c__Gammaproteobacteria	s__unclassified_c__Gammaproteobacteria	OTU188	4	0	0	0	0	0	0	0	0	0	0	0	0	0	0	0	0	0	0	0	0	0	0	0	0	0	0	0	0	1	5
d__Bacteria	k__norank_d__Bacteria	p__Bacteroidetes	c__Bacteroidia	o__Chitinophagales	f__Chitinophagaceae	g__Flavisolibacter	s__unclassified_g__Flavisolibacter	OTU1880	0	13	10	4	13	7	13	19	10	11	9	2	15	12	12	13	11	15	0	0	0	11	5	7	6	5	4	13	0	1	241
d__Bacteria	k__norank_d__Bacteria	p__Proteobacteria	c__Deltaproteobacteria	o__Bdellovibrionales	f__Bacteriovoracaceae	g__unclassified_f__Bacteriovoracaceae	s__unclassified_f__Bacteriovoracaceae	OTU1881	0	0	0	0	0	0	3	2	0	0	0	0	0	0	0	1	2	0	1	0	0	0	0	0	0	0	0	0	0	0	9
d__Bacteria	k__norank_d__Bacteria	p__Proteobacteria	c__Alphaproteobacteria	o__Micavibrionales	f__norank_o__Micavibrionales	g__norank_f__norank_o__Micavibrionales	s__unclassified_g__norank_f__norank_o__Micavibrionales	OTU1882	12	9	14	7	5	6	5	2	4	2	3	0	0	0	0	0	0	4	16	10	8	7	2	13	9	0	9	6	9	0	162
d__Bacteria	k__norank_d__Bacteria	p__Chloroflexi	c__Chloroflexia	o__Chloroflexales	f__Chloroflexaceae	g__Chloronema	s__Scytonema_tolypothrichoides_VB-61278_g__Chloronema	OTU1883	10	24	6	10	5	19	45	21	83	26	17	17	23	17	17	23	14	34	3	4	12	10	12	11	27	0	2	11	9	7	519
d__Bacteria	k__norank_d__Bacteria	p__Proteobacteria	c__Deltaproteobacteria	o__Bdellovibrionales	f__Bacteriovoracaceae	g__Peredibacter	s__metagenome_g__Peredibacter	OTU1884	5	4	6	5	5	4	9	6	7	6	13	11	25	12	28	19	35	21	4	1	1	2	2	8	7	0	2	3	3	1	255
d__Bacteria	k__norank_d__Bacteria	p__Proteobacteria	c__Alphaproteobacteria	o__unclassified_c__Alphaproteobacteria	f__unclassified_c__Alphaproteobacteria	g__unclassified_c__Alphaproteobacteria	s__unclassified_c__Alphaproteobacteria	OTU1885	1	1	2	3	3	2	8	0	1	1	4	10	0	6	3	0	5	2	0	1	1	0	0	0	2	0	0	0	2	0	58
d__Bacteria	k__norank_d__Bacteria	p__Proteobacteria	c__unclassified_p__Proteobacteria	o__unclassified_p__Proteobacteria	f__unclassified_p__Proteobacteria	g__unclassified_p__Proteobacteria	s__unclassified_p__Proteobacteria	OTU1886	42	30	35	21	9	20	14	19	32	41	43	32	106	108	165	66	105	119	69	75	66	33	21	28	53	69	74	18	42	58	1613
d__Bacteria	k__norank_d__Bacteria	p__Proteobacteria	c__Alphaproteobacteria	o__Rhodobacterales	f__Rhodobacteraceae	g__Rhodobacter	s__unclassified_g__Rhodobacter	OTU1887	4	2	5	5	9	13	12	13	0	30	11	18	15	19	24	23	27	30	2	0	3	6	0	8	2	1	3	0	3	5	293
d__Bacteria	k__norank_d__Bacteria	p__Chloroflexi	c__TK10	o__norank_c__TK10	f__norank_o__norank_c__TK10	g__norank_f__norank_o__norank_c__TK10	s__uncultured_bacterium_g__norank_f__norank_o__norank_c__TK10	OTU1888	33	17	14	8	14	21	14	17	29	8	25	15	27	19	34	11	20	33	15	15	10	12	17	17	18	17	13	1	12	9	515
d__Bacteria	k__norank_d__Bacteria	p__Proteobacteria	c__Alphaproteobacteria	o__Caulobacterales	f__Caulobacteraceae	g__Phenylobacterium	s__unclassified_g__Phenylobacterium	OTU1889	150	209	167	146	158	137	247	177	221	133	116	164	156	147	161	119	169	165	88	95	56	119	161	150	165	138	167	220	181	166	4648
d__Bacteria	k__norank_d__Bacteria	p__Gemmatimonadetes	c__Gemmatimonadetes	o__Gemmatimonadales	f__Gemmatimonadaceae	g__Gemmatirosa	s__unclassified_g__Gemmatirosa	OTU189	4	0	0	0	0	1	0	0	0	0	0	0	0	0	0	0	0	0	0	0	0	0	0	0	0	0	0	0	0	0	5
d__Bacteria	k__norank_d__Bacteria	p__Proteobacteria	c__Alphaproteobacteria	o__Rhodobacterales	f__Rhodobacteraceae	g__Rubellimicrobium	s__uncultured_bacterium_g__Rubellimicrobium	OTU1890	39	40	43	71	49	74	57	30	60	90	77	44	121	112	123	93	130	138	39	16	18	50	34	27	83	72	88	72	86	88	2064
d__Bacteria	k__norank_d__Bacteria	p__Actinobacteria	c__Actinobacteria	o__Pseudonocardiales	f__Pseudonocardiaceae	g__Pseudonocardia	s__unclassified_g__Pseudonocardia	OTU1891	12	5	11	5	1	1	9	14	27	2	4	6	30	12	6	12	9	3	8	5	13	14	12	2	1	13	5	11	4	12	269
d__Bacteria	k__norank_d__Bacteria	p__Chloroflexi	c__Chloroflexia	o__Chloroflexales	f__Chloroflexaceae	g__Candidatus_Chloroploca	s__uncultured_bacterium_g__Candidatus_Chloroploca	OTU1892	10	7	11	9	15	10	21	29	22	44	13	33	22	24	41	31	15	11	22	3	19	32	5	18	10	7	9	9	3	9	514
d__Bacteria	k__norank_d__Bacteria	p__Proteobacteria	c__Deltaproteobacteria	o__Myxococcales	f__Haliangiaceae	g__Haliangium	s__unclassified_g__Haliangium	OTU1893	0	0	0	6	0	0	3	5	6	8	3	1	1	0	5	0	5	0	1	8	6	2	0	2	4	0	5	2	4	1	78
d__Bacteria	k__norank_d__Bacteria	p__Proteobacteria	c__Alphaproteobacteria	o__norank_c__Alphaproteobacteria	f__norank_o__norank_c__Alphaproteobacteria	g__norank_f__norank_o__norank_c__Alphaproteobacteria	s__unclassified_g__norank_f__norank_o__norank_c__Alphaproteobacteria	OTU1894	0	5	5	4	0	2	2	0	11	4	0	8	1	1	2	6	4	3	6	5	11	7	9	6	0	1	3	0	4	8	118
d__Bacteria	k__norank_d__Bacteria	p__Chloroflexi	c__Anaerolineae	o__SBR1031	f__A4b	g__norank_f__A4b	s__uncultured_Anaerolineaceae_bacterium_g__norank_f__A4b	OTU1895	26	28	34	4	6	15	30	0	13	2	3	3	14	7	15	11	0	6	5	7	17	12	25	11	7	3	3	26	6	2	341
d__Bacteria	k__norank_d__Bacteria	p__Proteobacteria	c__Gammaproteobacteria	o__unclassified_c__Gammaproteobacteria	f__unclassified_c__Gammaproteobacteria	g__unclassified_c__Gammaproteobacteria	s__unclassified_c__Gammaproteobacteria	OTU1896	4	6	3	10	5	0	8	2	0	0	0	8	15	17	15	5	10	5	1	4	4	3	3	4	0	0	1	0	1	2	136
d__Bacteria	k__norank_d__Bacteria	p__unclassified_k__norank_d__Bacteria	c__unclassified_k__norank_d__Bacteria	o__unclassified_k__norank_d__Bacteria	f__unclassified_k__norank_d__Bacteria	g__unclassified_k__norank_d__Bacteria	s__unclassified_k__norank_d__Bacteria	OTU1897	12	6	12	14	1	11	4	1	1	13	8	4	20	19	2	3	0	6	1	2	6	6	7	2	0	2	3	9	8	2	185
d__Bacteria	k__norank_d__Bacteria	p__unclassified_k__norank_d__Bacteria	c__unclassified_k__norank_d__Bacteria	o__unclassified_k__norank_d__Bacteria	f__unclassified_k__norank_d__Bacteria	g__unclassified_k__norank_d__Bacteria	s__unclassified_k__norank_d__Bacteria	OTU1898	0	0	0	0	0	1	3	2	1	1	0	0	0	0	0	0	0	0	0	0	0	1	0	3	0	0	0	0	0	0	12
d__Bacteria	k__norank_d__Bacteria	p__Actinobacteria	c__Actinobacteria	o__Solirubrobacterales	f__67-14	g__norank_f__67-14	s__unclassified_g__norank_f__67-14	OTU1899	17	19	17	28	21	26	19	15	31	15	21	34	16	28	38	18	31	9	16	15	9	10	11	9	13	5	11	14	2	17	535
d__Bacteria	k__norank_d__Bacteria	p__Verrucomicrobia	c__Verrucomicrobiae	o__Verrucomicrobiales	f__Verrucomicrobiaceae	g__Roseimicrobium	s__Roseimicrobium_gellanilyticum	OTU19	42	28	30	32	44	50	53	27	23	22	24	3	53	46	17	6	11	36	6	12	25	37	43	50	61	58	45	77	37	14	1012
d__Bacteria	k__norank_d__Bacteria	p__Gemmatimonadetes	c__Gemmatimonadetes	o__unclassified_c__Gemmatimonadetes	f__unclassified_c__Gemmatimonadetes	g__unclassified_c__Gemmatimonadetes	s__unclassified_c__Gemmatimonadetes	OTU190	2	0	0	0	0	0	0	0	0	0	0	0	0	0	0	0	0	0	0	0	0	0	0	0	0	0	0	0	0	0	2
d__Bacteria	k__norank_d__Bacteria	p__Acidobacteria	c__Thermoanaerobaculia	o__Thermoanaerobaculales	f__Thermoanaerobaculaceae	g__Subgroup_10	s__unclassified_g__Subgroup_10	OTU1900	42	70	55	45	63	29	72	26	60	38	46	79	36	26	41	35	21	37	38	41	35	51	35	30	26	19	8	14	21	35	1174
d__Bacteria	k__norank_d__Bacteria	p__Proteobacteria	c__Deltaproteobacteria	o__Myxococcales	f__norank_o__Myxococcales	g__norank_f__norank_o__Myxococcales	s__uncultured_bacterium_g__norank_f__norank_o__Myxococcales	OTU1901	16	7	13	9	9	5	16	12	10	13	5	10	14	16	12	20	13	7	4	11	3	9	10	4	7	2	12	14	2	8	293
d__Bacteria	k__norank_d__Bacteria	p__Chloroflexi	c__Gitt-GS-136	o__norank_c__Gitt-GS-136	f__norank_o__norank_c__Gitt-GS-136	g__norank_f__norank_o__norank_c__Gitt-GS-136	s__uncultured_bacterium_g__norank_f__norank_o__norank_c__Gitt-GS-136	OTU1902	21	30	30	28	24	21	26	29	29	22	23	28	23	8	32	26	16	14	19	23	15	30	23	9	10	19	18	3	15	5	619
d__Bacteria	k__norank_d__Bacteria	p__Proteobacteria	c__Deltaproteobacteria	o__Myxococcales	f__Phaselicystidaceae	g__Phaselicystis	s__Myxococcales_bacterium_UTMC_4097	OTU1903	0	0	2	0	0	0	4	0	0	0	0	0	0	0	0	0	0	0	0	0	0	0	1	0	0	0	0	0	0	1	8
d__Bacteria	k__norank_d__Bacteria	p__Firmicutes	c__Bacilli	o__Bacillales	f__Paenibacillaceae	g__Paenibacillus	s__unclassified_g__Paenibacillus	OTU1904	5	1	0	1	1	2	3	1	1	2	0	4	3	1	8	0	4	0	2	1	6	0	0	0	4	0	0	8	2	5	65
d__Bacteria	k__norank_d__Bacteria	p__WPS-2	c__norank_p__WPS-2	o__norank_c__norank_p__WPS-2	f__norank_o__norank_c__norank_p__WPS-2	g__norank_f__norank_o__norank_c__norank_p__WPS-2	s__metagenome_g__norank_f__norank_o__norank_c__norank_p__WPS-2	OTU1905	0	2	0	0	0	2	3	0	0	1	1	0	2	0	1	0	0	0	0	0	1	0	0	0	0	0	0	0	2	1	16
d__Bacteria	k__norank_d__Bacteria	p__unclassified_k__norank_d__Bacteria	c__unclassified_k__norank_d__Bacteria	o__unclassified_k__norank_d__Bacteria	f__unclassified_k__norank_d__Bacteria	g__unclassified_k__norank_d__Bacteria	s__unclassified_k__norank_d__Bacteria	OTU1906	0	0	0	0	0	0	1	0	0	0	0	0	0	0	0	0	0	0	0	0	0	0	0	0	0	0	0	0	0	0	1
d__Bacteria	k__norank_d__Bacteria	p__Chloroflexi	c__Dehalococcoidia	o__S085	f__norank_o__S085	g__norank_f__norank_o__S085	s__uncultured_Chloroflexus_sp._g__norank	OTU1907	0	0	0	0	0	0	1	1	0	0	0	0	0	0	0	0	0	0	0	0	0	0	0	0	0	0	0	0	0	0	2
d__Bacteria	k__norank_d__Bacteria	p__Proteobacteria	c__Deltaproteobacteria	o__Oligoflexales	f__Oligoflexaceae	g__norank_f__Oligoflexaceae	s__uncultured_proteobacterium_g__norank_f__Oligoflexaceae	OTU1908	0	0	1	2	2	9	4	0	0	0	0	0	0	0	1	0	0	0	0	1	0	0	0	2	0	0	0	0	0	0	22
d__Bacteria	k__norank_d__Bacteria	p__Armatimonadetes	c__norank_p__Armatimonadetes	o__norank_c__norank_p__Armatimonadetes	f__norank_o__norank_c__norank_p__Armatimonadetes	g__norank_f__norank_o__norank_c__norank_p__Armatimonadetes	s__unclassified_g__norank_f__norank_o__norank_c__norank_p__Armatimonadetes	OTU1909	5	2	5	5	8	11	8	2	2	2	0	0	6	5	3	0	3	4	2	3	15	9	2	8	2	0	0	0	0	0	112
d__Bacteria	k__norank_d__Bacteria	p__Acidobacteria	c__Subgroup_6	o__norank_c__Subgroup_6	f__norank_o__norank_c__Subgroup_6	g__norank_f__norank_o__norank_c__Subgroup_6	s__unclassified_g__norank_f__norank_o__norank_c__Subgroup_6	OTU191	31	18	31	34	21	21	43	24	42	17	15	30	12	15	34	15	12	16	11	13	8	9	10	13	20	23	14	13	11	24	600
d__Bacteria	k__norank_d__Bacteria	p__Proteobacteria	c__Deltaproteobacteria	o__NB1-j	f__norank_o__NB1-j	g__norank_f__norank_o__NB1-j	s__uncultured_bacterium_g__norank_f__norank_o__NB1-j	OTU1910	10	19	18	7	21	14	46	13	22	20	24	31	11	15	18	40	16	25	21	5	10	5	12	14	6	11	18	6	11	24	513
d__Bacteria	k__norank_d__Bacteria	p__Proteobacteria	c__Deltaproteobacteria	o__Myxococcales	f__P3OB-42	g__norank_f__P3OB-42	s__uncultured_bacterium_g__norank_f__P3OB-42	OTU1911	0	0	0	0	0	0	5	0	0	0	0	0	0	0	0	0	0	0	0	0	1	0	0	0	0	0	0	0	0	0	6
d__Bacteria	k__norank_d__Bacteria	p__Planctomycetes	c__Planctomycetacia	o__Gemmatales	f__Gemmataceae	g__norank_f__Gemmataceae	s__uncultured_bacterium_g__norank_f__Gemmataceae	OTU1912	5	7	9	2	6	0	9	4	3	2	1	1	5	2	0	1	0	4	0	0	0	1	1	0	5	2	0	3	1	0	74
d__Bacteria	k__norank_d__Bacteria	p__Gemmatimonadetes	c__Gemmatimonadetes	o__Gemmatimonadales	f__Gemmatimonadaceae	g__Gemmatimonas	s__uncultured_bacterium_g__Gemmatimonas	OTU1913	0	0	1	0	0	2	7	1	0	0	4	0	1	3	0	2	1	0	0	0	0	0	0	1	3	0	0	0	0	1	27
d__Bacteria	k__norank_d__Bacteria	p__Actinobacteria	c__Actinobacteria	o__unclassified_c__Actinobacteria	f__unclassified_c__Actinobacteria	g__unclassified_c__Actinobacteria	s__unclassified_c__Actinobacteria	OTU1914	0	0	1	0	1	0	5	6	1	1	0	4	1	0	0	0	0	0	1	0	1	1	5	0	0	10	0	4	0	1	43
d__Bacteria	k__norank_d__Bacteria	p__Proteobacteria	c__Alphaproteobacteria	o__Paracaedibacterales	f__Paracaedibacteraceae	g__unclassified_f__Paracaedibacteraceae	s__unclassified_f__Paracaedibacteraceae	OTU1915	0	0	0	0	0	0	3	0	0	0	0	0	1	0	0	0	0	0	1	0	0	0	0	0	0	0	0	0	0	0	5
d__Bacteria	k__norank_d__Bacteria	p__Planctomycetes	c__OM190	o__norank_c__OM190	f__norank_o__norank_c__OM190	g__norank_f__norank_o__norank_c__OM190	s__uncultured_bacterium_g__norank_f__norank_o__norank_c__OM190	OTU1916	1	0	1	5	3	3	11	4	0	5	4	0	5	7	1	0	2	5	1	1	7	2	4	0	0	6	2	0	0	0	80
d__Bacteria	k__norank_d__Bacteria	p__Proteobacteria	c__Alphaproteobacteria	o__Sphingomonadales	f__Sphingomonadaceae	g__Sphingobium	s__unclassified_g__Sphingobium	OTU1917	0	2	0	0	0	0	59	35	29	83	73	71	0	0	0	0	0	0	0	0	0	0	0	0	0	0	0	0	0	0	352
d__Bacteria	k__norank_d__Bacteria	p__Proteobacteria	c__Alphaproteobacteria	o__Rhodobacterales	f__Rhodobacteraceae	g__Paracoccus	s__unclassified_g__Paracoccus	OTU1918	15	29	23	31	29	24	25	24	21	38	38	22	65	43	37	53	49	60	25	23	23	70	40	41	28	34	44	34	41	43	1072
d__Bacteria	k__norank_d__Bacteria	p__Actinobacteria	c__Actinobacteria	o__Microtrichales	f__Microtrichaceae	g__norank_f__Microtrichaceae	s__metagenome_g__norank_f__Microtrichaceae	OTU1919	3	0	0	4	3	3	6	7	2	2	3	0	0	5	3	2	0	1	4	4	6	0	5	0	5	1	2	0	0	0	71
d__Bacteria	k__norank_d__Bacteria	p__Gemmatimonadetes	c__Gemmatimonadetes	o__Longimicrobiales	f__Longimicrobiaceae	g__norank_f__Longimicrobiaceae	s__unclassified_g__norank_f__Longimicrobiaceae	OTU192	4	1	3	6	3	6	4	2	4	2	2	3	0	1	0	0	2	5	0	1	0	1	1	0	1	0	0	2	2	6	62
d__Bacteria	k__norank_d__Bacteria	p__BRC1	c__norank_p__BRC1	o__norank_c__norank	f__norank_o__norank	g__norank_f__norank	s__uncultured_soil_bacterium_PRR-11	OTU1920	0	0	0	0	0	1	2	0	0	1	0	0	1	0	0	0	0	0	0	0	0	0	0	0	0	1	0	0	0	0	6
d__Bacteria	k__norank_d__Bacteria	p__Elusimicrobia	c__Elusimicrobia	o__norank_c__Elusimicrobia	f__norank_o__norank_c__Elusimicrobia	g__norank_f__norank_o__norank_c__Elusimicrobia	s__unclassified_g__norank_f__norank_o__norank_c__Elusimicrobia	OTU1921	3	4	1	2	7	2	15	16	0	1	1	0	1	3	0	0	0	2	7	5	9	0	2	0	2	0	1	4	4	4	96
d__Bacteria	k__norank_d__Bacteria	p__Armatimonadetes	c__norank_p__Armatimonadetes	o__norank_c__norank_p__Armatimonadetes	f__norank_o__norank_c__norank_p__Armatimonadetes	g__norank_f__norank_o__norank_c__norank_p__Armatimonadetes	s__uncultured_bacterium_g__norank_f__norank_o__norank_c__norank_p__Armatimonadetes	OTU1922	16	9	8	11	12	22	25	28	9	30	13	2	31	48	31	19	28	36	1	6	17	18	15	26	6	13	8	11	10	1	510
d__Bacteria	k__norank_d__Bacteria	p__Cyanobacteria	c__Melainabacteria	o__Vampirovibrionales	f__norank_o__Vampirovibrionales	g__norank_f__norank_o__Vampirovibrionales	s__uncultured_soil_bacterium_g__norank_f__norank_o__Vampirovibrionales	OTU1923	9	6	4	1	2	2	5	1	0	0	0	0	1	1	1	0	1	0	0	0	1	0	0	1	0	2	6	0	0	0	44
d__Bacteria	k__norank_d__Bacteria	p__Proteobacteria	c__Gammaproteobacteria	o__Betaproteobacteriales	f__Burkholderiaceae	g__Lautropia	s__metagenome_g__Lautropia	OTU1924	0	0	0	0	0	0	2	0	0	0	0	0	0	0	0	0	0	0	0	0	0	0	0	0	0	0	0	0	0	0	2
d__Bacteria	k__norank_d__Bacteria	p__Proteobacteria	c__Deltaproteobacteria	o__Bdellovibrionales	f__Bdellovibrionaceae	g__Bdellovibrio	s__Bdellovibrio_sp._oral_clone_CA006	OTU1925	7	2	1	3	0	8	5	3	0	3	3	0	0	1	1	0	0	0	7	3	6	18	19	9	5	0	1	0	0	0	105
d__Bacteria	k__norank_d__Bacteria	p__Gemmatimonadetes	c__Gemmatimonadetes	o__Gemmatimonadales	f__Gemmatimonadaceae	g__norank_f__Gemmatimonadaceae	s__uncultured_bacterium_g__norank_f__Gemmatimonadaceae	OTU1926	0	0	0	2	0	0	6	0	6	0	0	0	0	2	0	0	0	0	3	0	1	2	0	1	0	0	0	0	0	0	23
d__Bacteria	k__norank_d__Bacteria	p__Proteobacteria	c__Deltaproteobacteria	o__Myxococcales	f__mle1-27	g__norank_f__mle1-27	s__unclassified_g__norank_f__mle1-27	OTU1927	0	0	4	1	0	0	4	0	0	0	0	0	0	0	0	0	0	0	0	2	1	0	0	1	1	2	0	0	0	0	16
d__Bacteria	k__norank_d__Bacteria	p__Firmicutes	c__Clostridia	o__Clostridiales	f__Clostridiaceae_1	g__Clostridium_sensu_stricto_18	s__unclassified_g__Clostridium_sensu_stricto_18	OTU1928	1	4	0	2	3	1	5	3	1	6	0	4	0	1	0	7	1	4	1	3	0	2	0	1	1	0	2	4	12	11	80
d__Bacteria	k__norank_d__Bacteria	p__Chloroflexi	c__Chloroflexia	o__Kallotenuales	f__AKIW781	g__norank_f__AKIW781	s__uncultured_bacterium_g__norank_f__AKIW781	OTU1929	1	7	0	10	2	9	9	5	2	8	7	0	12	8	0	2	0	7	0	6	5	7	3	6	2	0	7	1	4	0	130
d__Bacteria	k__norank_d__Bacteria	p__Proteobacteria	c__Deltaproteobacteria	o__Oligoflexales	f__Oligoflexaceae	g__norank_f__Oligoflexaceae	s__uncultured_deep-sea_bacterium_g__norank_f__Oligoflexaceae	OTU193	9	1	0	0	0	0	0	1	0	0	3	0	2	0	0	0	0	0	5	0	0	0	2	1	0	0	0	0	0	0	24
d__Bacteria	k__norank_d__Bacteria	p__Firmicutes	c__Erysipelotrichia	o__Erysipelotrichales	f__Erysipelotrichaceae	g__Holdemanella	s__unclassified_g__Holdemanella	OTU1930	0	0	0	0	0	0	2	0	0	0	0	0	0	0	0	0	0	0	0	0	0	0	0	0	0	0	0	0	0	0	2
d__Bacteria	k__norank_d__Bacteria	p__Proteobacteria	c__Alphaproteobacteria	o__Reyranellales	f__Reyranellaceae	g__norank_f__Reyranellaceae	s__uncultured_bacterium_g__norank_f__Reyranellaceae	OTU1931	0	0	0	0	0	0	4	0	0	0	0	0	0	0	0	0	0	0	0	2	0	0	0	0	0	0	0	0	0	0	6
d__Bacteria	k__norank_d__Bacteria	p__Acidobacteria	c__Subgroup_15	o__norank_c__Subgroup_15	f__norank_o__norank_c__Subgroup_15	g__norank_f__norank_o__norank_c__Subgroup_15	s__uncultured_bacterium_g__norank_f__norank_o__norank_c__Subgroup_15	OTU1932	2	1	1	1	1	0	5	0	0	2	1	0	0	2	0	3	0	1	0	2	2	2	0	0	0	0	0	0	0	0	26
d__Bacteria	k__norank_d__Bacteria	p__Chloroflexi	c__Anaerolineae	o__SBR1031	f__A4b	g__norank_f__A4b	s__uncultured_bacterium_g__norank_f__A4b	OTU1933	0	1	1	2	2	2	6	0	5	5	1	1	0	0	6	1	3	0	2	0	7	1	5	1	5	8	0	5	0	0	70
d__Bacteria	k__norank_d__Bacteria	p__Chloroflexi	c__Chloroflexia	o__unclassified_c__Chloroflexia	f__unclassified_c__Chloroflexia	g__unclassified_c__Chloroflexia	s__unclassified_c__Chloroflexia	OTU1934	0	0	0	0	4	0	3	1	3	0	0	0	0	1	1	0	1	0	0	1	0	1	4	0	0	0	0	0	0	0	20
d__Bacteria	k__norank_d__Bacteria	p__Latescibacteria	c__Latescibacteria	o__norank_c__Latescibacteria	f__norank_o__norank_c__Latescibacteria	g__norank_f__norank_o__norank_c__Latescibacteria	s__uncultured_Pelobacter_sp._g__norank	OTU1935	0	1	1	0	1	3	8	2	0	4	4	5	1	0	2	8	4	0	0	2	0	0	4	0	2	3	0	0	0	1	56
d__Bacteria	k__norank_d__Bacteria	p__Patescibacteria	c__Saccharimonadia	o__Saccharimonadales	f__norank_o__Saccharimonadales	g__norank_f__norank_o__Saccharimonadales	s__unclassified_g__norank_f__norank_o__Saccharimonadales	OTU1936	0	1	3	0	1	0	4	0	0	2	0	0	1	1	0	0	0	1	0	0	2	0	1	0	0	0	0	0	0	0	17
d__Bacteria	k__norank_d__Bacteria	p__Proteobacteria	c__Gammaproteobacteria	o__Xanthomonadales	f__Xanthomonadaceae	g__Lysobacter	s__Lysobacter_soli	OTU1937	246	394	388	336	509	435	433	497	504	336	311	304	372	427	407	355	415	423	242	174	184	451	430	469	426	291	451	309	318	322	11159
d__Bacteria	k__norank_d__Bacteria	p__Armatimonadetes	c__norank_p__Armatimonadetes	o__norank_c__norank_p__Armatimonadetes	f__norank_o__norank_c__norank_p__Armatimonadetes	g__norank_f__norank_o__norank_c__norank_p__Armatimonadetes	s__unclassified_g__norank_f__norank_o__norank_c__norank_p__Armatimonadetes	OTU1938	0	0	0	0	0	0	5	0	0	0	0	0	0	0	0	0	0	0	1	2	1	0	0	0	0	0	0	0	0	0	9
d__Bacteria	k__norank_d__Bacteria	p__Proteobacteria	c__Alphaproteobacteria	o__Azospirillales	f__Azospirillaceae	g__Skermanella	s__uncultured_Azospirillum_sp._g__Skermanella	OTU1939	28	23	14	32	25	22	19	40	9	17	15	22	13	21	76	36	23	25	18	13	12	16	11	30	15	88	34	25	82	80	884
d__Bacteria	k__norank_d__Bacteria	p__Proteobacteria	c__Deltaproteobacteria	o__Bdellovibrionales	f__Bdellovibrionaceae	g__Bdellovibrio	s__uncultured_bacterium_g__Bdellovibrio	OTU194	11	12	14	7	7	14	8	4	15	11	5	11	10	7	8	9	5	10	9	6	13	19	31	30	6	5	7	12	14	21	341
d__Bacteria	k__norank_d__Bacteria	p__Chloroflexi	c__Anaerolineae	o__Anaerolineales	f__Anaerolineaceae	g__norank_f__Anaerolineaceae	s__unclassified_g__norank_f__Anaerolineaceae	OTU1940	13	8	7	6	8	10	16	14	8	2	6	2	6	10	6	2	15	3	7	8	15	12	7	2	6	5	10	9	2	0	225
d__Bacteria	k__norank_d__Bacteria	p__Verrucomicrobia	c__Verrucomicrobiae	o__Opitutales	f__Opitutaceae	g__unclassified_f__Opitutaceae	s__unclassified_f__Opitutaceae	OTU1941	0	0	1	0	0	0	1	1	0	5	8	3	0	1	0	0	0	0	0	0	0	0	0	0	5	4	4	1	1	0	35
d__Bacteria	k__norank_d__Bacteria	p__Chloroflexi	c__Anaerolineae	o__SBR1031	f__norank_o__SBR1031	g__norank_f__norank_o__SBR1031	s__unclassified_g__norank_f__norank_o__SBR1031	OTU1942	8	10	2	8	6	7	34	2	1	0	0	5	12	3	2	29	24	13	3	5	2	6	18	2	9	0	4	6	5	5	231
d__Bacteria	k__norank_d__Bacteria	p__Planctomycetes	c__OM190	o__norank_c__OM190	f__norank_o__norank_c__OM190	g__norank_f__norank_o__norank_c__OM190	s__unclassified_g__norank_f__norank_o__norank_c__OM190	OTU1943	3	2	4	5	7	7	12	2	2	4	2	7	4	0	0	4	0	4	1	0	5	0	6	0	1	0	0	5	0	0	87
d__Bacteria	k__norank_d__Bacteria	p__unclassified_k__norank_d__Bacteria	c__unclassified_k__norank_d__Bacteria	o__unclassified_k__norank_d__Bacteria	f__unclassified_k__norank_d__Bacteria	g__unclassified_k__norank_d__Bacteria	s__unclassified_k__norank_d__Bacteria	OTU1944	0	5	3	5	1	6	20	0	4	1	2	1	6	12	5	2	2	3	6	6	25	5	1	6	3	0	5	16	2	10	163
d__Bacteria	k__norank_d__Bacteria	p__Actinobacteria	c__Actinobacteria	o__Microtrichales	f__norank_o__Microtrichales	g__norank_f__norank_o__Microtrichales	s__uncultured_bacterium_g__norank_f__norank_o__Microtrichales	OTU1945	30	48	48	35	30	32	39	45	20	31	30	24	73	53	77	51	56	43	25	27	24	20	50	36	22	24	17	30	44	30	1114
d__Bacteria	k__norank_d__Bacteria	p__Proteobacteria	c__Deltaproteobacteria	o__Myxococcales	f__P3OB-42	g__norank_f__P3OB-42	s__metagenome_g__norank_f__P3OB-42	OTU1946	3	2	0	3	0	0	7	1	1	1	3	0	0	1	1	2	3	5	7	1	1	0	2	1	0	0	17	1	2	4	69
d__Bacteria	k__norank_d__Bacteria	p__Proteobacteria	c__Deltaproteobacteria	o__Oligoflexales	f__0319-6G20	g__norank_f__0319-6G20	s__unclassified_g__norank_f__0319-6G20	OTU1947	2	0	1	2	1	1	2	2	0	0	0	0	0	0	1	0	0	0	2	0	4	0	1	0	1	0	0	6	1	1	28
d__Bacteria	k__norank_d__Bacteria	p__unclassified_k__norank_d__Bacteria	c__unclassified_k__norank_d__Bacteria	o__unclassified_k__norank_d__Bacteria	f__unclassified_k__norank_d__Bacteria	g__unclassified_k__norank_d__Bacteria	s__unclassified_k__norank_d__Bacteria	OTU1948	0	0	0	0	0	0	9	0	0	0	0	0	0	0	0	0	0	0	0	0	0	0	0	0	0	0	0	0	0	0	9
d__Bacteria	k__norank_d__Bacteria	p__Chloroflexi	c__KD4-96	o__norank_c__KD4-96	f__norank_o__norank_c__KD4-96	g__norank_f__norank_o__norank_c__KD4-96	s__unclassified_g__norank_f__norank_o__norank_c__KD4-96	OTU1949	14	19	12	15	13	4	8	7	2	12	8	4	15	23	9	11	6	10	6	10	19	6	3	11	0	7	9	3	11	9	286
d__Bacteria	k__norank_d__Bacteria	p__Proteobacteria	c__Gammaproteobacteria	o__Gammaproteobacteria_Incertae_Sedis	f__unclassified_o__Gammaproteobacteria_Incertae_Sedis	g__Candidatus_Ovatusbacter	s__uncultured_bacterium_g__Candidatus_Ovatusbacter	OTU195	1	0	0	0	0	0	0	1	7	0	0	0	0	0	0	0	0	0	0	0	0	0	0	0	0	0	0	0	0	0	9
d__Bacteria	k__norank_d__Bacteria	p__Proteobacteria	c__Deltaproteobacteria	o__Myxococcales	f__27F-1492R	g__norank_f__27F-1492R	s__uncultured_bacterium_g__norank_f__27F-1492R	OTU1950	0	0	0	3	0	3	4	1	0	0	0	3	0	0	0	0	2	0	0	1	0	2	0	0	0	0	3	0	0	0	22
d__Bacteria	k__norank_d__Bacteria	p__Proteobacteria	c__Alphaproteobacteria	o__Rhodovibrionales	f__Fodinicurvataceae	g__norank_f__Fodinicurvataceae	s__metagenome_g__norank_f__Fodinicurvataceae	OTU1951	2	0	1	0	0	0	8	1	2	0	0	0	1	0	0	2	2	5	4	2	14	2	2	1	0	0	0	0	0	0	49
d__Bacteria	k__norank_d__Bacteria	p__Chloroflexi	c__Chloroflexia	o__Thermomicrobiales	f__JG30-KF-CM45	g__norank_f__JG30-KF-CM45	s__uncultured_Chloroflexi_bacterium_g__norank_f__JG30-KF-CM45	OTU1952	11	10	10	5	4	11	9	13	18	9	3	2	15	15	9	14	16	8	3	14	4	5	7	0	0	0	3	0	9	9	236
d__Bacteria	k__norank_d__Bacteria	p__Proteobacteria	c__Deltaproteobacteria	o__unclassified_c__Deltaproteobacteria	f__unclassified_c__Deltaproteobacteria	g__unclassified_c__Deltaproteobacteria	s__unclassified_c__Deltaproteobacteria	OTU1953	0	0	0	0	0	0	2	0	0	0	0	0	0	0	0	0	0	0	0	0	0	0	0	0	0	0	0	0	0	0	2
d__Bacteria	k__norank_d__Bacteria	p__Firmicutes	c__Clostridia	o__Clostridiales	f__Lachnospiraceae	g__Agathobacter	s__unclassified_g__Agathobacter	OTU1954	4	1	0	5	4	0	18	2	1	0	0	2	0	0	2	3	3	1	6	1	3	4	3	0	2	1	3	8	1	3	81
d__Bacteria	k__norank_d__Bacteria	p__Proteobacteria	c__Alphaproteobacteria	o__Rhodospirillales	f__norank_o__Rhodospirillales	g__norank_f__norank_o__Rhodospirillales	s__uncultured_bacterium_g__norank_f__norank_o__Rhodospirillales	OTU1955	8	11	7	5	3	5	18	3	6	2	17	9	1	10	17	6	2	2	17	12	30	15	17	27	14	7	5	11	2	7	296
d__Bacteria	k__norank_d__Bacteria	p__Proteobacteria	c__Deltaproteobacteria	o__Myxococcales	f__Haliangiaceae	g__Haliangium	s__uncultured_bacterium_g__Haliangium	OTU1956	0	2	0	0	0	0	1	0	0	0	0	0	0	0	0	0	0	0	0	0	2	0	0	0	0	0	0	0	0	0	5
d__Bacteria	k__norank_d__Bacteria	p__Acidobacteria	c__Acidobacteriia	o__Solibacterales	f__Solibacteraceae_Subgroup_3	g__Bryobacter	s__unclassified_g__Bryobacter	OTU1957	6	1	4	0	0	0	3	4	0	2	2	5	7	3	1	8	0	1	3	2	2	1	1	1	6	8	5	4	3	8	91
d__Bacteria	k__norank_d__Bacteria	p__Proteobacteria	c__Gammaproteobacteria	o__Ga0077536	f__norank_o__Ga0077536	g__norank_f__norank_o__Ga0077536	s__unclassified_g__norank_f__norank_o__Ga0077536	OTU1958	0	0	0	0	0	0	4	0	0	0	1	0	0	0	0	0	0	0	0	0	0	0	0	0	0	0	0	0	0	0	5
d__Bacteria	k__norank_d__Bacteria	p__Chloroflexi	c__Chloroflexia	o__Kallotenuales	f__AKIW781	g__norank_f__AKIW781	s__uncultured_bacterium_g__norank_f__AKIW781	OTU1959	0	0	0	0	0	0	4	0	0	0	0	0	0	0	0	1	0	0	0	0	0	0	0	0	0	0	0	0	0	0	5
d__Bacteria	k__norank_d__Bacteria	p__Planctomycetes	c__Planctomycetacia	o__Gemmatales	f__Gemmataceae	g__norank_f__Gemmataceae	s__unclassified_g__norank_f__Gemmataceae	OTU196	2	0	0	0	0	0	0	0	0	0	0	0	0	0	0	0	0	0	0	0	0	0	0	0	0	0	0	0	0	0	2
d__Bacteria	k__norank_d__Bacteria	p__Bacteroidetes	c__Bacteroidia	o__Chitinophagales	f__Chitinophagaceae	g__Terrimonas	s__unclassified_g__Terrimonas	OTU1960	16	17	23	18	13	16	19	11	11	3	2	0	4	1	3	15	7	4	36	55	47	65	88	63	9	2	7	7	22	2	586
d__Bacteria	k__norank_d__Bacteria	p__Acidobacteria	c__Acidobacteriia	o__Solibacterales	f__Solibacteraceae_Subgroup_3	g__Bryobacter	s__unclassified_g__Bryobacter	OTU1961	24	33	18	31	16	26	20	37	45	14	35	27	23	12	10	5	19	10	34	40	42	22	10	20	15	13	16	8	9	10	644
d__Bacteria	k__norank_d__Bacteria	p__Cyanobacteria	c__Melainabacteria	o__Vampirovibrionales	f__norank_o__Vampirovibrionales	g__norank_f__norank_o__Vampirovibrionales	s__uncultured_bacterium_g__norank_f__norank_o__Vampirovibrionales	OTU1962	0	0	0	1	0	0	11	0	4	0	0	0	0	0	0	0	0	0	0	0	0	0	0	0	2	0	0	0	6	0	24
d__Bacteria	k__norank_d__Bacteria	p__Proteobacteria	c__Alphaproteobacteria	o__Tistrellales	f__Geminicoccaceae	g__Geminicoccus	s__uncultured_bacterium_g__Geminicoccus	OTU1963	16	15	12	10	17	2	4	16	1	6	8	3	7	15	9	6	11	9	3	4	3	1	16	6	12	36	13	7	10	38	316
d__Bacteria	k__norank_d__Bacteria	p__Patescibacteria	c__Saccharimonadia	o__Saccharimonadales	f__norank_o__Saccharimonadales	g__norank_f__norank_o__Saccharimonadales	s__unclassified_g__norank_f__norank_o__Saccharimonadales	OTU1964	0	0	0	1	0	0	2	0	1	0	0	0	0	0	0	0	0	0	0	0	0	0	0	0	0	0	0	0	0	0	4
d__Bacteria	k__norank_d__Bacteria	p__Acidobacteria	c__Acidobacteriia	o__Solibacterales	f__Solibacteraceae_Subgroup_3	g__Candidatus_Solibacter	s__unclassified_g__Candidatus_Solibacter	OTU1965	1	1	0	1	0	0	12	1	3	0	0	0	3	0	0	0	2	4	0	1	0	0	3	1	0	0	0	0	0	0	33
d__Bacteria	k__norank_d__Bacteria	p__Chloroflexi	c__Ktedonobacteria	o__C0119	f__norank_o__C0119	g__norank_f__norank_o__C0119	s__unclassified_g__norank_f__norank_o__C0119	OTU1966	4	2	2	5	1	6	6	6	7	3	3	0	7	8	2	3	2	13	4	2	2	4	12	2	4	8	0	3	0	1	122
d__Bacteria	k__norank_d__Bacteria	p__Chloroflexi	c__TK10	o__norank_c__TK10	f__norank_o__norank_c__TK10	g__norank_f__norank_o__norank_c__TK10	s__unclassified_g__norank_f__norank_o__norank_c__TK10	OTU1967	19	28	16	19	13	17	15	14	11	25	15	12	8	17	28	36	15	11	18	13	24	13	6	11	9	4	5	0	3	3	428
d__Bacteria	k__norank_d__Bacteria	p__Chloroflexi	c__Anaerolineae	o__unclassified_c__Anaerolineae	f__unclassified_c__Anaerolineae	g__unclassified_c__Anaerolineae	s__unclassified_c__Anaerolineae	OTU1968	1	0	0	0	2	4	5	3	4	0	0	0	1	0	5	0	0	2	1	2	0	4	1	0	0	0	1	0	0	0	36
d__Bacteria	k__norank_d__Bacteria	p__Proteobacteria	c__Alphaproteobacteria	o__Sphingomonadales	f__Sphingomonadaceae	g__Erythrobacter	s__Erythrobacter_citreus	OTU1969	46	14	20	21	33	50	99	44	84	38	34	29	41	25	46	36	31	22	13	22	8	24	15	17	34	97	44	59	47	48	1141
d__Bacteria	k__norank_d__Bacteria	p__Proteobacteria	c__Alphaproteobacteria	o__Rickettsiales	f__Midichloriaceae	g__Candidatus_Jidaibacter	s__uncultured_alpha_proteobacterium_g__Candidatus_Jidaibacter	OTU197	4	1	2	1	4	2	0	0	1	3	0	0	1	0	1	0	0	0	0	0	1	0	1	1	0	0	0	0	0	0	23
d__Bacteria	k__norank_d__Bacteria	p__Cyanobacteria	c__Oxyphotobacteria	o__Thermosynechococcales	f__Thermosynechococcaceae	g__norank_f__Thermosynechococcaceae	s__Synechococcus_nidulans_LEGE_07171	OTU1970	0	0	0	0	0	0	6	0	0	0	0	1	0	0	0	0	0	0	0	0	0	0	0	0	0	0	0	0	0	0	7
d__Bacteria	k__norank_d__Bacteria	p__Actinobacteria	c__Actinobacteria	o__unclassified_c__Actinobacteria	f__unclassified_c__Actinobacteria	g__unclassified_c__Actinobacteria	s__unclassified_c__Actinobacteria	OTU1971	2	0	0	0	3	0	5	0	0	0	0	2	1	1	7	0	0	0	0	0	0	0	0	0	0	0	7	0	0	4	32
d__Bacteria	k__norank_d__Bacteria	p__Gemmatimonadetes	c__Gemmatimonadetes	o__Longimicrobiales	f__Longimicrobiaceae	g__norank_f__Longimicrobiaceae	s__uncultured_bacterium_g__norank_f__Longimicrobiaceae	OTU1972	0	0	0	0	0	0	5	0	0	0	0	0	0	0	0	2	0	0	0	0	0	0	0	0	0	0	0	0	0	0	7
d__Bacteria	k__norank_d__Bacteria	p__Chloroflexi	c__Chloroflexia	o__Chloroflexales	f__Roseiflexaceae	g__norank_f__Roseiflexaceae	s__uncultured_bacterium_g__norank_f__Roseiflexaceae	OTU1973	0	0	0	0	0	0	4	2	0	0	0	3	0	0	1	0	0	2	0	0	0	0	2	1	0	0	0	0	0	0	15
d__Bacteria	k__norank_d__Bacteria	p__Proteobacteria	c__Gammaproteobacteria	o__Diplorickettsiales	f__Diplorickettsiaceae	g__norank_f__Diplorickettsiaceae	s__unclassified_g__norank_f__Diplorickettsiaceae	OTU1974	0	0	0	0	0	0	4	0	0	0	0	0	0	0	0	0	0	0	1	0	0	1	0	0	0	1	0	0	0	0	7
d__Bacteria	k__norank_d__Bacteria	p__Planctomycetes	c__OM190	o__norank_c__OM190	f__norank_o__norank_c__OM190	g__norank_f__norank_o__norank_c__OM190	s__uncultured_bacterium_g__norank_f__norank_o__norank_c__OM190	OTU1975	0	0	0	0	1	0	3	1	0	1	1	2	0	0	0	0	0	4	0	0	1	0	0	1	0	0	0	0	0	0	15
d__Bacteria	k__norank_d__Bacteria	p__Proteobacteria	c__Gammaproteobacteria	o__unclassified_c__Gammaproteobacteria	f__unclassified_c__Gammaproteobacteria	g__unclassified_c__Gammaproteobacteria	s__unclassified_c__Gammaproteobacteria	OTU1976	0	1	0	0	0	0	1	0	0	0	0	0	0	1	0	0	0	0	2	0	3	0	0	3	0	0	2	0	0	0	13
d__Bacteria	k__norank_d__Bacteria	p__Proteobacteria	c__Gammaproteobacteria	o__Betaproteobacteriales	f__Burkholderiaceae	g__unclassified_f__Burkholderiaceae	s__unclassified_f__Burkholderiaceae	OTU1977	2	2	5	7	6	10	5	18	4	2	6	0	8	15	3	6	6	4	2	3	1	2	3	4	3	13	11	5	8	4	168
d__Bacteria	k__norank_d__Bacteria	p__Firmicutes	c__Clostridia	o__Clostridiales	f__unclassified_o__Clostridiales	g__unclassified_o__Clostridiales	s__unclassified_o__Clostridiales	OTU1978	0	1	0	0	3	1	4	0	0	1	3	1	0	3	0	0	0	1	3	2	0	1	0	1	0	2	0	2	1	1	31
d__Bacteria	k__norank_d__Bacteria	p__Chloroflexi	c__Dehalococcoidia	o__S085	f__norank_o__S085	g__norank_f__norank_o__S085	s__unclassified_g__norank_f__norank_o__S085	OTU1979	7	6	0	1	2	1	7	0	1	2	0	2	4	2	2	2	3	1	0	4	3	1	4	1	0	1	1	1	3	2	64
d__Bacteria	k__norank_d__Bacteria	p__Chloroflexi	c__Anaerolineae	o__SBR1031	f__A4b	g__norank_f__A4b	s__uncultured_sludge_bacterium_S14	OTU198	8	2	3	5	2	4	0	0	7	1	3	1	0	0	1	1	0	2	8	5	0	0	5	4	0	0	0	4	0	4	70
d__Bacteria	k__norank_d__Bacteria	p__Proteobacteria	c__Gammaproteobacteria	o__unclassified_c__Gammaproteobacteria	f__unclassified_c__Gammaproteobacteria	g__unclassified_c__Gammaproteobacteria	s__unclassified_c__Gammaproteobacteria	OTU1980	0	0	0	0	2	0	3	0	0	0	0	0	1	1	0	0	0	0	0	0	0	0	0	0	0	0	0	0	0	0	7
d__Bacteria	k__norank_d__Bacteria	p__Actinobacteria	c__Actinobacteria	o__Microtrichales	f__norank_o__Microtrichales	g__norank_f__norank_o__Microtrichales	s__unclassified_g__norank_f__norank_o__Microtrichales	OTU1981	63	70	60	58	58	37	87	89	91	64	79	63	49	39	79	81	47	62	43	37	71	43	33	49	36	38	44	32	64	58	1724
d__Bacteria	k__norank_d__Bacteria	p__Gemmatimonadetes	c__Gemmatimonadetes	o__norank_c__Gemmatimonadetes	f__norank_o__norank_c__Gemmatimonadetes	g__norank_f__norank_o__norank_c__Gemmatimonadetes	s__uncultured_bacterium_g__norank_f__norank_o__norank_c__Gemmatimonadetes	OTU1982	1	1	0	1	0	0	6	0	0	0	0	3	0	1	0	0	1	0	3	1	0	0	0	0	0	0	0	0	0	0	18
d__Bacteria	k__norank_d__Bacteria	p__Elusimicrobia	c__Elusimicrobia	o__norank_c__Elusimicrobia	f__norank_o__norank_c__Elusimicrobia	g__norank_f__norank_o__norank_c__Elusimicrobia	s__unclassified_g__norank_f__norank_o__norank_c__Elusimicrobia	OTU1983	0	0	0	0	0	0	2	0	0	0	0	0	0	0	0	0	0	0	0	0	0	0	0	0	0	0	0	0	0	0	2
d__Bacteria	k__norank_d__Bacteria	p__Proteobacteria	c__Deltaproteobacteria	o__Myxococcales	f__Blfdi19	g__norank_f__Blfdi19	s__unclassified_g__norank_f__Blfdi19	OTU1984	0	1	1	0	1	9	9	0	0	1	2	0	0	0	0	0	0	0	2	1	1	2	0	0	0	0	0	0	0	5	35
d__Bacteria	k__norank_d__Bacteria	p__Chloroflexi	c__Anaerolineae	o__SBR1031	f__A4b	g__norank_f__A4b	s__uncultured_bacterium_g__norank_f__A4b	OTU1985	2	23	18	10	7	9	12	23	2	20	22	7	25	29	8	24	24	11	14	31	23	14	16	32	14	7	2	4	7	5	445
d__Bacteria	k__norank_d__Bacteria	p__Patescibacteria	c__Saccharimonadia	o__Saccharimonadales	f__norank_o__Saccharimonadales	g__norank_f__norank_o__Saccharimonadales	s__unclassified_g__norank_f__norank_o__Saccharimonadales	OTU1986	59	44	47	39	45	40	19	43	19	19	39	23	28	21	41	37	20	28	23	22	31	34	38	37	36	49	34	31	47	20	1013
d__Bacteria	k__norank_d__Bacteria	p__Acidobacteria	c__Blastocatellia_Subgroup_4	o__11-24	f__norank_o__11-24	g__norank_f__norank_o__11-24	s__uncultured_Acidobacteriales_bacterium_g__norank_f__norank_o__11-24	OTU1987	0	0	0	0	0	0	3	0	0	0	0	0	0	0	0	0	0	0	0	0	0	0	0	0	0	0	0	0	0	0	3
d__Bacteria	k__norank_d__Bacteria	p__Proteobacteria	c__Alphaproteobacteria	o__Caulobacterales	f__Caulobacteraceae	g__norank_f__Caulobacteraceae	s__unclassified_g__norank_f__Caulobacteraceae	OTU1988	104	74	81	91	116	100	85	84	87	60	78	62	204	174	188	175	199	198	61	64	61	81	101	64	99	56	41	92	83	68	3031
d__Bacteria	k__norank_d__Bacteria	p__Chloroflexi	c__Chloroflexia	o__Chloroflexales	f__Herpetosiphonaceae	g__Herpetosiphon	s__uncultured_bacterium_g__Herpetosiphon	OTU1989	23	30	27	50	49	60	22	27	9	23	11	4	9	23	4	7	3	28	1	3	15	12	53	20	9	3	10	3	5	6	549
d__Bacteria	k__norank_d__Bacteria	p__Proteobacteria	c__Deltaproteobacteria	o__Oligoflexales	f__0319-6G20	g__norank_f__0319-6G20	s__unclassified_g__norank_f__0319-6G20	OTU199	14	3	16	0	0	0	6	4	0	1	7	7	2	7	4	9	11	1	12	10	8	2	6	7	24	8	8	12	7	17	213
d__Bacteria	k__norank_d__Bacteria	p__Proteobacteria	c__Gammaproteobacteria	o__Cellvibrionales	f__Cellvibrionaceae	g__norank_f__Cellvibrionaceae	s__uncultured_bacterium_g__norank_f__Cellvibrionaceae	OTU1990	0	0	0	0	0	0	5	0	0	0	0	0	0	0	0	0	0	0	1	0	0	0	0	0	0	0	0	0	0	0	6
d__Bacteria	k__norank_d__Bacteria	p__Actinobacteria	c__Actinobacteria	o__Gaiellales	f__norank_o__Gaiellales	g__norank_f__norank_o__Gaiellales	s__metagenome_g__norank_f__norank_o__Gaiellales	OTU1991	7	7	12	6	2	3	2	7	8	6	0	8	10	3	10	8	1	6	1	0	1	7	5	11	7	5	11	13	6	17	190
d__Bacteria	k__norank_d__Bacteria	p__Bacteroidetes	c__Bacteroidia	o__Cytophagales	f__Amoebophilaceae	g__norank_f__Amoebophilaceae	s__uncultured_bacterium_g__norank_f__Amoebophilaceae	OTU1992	0	0	0	0	0	0	4	0	0	0	0	0	0	0	0	0	0	0	0	0	0	0	0	0	0	0	0	0	0	0	4
d__Bacteria	k__norank_d__Bacteria	p__Patescibacteria	c__Saccharimonadia	o__Saccharimonadales	f__norank_o__Saccharimonadales	g__norank_f__norank_o__Saccharimonadales	s__unclassified_g__norank_f__norank_o__Saccharimonadales	OTU1993	0	0	0	0	0	0	7	0	0	0	0	0	0	0	0	0	0	0	0	0	0	0	0	0	0	0	0	0	0	0	7
d__Bacteria	k__norank_d__Bacteria	p__Acidobacteria	c__Blastocatellia_Subgroup_4	o__Blastocatellales	f__Blastocatellaceae	g__unclassified_f__Blastocatellaceae	s__unclassified_f__Blastocatellaceae	OTU1994	0	0	0	0	0	0	2	0	0	0	0	0	0	0	0	0	0	0	0	0	0	0	0	0	0	0	0	0	0	0	2
d__Bacteria	k__norank_d__Bacteria	p__Proteobacteria	c__Alphaproteobacteria	o__Rhizobiales	f__Rhizobiaceae	g__Mesorhizobium	s__unclassified_g__Mesorhizobium	OTU1995	309	314	287	305	421	332	274	296	308	273	249	266	233	213	277	180	231	215	191	184	170	320	336	300	357	232	184	350	190	227	8024
d__Bacteria	k__norank_d__Bacteria	p__Proteobacteria	c__Alphaproteobacteria	o__Sphingomonadales	f__Sphingomonadaceae	g__Sphingomonas	s__Sphingomonas_jaspsi	OTU1996	281	303	314	278	375	410	301	245	275	348	271	298	230	285	191	236	255	283	155	132	119	275	245	243	378	356	321	364	292	305	8364
d__Bacteria	k__norank_d__Bacteria	p__Cyanobacteria	c__Melainabacteria	o__Vampirovibrionales	f__norank_o__Vampirovibrionales	g__norank_f__norank_o__Vampirovibrionales	s__uncultured_bacterium_g__norank_f__norank_o__Vampirovibrionales	OTU1997	0	0	0	0	0	0	11	0	0	1	9	1	0	1	1	0	0	0	0	0	0	0	0	2	0	3	4	0	0	0	33
d__Bacteria	k__norank_d__Bacteria	p__Proteobacteria	c__Alphaproteobacteria	o__Rickettsiales	f__AB1	g__norank_f__AB1	s__uncultured_proteobacterium_g__norank_f__AB1	OTU1998	0	0	0	1	0	0	2	0	0	0	2	2	0	0	0	0	0	0	0	0	0	0	0	0	0	0	0	0	0	0	7
d__Bacteria	k__norank_d__Bacteria	p__Proteobacteria	c__Alphaproteobacteria	o__Rhizobiales	f__Beijerinckiaceae	g__Methylobacterium	s__unclassified_g__Methylobacterium	OTU1999	28	8	21	17	18	16	50	21	19	12	26	11	38	5	35	6	28	17	7	5	16	31	7	12	26	20	30	37	19	54	640
d__Bacteria	k__norank_d__Bacteria	p__Proteobacteria	c__Gammaproteobacteria	o__Diplorickettsiales	f__Diplorickettsiaceae	g__Aquicella	s__uncultured_bacterium_g__Aquicella	OTU2	2	0	0	0	0	0	0	0	0	0	0	0	0	0	0	0	0	0	0	0	0	0	0	1	0	0	0	0	0	0	3
d__Bacteria	k__norank_d__Bacteria	p__Proteobacteria	c__Deltaproteobacteria	o__Oligoflexales	f__Oligoflexaceae	g__norank_f__Oligoflexaceae	s__unclassified_g__norank_f__Oligoflexaceae	OTU20	5	0	1	3	0	0	0	0	1	0	0	0	1	0	0	0	0	0	0	1	0	0	0	0	0	0	0	0	0	0	12
d__Bacteria	k__norank_d__Bacteria	p__Proteobacteria	c__Alphaproteobacteria	o__unclassified_c__Alphaproteobacteria	f__unclassified_c__Alphaproteobacteria	g__unclassified_c__Alphaproteobacteria	s__unclassified_c__Alphaproteobacteria	OTU200	3	0	0	0	0	0	0	0	0	0	0	0	0	0	0	0	0	0	0	0	0	0	0	0	0	0	0	0	0	0	3
d__Bacteria	k__norank_d__Bacteria	p__Proteobacteria	c__Alphaproteobacteria	o__Caulobacterales	f__Caulobacteraceae	g__Caulobacter	s__unclassified_g__Caulobacter	OTU2000	269	217	217	137	200	166	317	294	318	384	445	245	184	215	226	137	214	216	277	298	281	317	349	392	552	576	473	315	346	258	8835
d__Bacteria	k__norank_d__Bacteria	p__Proteobacteria	c__Alphaproteobacteria	o__Sphingomonadales	f__Sphingomonadaceae	g__Altererythrobacter	s__uncultured_bacterium_g__Altererythrobacter	OTU2001	234	327	292	181	263	321	372	278	336	435	371	373	305	312	349	308	334	323	221	191	152	256	318	263	369	445	295	390	310	332	9256
d__Bacteria	k__norank_d__Bacteria	p__Actinobacteria	c__Actinobacteria	o__Pseudonocardiales	f__Pseudonocardiaceae	g__Amycolatopsis	s__unclassified_g__Amycolatopsis	OTU2002	4	6	7	3	12	36	35	16	17	18	13	14	19	16	13	6	21	5	12	4	10	8	16	12	16	34	14	29	19	30	465
d__Bacteria	k__norank_d__Bacteria	p__Proteobacteria	c__Alphaproteobacteria	o__Rhizobiales	f__Devosiaceae	g__Devosia	s__unclassified_g__Devosia	OTU2003	1190	1347	1371	927	1279	1333	1157	1411	1085	1161	977	934	1013	1051	1005	920	971	1042	837	835	842	1083	1250	1215	1101	801	782	1257	684	741	31602
d__Bacteria	k__norank_d__Bacteria	p__Chloroflexi	c__Dehalococcoidia	o__S085	f__norank_o__S085	g__norank_f__norank_o__S085	s__metagenome_g__norank_f__norank_o__S085	OTU2004	8	22	24	8	12	13	11	13	17	21	18	3	16	9	8	8	10	26	25	17	22	25	8	21	6	0	12	16	5	0	404
d__Bacteria	k__norank_d__Bacteria	p__Proteobacteria	c__Alphaproteobacteria	o__unclassified_c__Alphaproteobacteria	f__unclassified_c__Alphaproteobacteria	g__unclassified_c__Alphaproteobacteria	s__unclassified_c__Alphaproteobacteria	OTU2005	0	2	0	0	0	2	3	0	0	2	4	0	0	3	2	2	0	0	1	1	2	3	2	3	4	0	0	1	7	6	50
d__Bacteria	k__norank_d__Bacteria	p__Fusobacteria	c__Fusobacteriia	o__Fusobacteriales	f__Leptotrichiaceae	g__Leptotrichia	s__unclassified_g__Leptotrichia	OTU2006	0	0	0	0	0	0	2	0	0	0	0	0	0	0	0	0	1	0	0	0	0	0	0	0	0	0	0	0	0	0	3
d__Bacteria	k__norank_d__Bacteria	p__Patescibacteria	c__Parcubacteria	o__Candidatus_Kaiserbacteria	f__norank_o__Candidatus_Kaiserbacteria	g__norank_f__norank_o__Candidatus_Kaiserbacteria	s__uncultured_bacterium_g__norank_f__norank_o__Candidatus_Kaiserbacteria	OTU2007	2	3	3	4	4	5	5	0	1	2	0	0	0	2	0	0	0	6	2	12	11	4	10	4	2	0	0	0	0	0	82
d__Bacteria	k__norank_d__Bacteria	p__Cyanobacteria	c__Oxyphotobacteria	o__Nostocales	f__unclassified_o__Nostocales	g__unclassified_o__Nostocales	s__unclassified_o__Nostocales	OTU2008	0	0	2	4	0	0	2	0	0	0	0	1	0	0	0	0	0	0	1	3	2	1	2	0	0	0	3	0	0	0	21
d__Bacteria	k__norank_d__Bacteria	p__Proteobacteria	c__Deltaproteobacteria	o__Oligoflexales	f__0319-6G20	g__norank_f__0319-6G20	s__marine_metagenome_g__norank_f__0319-6G20	OTU2009	0	0	0	0	0	0	14	0	0	0	0	0	0	0	0	0	0	0	0	0	0	0	0	0	0	0	0	0	0	0	14
d__Bacteria	k__norank_d__Bacteria	p__Proteobacteria	c__Deltaproteobacteria	o__Myxococcales	f__KD3-10	g__norank_f__KD3-10	s__metagenome_g__norank_f__KD3-10	OTU201	1	0	0	0	0	0	0	0	0	0	0	0	0	0	0	0	0	0	0	6	1	0	0	0	0	0	0	0	0	0	8
d__Bacteria	k__norank_d__Bacteria	p__Actinobacteria	c__Actinobacteria	o__unclassified_c__Actinobacteria	f__unclassified_c__Actinobacteria	g__unclassified_c__Actinobacteria	s__unclassified_c__Actinobacteria	OTU2010	63	62	47	37	66	45	81	88	65	69	47	92	74	82	83	81	113	64	40	61	63	45	59	43	69	39	50	70	61	80	1939
d__Bacteria	k__norank_d__Bacteria	p__Hydrogenedentes	c__Hydrogenedentia	o__Hydrogenedentiales	f__Hydrogenedensaceae	g__norank_f__Hydrogenedensaceae	s__unclassified_g__norank_f__Hydrogenedensaceae	OTU2011	0	1	0	1	0	2	8	1	0	1	0	0	3	2	1	2	1	2	0	1	1	0	0	4	1	0	0	2	0	0	34
d__Bacteria	k__norank_d__Bacteria	p__Proteobacteria	c__Alphaproteobacteria	o__Rhizobiales	f__Methyloligellaceae	g__norank_f__Methyloligellaceae	s__metagenome_g__norank_f__Methyloligellaceae	OTU2012	14	18	22	25	22	20	13	16	7	12	11	31	11	12	26	16	17	15	12	13	15	17	13	7	2	10	20	10	3	8	438
d__Bacteria	k__norank_d__Bacteria	p__Proteobacteria	c__Alphaproteobacteria	o__Rickettsiales	f__SM2D12	g__norank_f__SM2D12	s__unclassified_g__norank_f__SM2D12	OTU2013	1	1	3	0	1	1	3	0	1	0	0	0	0	0	0	5	0	0	3	2	2	1	3	2	0	0	0	0	1	0	30
d__Bacteria	k__norank_d__Bacteria	p__Chloroflexi	c__Chloroflexia	o__Thermomicrobiales	f__JG30-KF-CM45	g__norank_f__JG30-KF-CM45	s__uncultured_Chloroflexi_bacterium_g__norank_f__JG30-KF-CM45	OTU2014	522	590	557	385	529	392	479	651	611	473	441	418	514	562	603	715	579	443	340	283	322	365	403	353	317	298	257	338	206	289	13235
d__Bacteria	k__norank_d__Bacteria	p__Proteobacteria	c__Gammaproteobacteria	o__Diplorickettsiales	f__Diplorickettsiaceae	g__norank_f__Diplorickettsiaceae	s__unclassified_g__norank_f__Diplorickettsiaceae	OTU2015	1	1	1	1	4	1	5	0	0	3	0	0	0	0	0	0	3	0	1	0	2	0	0	0	0	4	0	0	0	0	27
d__Bacteria	k__norank_d__Bacteria	p__Proteobacteria	c__Gammaproteobacteria	o__Gammaproteobacteria_Incertae_Sedis	f__unclassified_o__Gammaproteobacteria_Incertae_Sedis	g__norank_f__unclassified_o__Gammaproteobacteria_Incertae_Sedis	s__uncultured_soil_bacterium_g__norank_f__unclassified	OTU2016	0	0	0	0	0	0	5	0	0	1	0	2	0	0	0	0	0	0	0	0	0	0	0	0	0	0	0	2	0	0	10
d__Bacteria	k__norank_d__Bacteria	p__Firmicutes	c__Bacilli	o__Bacillales	f__Paenibacillaceae	g__Paenibacillus	s__Paenibacillus_cineris	OTU2017	0	0	0	0	0	0	5	0	0	0	0	0	0	0	0	4	2	2	0	0	0	0	0	0	1	1	2	0	3	2	22
d__Bacteria	k__norank_d__Bacteria	p__Proteobacteria	c__Gammaproteobacteria	o__Coxiellales	f__Coxiellaceae	g__Coxiella	s__unclassified_g__Coxiella	OTU2018	0	0	0	2	1	0	2	1	2	0	0	0	0	0	0	0	0	0	2	0	1	0	2	0	0	0	0	0	0	0	13
d__Bacteria	k__norank_d__Bacteria	p__Proteobacteria	c__Gammaproteobacteria	o__unclassified_c__Gammaproteobacteria	f__unclassified_c__Gammaproteobacteria	g__unclassified_c__Gammaproteobacteria	s__unclassified_c__Gammaproteobacteria	OTU2019	0	1	0	0	0	0	2	1	0	1	0	0	0	0	0	0	0	0	4	1	2	0	0	0	0	0	0	0	0	0	12
d__Bacteria	k__norank_d__Bacteria	p__Acidobacteria	c__Acidobacteriia	o__Acidobacteriales	f__unclassified_o__Acidobacteriales	g__unclassified_o__Acidobacteriales	s__unclassified_o__Acidobacteriales	OTU202	2	0	1	0	0	0	0	0	0	0	0	0	0	0	0	0	0	0	2	0	2	2	1	0	0	0	0	0	0	0	10
d__Bacteria	k__norank_d__Bacteria	p__Chloroflexi	c__Dehalococcoidia	o__S085	f__norank_o__S085	g__norank_f__norank_o__S085	s__unclassified_g__norank_f__norank_o__S085	OTU2020	0	6	0	1	0	0	7	0	4	2	0	0	0	0	0	0	0	3	4	2	1	0	1	4	8	0	1	0	2	0	46
d__Bacteria	k__norank_d__Bacteria	p__Proteobacteria	c__Alphaproteobacteria	o__Micavibrionales	f__Micavibrionaceae	g__unclassified_f__Micavibrionaceae	s__unclassified_f__Micavibrionaceae	OTU2021	1	1	2	2	0	0	4	5	4	0	0	3	0	0	0	0	0	0	5	2	1	2	2	0	0	0	0	0	0	0	34
d__Bacteria	k__norank_d__Bacteria	p__Firmicutes	c__Bacilli	o__Bacillales	f__Paenibacillaceae	g__Paenibacillus	s__unclassified_g__Paenibacillus	OTU2022	4	2	6	9	1	7	4	1	9	8	2	4	4	7	11	5	9	14	3	4	5	29	3	5	6	12	7	4	20	20	225
d__Bacteria	k__norank_d__Bacteria	p__Planctomycetes	c__Phycisphaerae	o__Phycisphaerales	f__Phycisphaeraceae	g__I-8	s__unclassified_g__I-8	OTU2023	23	22	6	29	19	17	33	16	15	15	13	16	26	14	6	14	9	15	6	11	21	47	20	54	11	12	11	7	2	4	514
d__Bacteria	k__norank_d__Bacteria	p__Acidobacteria	c__AT-s3-28	o__norank_c__AT-s3-28	f__norank_o__norank_c__AT-s3-28	g__norank_f__norank_o__norank_c__AT-s3-28	s__uncultured_bacterium_g__norank_f__norank_o__norank_c__AT-s3-28	OTU2024	1	0	0	1	1	10	3	0	0	0	0	0	0	0	0	0	0	0	2	0	0	1	7	0	0	0	0	0	0	0	26
d__Bacteria	k__norank_d__Bacteria	p__Proteobacteria	c__Deltaproteobacteria	o__SAR324_cladeMarine_group_B	f__norank_o__SAR324_cladeMarine_group_B	g__norank_f__norank_o__SAR324_cladeMarine_group_B	s__unclassified_g__norank_f__norank_o__SAR324_cladeMarine_group_B	OTU2025	6	3	4	0	0	0	10	0	5	1	4	3	1	0	9	0	3	3	3	6	0	1	0	0	1	3	1	3	5	5	80
d__Bacteria	k__norank_d__Bacteria	p__Bacteroidetes	c__Bacteroidia	o__Cytophagales	f__Microscillaceae	g__norank_f__Microscillaceae	s__unclassified_g__norank_f__Microscillaceae	OTU2026	193	230	196	184	235	161	230	270	225	260	266	221	130	165	125	121	163	114	127	128	150	219	192	257	321	229	200	289	332	214	6147
d__Bacteria	k__norank_d__Bacteria	p__Actinobacteria	c__Actinobacteria	o__Microtrichales	f__Microtrichaceae	g__norank_f__Microtrichaceae	s__metagenome_g__norank_f__Microtrichaceae	OTU2027	0	0	3	0	1	1	3	0	0	2	0	0	2	0	1	0	0	0	0	1	5	4	3	2	1	0	0	0	0	1	30
d__Bacteria	k__norank_d__Bacteria	p__Firmicutes	c__Bacilli	o__Bacillales	f__Paenibacillaceae	g__Paenibacillus	s__unclassified_g__Paenibacillus	OTU2028	2	0	0	0	0	1	7	2	9	2	0	6	0	0	0	0	0	0	1	0	0	0	0	0	0	0	0	0	0	0	30
d__Bacteria	k__norank_d__Bacteria	p__Patescibacteria	c__Saccharimonadia	o__Saccharimonadales	f__norank_o__Saccharimonadales	g__norank_f__norank_o__Saccharimonadales	s__uncultured_Candidatus_Saccharibacteria_bacterium_g__norank_f__norank	OTU2029	5	1	1	2	0	8	5	1	3	1	0	2	9	5	0	0	1	0	1	0	4	11	1	2	5	0	4	6	1	5	84
d__Bacteria	k__norank_d__Bacteria	p__Chlamydiae	c__Chlamydiae	o__Chlamydiales	f__Simkaniaceae	g__unclassified_f__Simkaniaceae	s__unclassified_f__Simkaniaceae	OTU203	2	0	0	0	0	0	0	0	0	0	0	0	0	0	0	0	0	0	0	0	0	0	0	0	0	0	0	0	0	0	2
d__Bacteria	k__norank_d__Bacteria	p__Elusimicrobia	c__Elusimicrobia	o__norank_c__Elusimicrobia	f__norank_o__norank_c__Elusimicrobia	g__norank_f__norank_o__norank_c__Elusimicrobia	s__uncultured_bacterium_g__norank_f__norank_o__norank_c__Elusimicrobia	OTU2030	13	5	1	3	2	0	5	4	3	4	3	1	2	5	2	0	0	3	1	1	4	2	1	9	0	0	0	5	0	0	79
d__Bacteria	k__norank_d__Bacteria	p__Proteobacteria	c__Deltaproteobacteria	o__Bdellovibrionales	f__Bdellovibrionaceae	g__OM27_clade	s__uncultured_Myxococcales_bacterium_g__OM27_clade	OTU2031	14	11	14	6	12	13	16	11	6	25	12	20	16	10	17	2	10	8	30	19	14	5	12	8	7	9	8	2	1	5	343
d__Bacteria	k__norank_d__Bacteria	p__Proteobacteria	c__Deltaproteobacteria	o__Desulfovibrionales	f__Desulfovibrionaceae	g__Bilophila	s__Bilophila_wadsworthia	OTU2032	0	0	0	0	3	0	2	0	1	0	0	0	0	0	0	0	0	0	0	0	0	0	0	0	0	0	0	0	0	0	6
d__Bacteria	k__norank_d__Bacteria	p__Acidobacteria	c__Blastocatellia_Subgroup_4	o__Blastocatellales	f__Blastocatellaceae	g__unclassified_f__Blastocatellaceae	s__unclassified_f__Blastocatellaceae	OTU2033	36	35	55	27	66	30	67	74	83	48	26	38	49	49	43	31	34	23	31	24	45	19	20	28	40	12	21	47	7	7	1115
d__Bacteria	k__norank_d__Bacteria	p__BRC1	c__norank_p__BRC1	o__norank_c__norank	f__norank_o__norank	g__norank_f__norank	s__unclassified_g__norank_f__norank	OTU2034	0	0	0	0	0	0	4	0	0	0	0	0	0	0	0	0	0	0	1	0	0	0	0	0	0	0	0	0	0	0	5
d__Bacteria	k__norank_d__Bacteria	p__Actinobacteria	c__Actinobacteria	o__Micromonosporales	f__Micromonosporaceae	g__Micromonospora	s__unclassified_g__Micromonospora	OTU2035	3	7	13	6	2	0	8	1	4	12	6	18	3	0	8	4	13	8	6	1	11	15	2	0	3	12	2	3	7	3	181
d__Bacteria	k__norank_d__Bacteria	p__Chloroflexi	c__Anaerolineae	o__Caldilineales	f__Caldilineaceae	g__norank_f__Caldilineaceae	s__uncultured_bacterium_g__norank_f__Caldilineaceae	OTU2036	0	0	0	1	0	0	9	4	0	9	0	0	7	0	0	0	1	1	1	0	3	4	0	0	6	0	0	0	0	0	46
d__Bacteria	k__norank_d__Bacteria	p__Chloroflexi	c__Anaerolineae	o__SBR1031	f__norank_o__SBR1031	g__norank_f__norank_o__SBR1031	s__uncultured_bacterium_g__norank_f__norank_o__SBR1031	OTU2037	8	0	0	0	3	0	12	1	1	5	0	5	0	2	0	0	0	25	2	0	1	21	0	7	0	0	0	0	0	0	93
d__Bacteria	k__norank_d__Bacteria	p__Actinobacteria	c__Actinobacteria	o__IMCC26256	f__norank_o__IMCC26256	g__norank_f__norank_o__IMCC26256	s__unclassified_g__norank_f__norank_o__IMCC26256	OTU2038	0	1	0	2	1	4	4	0	0	0	0	1	0	0	2	0	0	0	3	0	3	0	0	0	0	0	0	0	0	0	21
d__Bacteria	k__norank_d__Bacteria	p__Chloroflexi	c__TK10	o__norank_c__TK10	f__norank_o__norank_c__TK10	g__norank_f__norank_o__norank_c__TK10	s__metagenome_g__norank_f__norank_o__norank_c__TK10	OTU2039	1	0	0	0	1	0	2	0	0	0	0	0	0	0	0	0	0	0	0	0	0	0	0	0	0	0	0	0	0	0	4
d__Bacteria	k__norank_d__Bacteria	p__Acidobacteria	c__Subgroup_17	o__norank_c__Subgroup_17	f__norank_o__norank_c__Subgroup_17	g__norank_f__norank_o__norank_c__Subgroup_17	s__unclassified_g__norank_f__norank_o__norank_c__Subgroup_17	OTU204	84	60	74	72	57	56	51	55	68	40	20	57	23	48	28	29	33	18	74	77	53	37	56	39	42	6	9	26	23	20	1335
d__Bacteria	k__norank_d__Bacteria	p__Chloroflexi	c__Chloroflexia	o__Chloroflexales	f__Herpetosiphonaceae	g__Herpetosiphon	s__uncultured_Chloroflexi_bacterium_g__Herpetosiphon	OTU2040	0	0	0	0	0	0	5	0	0	0	0	0	0	1	0	0	0	0	1	0	0	0	0	0	0	0	0	0	0	0	7
d__Bacteria	k__norank_d__Bacteria	p__Proteobacteria	c__Deltaproteobacteria	o__Myxococcales	f__Archangiaceae	g__Anaeromyxobacter	s__unclassified_g__Anaeromyxobacter	OTU2041	2	0	0	4	0	0	6	0	0	1	0	4	4	6	1	1	2	4	0	2	0	0	0	3	0	0	0	0	0	0	40
d__Bacteria	k__norank_d__Bacteria	p__Proteobacteria	c__Alphaproteobacteria	o__Rhodospirillales	f__norank_o__Rhodospirillales	g__norank_f__norank_o__Rhodospirillales	s__unclassified_g__norank_f__norank_o__Rhodospirillales	OTU2042	0	0	0	0	0	0	3	0	0	0	0	0	0	0	0	0	0	0	0	0	0	0	1	0	0	0	0	0	0	0	4
d__Bacteria	k__norank_d__Bacteria	p__Cyanobacteria	c__Melainabacteria	o__Obscuribacterales	f__norank_o__Obscuribacterales	g__norank_f__norank_o__Obscuribacterales	s__uncultured_bacterium_g__norank_f__norank_o__Obscuribacterales	OTU2043	16	11	10	20	32	20	83	21	27	11	14	14	18	14	31	3	21	22	12	9	12	15	17	19	28	16	22	21	44	28	631
d__Bacteria	k__norank_d__Bacteria	p__Cyanobacteria	c__Sericytochromatia	o__norank_c__Sericytochromatia	f__norank_o__norank_c__Sericytochromatia	g__norank_f__norank_o__norank_c__Sericytochromatia	s__uncultured_bacterium_g__norank_f__norank_o__norank_c__Sericytochromatia	OTU2044	2	3	0	2	1	1	1	0	0	0	0	0	0	0	0	0	0	0	0	3	0	0	0	0	0	0	0	0	1	0	14
d__Bacteria	k__norank_d__Bacteria	p__Actinobacteria	c__Actinobacteria	o__Corynebacteriales	f__Corynebacteriaceae	g__Corynebacterium_1	s__unclassified_g__Corynebacterium_1	OTU2045	0	0	0	0	0	0	1	0	2	1	0	1	0	3	0	0	0	3	0	0	0	0	3	0	3	0	0	1	0	0	18
d__Bacteria	k__norank_d__Bacteria	p__Verrucomicrobia	c__Verrucomicrobiae	o__Chthoniobacterales	f__Chthoniobacteraceae	g__Chthoniobacter	s__unclassified_g__Chthoniobacter	OTU2046	0	0	0	2	1	2	4	2	0	0	0	1	0	0	4	0	0	1	0	0	0	0	1	0	0	0	0	1	0	0	19
d__Bacteria	k__norank_d__Bacteria	p__Actinobacteria	c__Actinobacteria	o__norank_c__Actinobacteria	f__norank_o__norank_c__Actinobacteria	g__norank_f__norank_o__norank_c__Actinobacteria	s__uncultured_Micromonospora_sp._g__norank	OTU2047	0	0	0	0	0	0	4	0	0	0	0	0	0	0	0	0	0	0	0	0	0	0	0	0	0	0	0	0	0	0	4
d__Bacteria	k__norank_d__Bacteria	p__Proteobacteria	c__Alphaproteobacteria	o__Micavibrionales	f__Micavibrionaceae	g__norank_f__Micavibrionaceae	s__unclassified_g__norank_f__Micavibrionaceae	OTU2048	3	6	6	9	11	9	10	2	5	0	2	0	1	2	0	7	3	3	7	5	10	11	1	5	0	2	0	4	0	0	124
d__Bacteria	k__norank_d__Bacteria	p__Chloroflexi	c__Anaerolineae	o__Ardenticatenales	f__norank_o__Ardenticatenales	g__norank_f__norank_o__Ardenticatenales	s__uncultured_bacterium_g__norank_f__norank_o__Ardenticatenales	OTU2049	2	3	1	1	8	1	3	4	1	0	2	0	1	3	0	0	0	3	2	0	2	3	5	1	0	3	1	1	0	0	51
d__Bacteria	k__norank_d__Bacteria	p__Patescibacteria	c__Saccharimonadia	o__Saccharimonadales	f__norank_o__Saccharimonadales	g__norank_f__norank_o__Saccharimonadales	s__unclassified_g__norank_f__norank_o__Saccharimonadales	OTU205	7	9	2	2	3	2	0	3	0	1	3	1	1	5	2	0	1	3	3	10	3	4	17	5	7	0	0	0	0	0	94
d__Bacteria	k__norank_d__Bacteria	p__Patescibacteria	c__Saccharimonadia	o__Saccharimonadales	f__norank_o__Saccharimonadales	g__norank_f__norank_o__Saccharimonadales	s__unclassified_g__norank_f__norank_o__Saccharimonadales	OTU2050	7	12	7	9	9	6	5	9	3	1	0	0	0	5	0	0	6	0	1	5	1	6	20	18	2	0	3	2	1	1	139
d__Bacteria	k__norank_d__Bacteria	p__Armatimonadetes	c__norank_p__Armatimonadetes	o__norank_c__norank_p__Armatimonadetes	f__norank_o__norank_c__norank_p__Armatimonadetes	g__norank_f__norank_o__norank_c__norank_p__Armatimonadetes	s__unclassified_g__norank_f__norank_o__norank_c__norank_p__Armatimonadetes	OTU2051	1	2	0	5	3	2	7	4	3	10	1	0	0	2	0	0	1	3	1	0	3	1	1	1	0	5	0	0	1	1	58
d__Bacteria	k__norank_d__Bacteria	p__Proteobacteria	c__Alphaproteobacteria	o__Rickettsiales	f__Rickettsiaceae	g__unclassified_f__Rickettsiaceae	s__unclassified_f__Rickettsiaceae	OTU2052	2	0	1	0	0	0	1	0	0	0	0	0	0	0	0	0	0	0	0	1	0	0	0	0	0	0	0	0	0	0	5
d__Bacteria	k__norank_d__Bacteria	p__Proteobacteria	c__Alphaproteobacteria	o__Rickettsiales	f__Rickettsiaceae	g__norank_f__Rickettsiaceae	s__uncultured_bacterium_g__norank_f__Rickettsiaceae	OTU2053	3	0	0	2	2	8	7	2	4	4	6	4	4	9	5	7	4	0	2	5	3	1	0	0	0	11	6	4	5	27	135
d__Bacteria	k__norank_d__Bacteria	p__Patescibacteria	c__Saccharimonadia	o__Saccharimonadales	f__norank_o__Saccharimonadales	g__norank_f__norank_o__Saccharimonadales	s__uncultured_bacterium_g__norank_f__norank_o__Saccharimonadales	OTU2054	8	3	14	19	21	15	49	107	48	8	4	7	1	13	5	23	12	16	7	3	6	16	18	20	21	8	10	0	10	5	497
d__Bacteria	k__norank_d__Bacteria	p__Patescibacteria	c__Saccharimonadia	o__Saccharimonadales	f__norank_o__Saccharimonadales	g__norank_f__norank_o__Saccharimonadales	s__unclassified_g__norank_f__norank_o__Saccharimonadales	OTU2055	52	55	60	59	79	74	158	182	177	24	40	25	14	17	11	47	25	40	29	26	24	71	105	80	44	57	53	25	19	10	1682
d__Bacteria	k__norank_d__Bacteria	p__Proteobacteria	c__Alphaproteobacteria	o__Sphingomonadales	f__Sphingomonadaceae	g__Altererythrobacter	s__uncultured_bacterium_g__Altererythrobacter	OTU2056	315	365	480	317	577	474	409	289	392	332	287	344	309	258	312	270	303	298	214	176	174	254	274	283	242	266	170	241	202	193	9020
d__Bacteria	k__norank_d__Bacteria	p__Armatimonadetes	c__norank_p__Armatimonadetes	o__norank_c__norank_p__Armatimonadetes	f__norank_o__norank_c__norank_p__Armatimonadetes	g__norank_f__norank_o__norank_c__norank_p__Armatimonadetes	s__uncultured_bacterium_g__norank_f__norank_o__norank_c__norank_p__Armatimonadetes	OTU2057	27	13	16	21	27	14	51	16	18	20	24	3	34	23	19	10	15	22	6	7	16	14	14	18	10	0	4	12	14	2	490
d__Bacteria	k__norank_d__Bacteria	p__Proteobacteria	c__Gammaproteobacteria	o__Betaproteobacteriales	f__TRA3-20	g__norank_f__TRA3-20	s__uncultured_beta_proteobacterium_g__norank_f__TRA3-20	OTU2058	35	19	20	14	17	27	33	30	36	32	23	23	32	23	40	26	35	44	27	22	20	24	32	21	8	3	12	19	15	9	721
d__Bacteria	k__norank_d__Bacteria	p__Patescibacteria	c__Parcubacteria	o__unclassified_c__Parcubacteria	f__unclassified_c__Parcubacteria	g__unclassified_c__Parcubacteria	s__unclassified_c__Parcubacteria	OTU2059	1	0	0	0	0	0	0	0	0	0	0	0	0	0	0	0	0	0	0	0	0	0	0	0	0	0	0	0	0	0	1
d__Bacteria	k__norank_d__Bacteria	p__Actinobacteria	c__Actinobacteria	o__unclassified_c__Actinobacteria	f__unclassified_c__Actinobacteria	g__unclassified_c__Actinobacteria	s__unclassified_c__Actinobacteria	OTU206	5	0	0	0	0	0	0	0	0	0	0	1	0	0	0	0	0	0	0	0	0	1	1	0	0	0	0	0	0	1	9
d__Bacteria	k__norank_d__Bacteria	p__Planctomycetes	c__Planctomycetacia	o__Gemmatales	f__Gemmataceae	g__norank_f__Gemmataceae	s__uncultured_bacterium_g__norank_f__Gemmataceae	OTU2060	0	1	3	0	4	0	7	5	0	3	4	0	0	2	5	0	0	4	0	0	0	0	0	0	0	0	0	0	1	0	39
d__Bacteria	k__norank_d__Bacteria	p__Chloroflexi	c__TK10	o__norank_c__TK10	f__norank_o__norank_c__TK10	g__norank_f__norank_o__norank_c__TK10	s__uncultured_bacterium_g__norank_f__norank_o__norank_c__TK10	OTU2061	16	8	14	12	0	13	16	1	19	9	26	0	23	12	4	10	2	9	6	4	6	2	3	12	3	12	1	5	4	4	256
d__Bacteria	k__norank_d__Bacteria	p__Proteobacteria	c__Alphaproteobacteria	o__Sneathiellales	f__Sneathiellaceae	g__norank_f__Sneathiellaceae	s__uncultured_bacterium_g__norank_f__Sneathiellaceae	OTU2062	49	9	18	46	12	9	19	11	14	6	16	4	30	10	9	9	9	13	31	18	16	7	8	3	18	9	13	8	24	42	490
d__Bacteria	k__norank_d__Bacteria	p__Proteobacteria	c__Gammaproteobacteria	o__unclassified_c__Gammaproteobacteria	f__unclassified_c__Gammaproteobacteria	g__unclassified_c__Gammaproteobacteria	s__unclassified_c__Gammaproteobacteria	OTU2063	0	0	0	0	0	0	2	0	0	0	0	0	0	0	1	0	0	0	0	0	0	0	0	0	0	0	2	0	0	0	5
d__Bacteria	k__norank_d__Bacteria	p__Actinobacteria	c__Actinobacteria	o__Frankiales	f__Sporichthyaceae	g__Sporichthya	s__Sporichthya_polymorpha_g__Sporichthya	OTU2064	127	90	99	94	68	84	70	71	40	76	52	83	156	182	215	165	157	139	155	154	95	62	86	95	34	44	57	38	29	50	2867
d__Bacteria	k__norank_d__Bacteria	p__Chloroflexi	c__Chloroflexia	o__Chloroflexales	f__Roseiflexaceae	g__norank_f__Roseiflexaceae	s__unclassified_g__norank_f__Roseiflexaceae	OTU2065	1	4	0	0	1	0	6	1	0	0	0	0	0	0	0	0	0	0	0	2	0	0	0	0	15	0	0	6	0	0	36
d__Bacteria	k__norank_d__Bacteria	p__Actinobacteria	c__Actinobacteria	o__Solirubrobacterales	f__Solirubrobacteraceae	g__norank_f__Solirubrobacteraceae	s__unclassified_g__norank_f__Solirubrobacteraceae	OTU2066	46	34	43	43	57	42	14	19	30	48	56	37	97	68	77	73	52	47	23	16	34	19	12	26	10	13	31	33	37	37	1174
d__Bacteria	k__norank_d__Bacteria	p__Latescibacteria	c__Latescibacteria	o__norank_c__Latescibacteria	f__norank_o__norank_c__Latescibacteria	g__norank_f__norank_o__norank_c__Latescibacteria	s__unclassified_g__norank_f__norank_o__norank_c__Latescibacteria	OTU2067	0	2	0	0	0	0	4	0	8	0	0	0	0	1	0	1	0	0	4	0	0	2	0	0	0	0	0	0	0	1	23
d__Bacteria	k__norank_d__Bacteria	p__Actinobacteria	c__Actinobacteria	o__Streptomycetales	f__Streptomycetaceae	g__Streptomyces	s__unclassified_g__Streptomyces	OTU2068	0	3	2	4	5	3	6	6	1	3	2	0	0	8	8	4	2	11	0	4	5	0	2	2	0	4	2	1	5	5	98
d__Bacteria	k__norank_d__Bacteria	p__Planctomycetes	c__Phycisphaerae	o__Phycisphaerales	f__Phycisphaeraceae	g__SM1A02	s__metagenome_g__SM1A02	OTU2069	11	6	3	2	0	3	3	6	1	5	10	3	1	9	0	9	2	3	0	1	12	8	5	10	9	12	2	4	5	5	150
d__Bacteria	k__norank_d__Bacteria	p__Proteobacteria	c__Deltaproteobacteria	o__Myxococcales	f__VHS-B3-70	g__norank_f__VHS-B3-70	s__uncultured_bacterium_g__norank_f__VHS-B3-70	OTU207	14	1	14	1	3	0	1	0	5	0	10	0	11	5	0	6	11	5	7	3	15	0	0	1	0	1	2	1	8	7	132
d__Bacteria	k__norank_d__Bacteria	p__Actinobacteria	c__Actinobacteria	o__unclassified_c__Actinobacteria	f__unclassified_c__Actinobacteria	g__unclassified_c__Actinobacteria	s__unclassified_c__Actinobacteria	OTU2070	1	4	2	2	0	2	6	3	0	0	8	3	0	0	3	3	0	1	2	2	0	1	2	1	0	0	0	0	0	0	46
d__Bacteria	k__norank_d__Bacteria	p__Acidobacteria	c__Blastocatellia_Subgroup_4	o__Blastocatellales	f__Blastocatellaceae	g__Blastocatella	s__uncultured_Acidobacteria_bacterium_g__Blastocatella	OTU2071	48	49	70	48	50	44	37	65	42	60	44	47	54	75	56	74	64	54	25	32	43	68	55	80	42	12	18	25	18	23	1422
d__Bacteria	k__norank_d__Bacteria	p__Proteobacteria	c__Gammaproteobacteria	o__Diplorickettsiales	f__Diplorickettsiaceae	g__unclassified_f__Diplorickettsiaceae	s__unclassified_f__Diplorickettsiaceae	OTU2072	0	0	0	1	0	0	4	0	0	0	0	0	0	0	0	0	0	0	1	0	0	0	0	0	2	0	0	1	0	0	9
d__Bacteria	k__norank_d__Bacteria	p__Proteobacteria	c__Alphaproteobacteria	o__unclassified_c__Alphaproteobacteria	f__unclassified_c__Alphaproteobacteria	g__unclassified_c__Alphaproteobacteria	s__unclassified_c__Alphaproteobacteria	OTU2073	0	0	0	0	0	0	2	0	1	0	0	0	0	0	0	0	0	1	0	0	0	0	0	0	2	0	3	3	0	0	12
d__Bacteria	k__norank_d__Bacteria	p__Proteobacteria	c__Alphaproteobacteria	o__unclassified_c__Alphaproteobacteria	f__unclassified_c__Alphaproteobacteria	g__unclassified_c__Alphaproteobacteria	s__unclassified_c__Alphaproteobacteria	OTU2074	0	0	0	0	0	0	1	0	0	0	0	0	0	0	0	0	0	0	0	0	0	0	0	0	0	0	0	0	0	0	1
d__Bacteria	k__norank_d__Bacteria	p__Acidobacteria	c__Subgroup_6	o__norank_c__Subgroup_6	f__norank_o__norank_c__Subgroup_6	g__norank_f__norank_o__norank_c__Subgroup_6	s__unclassified_g__norank_f__norank_o__norank_c__Subgroup_6	OTU2075	20	19	4	31	3	15	10	5	11	7	10	14	14	16	7	3	9	6	11	11	14	5	6	6	10	0	14	13	14	16	324
d__Bacteria	k__norank_d__Bacteria	p__Elusimicrobia	c__Elusimicrobia	o__MVP-88	f__norank_o__MVP-88	g__norank_f__norank_o__MVP-88	s__unclassified_g__norank_f__norank_o__MVP-88	OTU2076	0	0	0	1	0	0	8	0	0	0	0	0	0	0	1	0	0	0	1	0	1	0	0	0	0	0	0	0	0	0	12
d__Bacteria	k__norank_d__Bacteria	p__Proteobacteria	c__Alphaproteobacteria	o__Rhodospirillales	f__norank_o__Rhodospirillales	g__norank_f__norank_o__Rhodospirillales	s__unclassified_g__norank_f__norank_o__Rhodospirillales	OTU2077	19	2	9	2	3	2	2	0	4	0	2	0	6	6	7	0	0	6	4	8	8	5	10	10	0	4	4	1	7	3	134
d__Bacteria	k__norank_d__Bacteria	p__Acidobacteria	c__Acidobacteriia	o__Solibacterales	f__Solibacteraceae_Subgroup_3	g__Candidatus_Solibacter	s__unclassified_g__Candidatus_Solibacter	OTU2078	12	26	22	5	8	11	15	35	25	9	9	17	17	16	30	24	14	34	9	6	15	14	20	10	9	8	11	5	10	23	469
d__Bacteria	k__norank_d__Bacteria	p__Proteobacteria	c__Alphaproteobacteria	o__Rhodospirillales	f__Magnetospiraceae	g__unclassified_f__Magnetospiraceae	s__unclassified_f__Magnetospiraceae	OTU2079	0	0	0	5	0	0	1	0	0	0	0	0	1	0	0	0	0	0	0	0	0	0	0	1	0	0	0	0	0	0	8
d__Bacteria	k__norank_d__Bacteria	p__Proteobacteria	c__Deltaproteobacteria	o__SAR324_cladeMarine_group_B	f__norank_o__SAR324_cladeMarine_group_B	g__norank_f__norank_o__SAR324_cladeMarine_group_B	s__uncultured_bacterium_g__norank_f__norank_o__SAR324_cladeMarine_group_B	OTU208	3	1	1	0	0	0	5	0	0	14	0	0	1	0	0	0	0	0	0	0	0	0	0	0	0	4	0	0	0	0	29
d__Bacteria	k__norank_d__Bacteria	p__Actinobacteria	c__Actinobacteria	o__Pseudonocardiales	f__Pseudonocardiaceae	g__Actinomycetospora	s__uncultured_bacterium_g__Actinomycetospora	OTU2080	0	0	0	0	1	1	2	0	0	0	1	0	0	3	0	0	0	0	0	0	1	0	0	0	0	0	1	0	1	0	11
d__Bacteria	k__norank_d__Bacteria	p__Armatimonadetes	c__norank_p__Armatimonadetes	o__norank_c__norank_p__Armatimonadetes	f__norank_o__norank_c__norank_p__Armatimonadetes	g__norank_f__norank_o__norank_c__norank_p__Armatimonadetes	s__metagenome_g__norank_f__norank_o__norank_c__norank	OTU2081	1	0	2	0	0	0	3	1	1	2	0	1	3	0	0	1	0	0	0	1	0	0	3	0	2	0	0	0	0	0	21
d__Bacteria	k__norank_d__Bacteria	p__Bacteroidetes	c__Bacteroidia	o__Sphingobacteriales	f__env.OPS_17	g__norank_f__env.OPS_17	s__uncultured_bacterium_g__norank_f__env.OPS_17	OTU2082	0	0	0	0	0	1	3	0	0	0	2	1	0	0	2	0	0	0	0	0	0	0	0	0	0	0	0	0	0	0	9
d__Bacteria	k__norank_d__Bacteria	p__Proteobacteria	c__Alphaproteobacteria	o__Caulobacterales	f__Caulobacteraceae	g__Brevundimonas	s__unclassified_g__Brevundimonas	OTU2083	84	104	89	40	59	59	142	105	149	53	74	65	55	38	39	35	98	148	117	111	70	335	296	336	226	144	177	143	125	67	3583
d__Bacteria	k__norank_d__Bacteria	p__Proteobacteria	c__Deltaproteobacteria	o__Myxococcales	f__Haliangiaceae	g__Haliangium	s__unclassified_g__Haliangium	OTU2084	3	0	4	8	1	0	10	3	4	5	2	3	1	4	9	8	2	0	4	5	1	1	4	1	1	8	4	3	2	3	104
d__Bacteria	k__norank_d__Bacteria	p__Proteobacteria	c__Alphaproteobacteria	o__Sphingomonadales	f__Sphingomonadaceae	g__unclassified_f__Sphingomonadaceae	s__unclassified_f__Sphingomonadaceae	OTU2085	0	0	0	0	0	1	13	0	1	0	1	0	0	0	0	0	2	0	0	1	0	2	0	0	0	7	2	0	1	2	33
d__Bacteria	k__norank_d__Bacteria	p__Proteobacteria	c__Alphaproteobacteria	o__Micavibrionales	f__norank_o__Micavibrionales	g__norank_f__norank_o__Micavibrionales	s__unclassified_g__norank_f__norank_o__Micavibrionales	OTU2086	11	4	15	0	1	0	3	15	2	8	15	12	34	35	50	42	46	24	12	17	15	7	5	1	47	35	30	8	10	2	506
d__Bacteria	k__norank_d__Bacteria	p__Actinobacteria	c__Actinobacteria	o__Microtrichales	f__Ilumatobacteraceae	g__norank_f__Ilumatobacteraceae	s__unclassified_g__norank_f__Ilumatobacteraceae	OTU2087	24	18	9	20	15	16	10	10	11	13	7	6	3	6	14	3	3	8	6	15	10	11	12	8	15	14	6	11	2	11	317
d__Bacteria	k__norank_d__Bacteria	p__Bacteroidetes	c__Bacteroidia	o__Cytophagales	f__Cytophagaceae	g__Sporocytophaga	s__metagenome_g__Sporocytophaga	OTU2088	0	0	0	1	1	2	4	1	2	2	0	0	2	9	1	10	8	5	0	3	2	0	0	2	1	0	0	1	4	0	61
d__Bacteria	k__norank_d__Bacteria	p__Firmicutes	c__Bacilli	o__Bacillales	f__Thermoactinomycetaceae	g__norank_f__Thermoactinomycetaceae	s__uncultured_bacterium_g__norank_f__Thermoactinomycetaceae	OTU2089	0	0	0	0	0	0	2	0	1	0	0	0	0	0	0	0	0	0	0	0	0	0	0	0	0	0	0	0	0	0	3
d__Bacteria	k__norank_d__Bacteria	p__Chloroflexi	c__Anaerolineae	o__SBR1031	f__norank_o__SBR1031	g__norank_f__norank_o__SBR1031	s__unclassified_g__norank_f__norank_o__SBR1031	OTU209	2	0	0	0	0	0	0	0	0	0	0	0	0	0	0	0	0	0	0	0	0	0	0	0	0	0	0	0	0	0	2
d__Bacteria	k__norank_d__Bacteria	p__Proteobacteria	c__Alphaproteobacteria	o__Tistrellales	f__Geminicoccaceae	g__norank_f__Geminicoccaceae	s__unclassified_g__norank_f__Geminicoccaceae	OTU2090	6	4	0	0	0	3	7	0	0	0	0	0	3	0	2	2	0	2	1	0	1	0	0	1	1	0	0	3	1	12	49
d__Bacteria	k__norank_d__Bacteria	p__Proteobacteria	c__Alphaproteobacteria	o__Tistrellales	f__Geminicoccaceae	g__norank_f__Geminicoccaceae	s__uncultured_bacterium_g__norank_f__Geminicoccaceae	OTU2091	227	327	271	183	241	233	344	239	287	256	214	264	280	329	427	291	280	248	158	145	149	212	211	184	136	201	116	198	179	227	7057
d__Bacteria	k__norank_d__Bacteria	p__Firmicutes	c__Clostridia	o__Clostridiales	f__Lachnospiraceae	g__Lachnospiraceae_XPB1014_group	s__uncultured_bacterium_g__Lachnospiraceae_XPB1014_group	OTU2092	13	52	23	7	48	9	19	7	23	19	41	66	5	7	27	18	33	6	59	25	8	5	18	13	8	10	0	15	11	8	603
d__Bacteria	k__norank_d__Bacteria	p__Chloroflexi	c__Anaerolineae	o__SBR1031	f__A4b	g__norank_f__A4b	s__uncultured_bacterium_g__norank_f__A4b	OTU2093	6	20	39	10	20	17	20	21	19	5	20	8	7	10	0	4	0	0	24	13	3	9	25	4	17	9	15	0	1	0	346
d__Bacteria	k__norank_d__Bacteria	p__unclassified_k__norank_d__Bacteria	c__unclassified_k__norank_d__Bacteria	o__unclassified_k__norank_d__Bacteria	f__unclassified_k__norank_d__Bacteria	g__unclassified_k__norank_d__Bacteria	s__unclassified_k__norank_d__Bacteria	OTU2094	0	0	0	0	0	0	2	0	0	0	0	0	0	0	0	0	0	0	0	0	0	0	0	0	0	0	0	0	0	0	2
d__Bacteria	k__norank_d__Bacteria	p__Proteobacteria	c__Alphaproteobacteria	o__Rhizobiales	f__Amb-16S-1323	g__norank_f__Amb-16S-1323	s__uncultured_bacterium_g__norank_f__Amb-16S-1323	OTU2095	219	209	194	161	209	227	179	225	229	111	130	85	26	18	23	10	16	13	175	186	202	204	172	193	77	71	68	79	107	53	3871
d__Bacteria	k__norank_d__Bacteria	p__Chloroflexi	c__Chloroflexia	o__Thermomicrobiales	f__JG30-KF-CM45	g__norank_f__JG30-KF-CM45	s__unclassified_g__norank_f__JG30-KF-CM45	OTU2096	2	15	9	12	14	11	9	6	15	4	8	8	10	5	8	11	14	9	1	4	5	4	3	3	5	3	0	2	6	1	207
d__Bacteria	k__norank_d__Bacteria	p__Proteobacteria	c__Gammaproteobacteria	o__unclassified_c__Gammaproteobacteria	f__unclassified_c__Gammaproteobacteria	g__unclassified_c__Gammaproteobacteria	s__unclassified_c__Gammaproteobacteria	OTU2097	1	2	2	0	0	0	9	0	0	0	0	0	0	0	0	0	0	0	0	0	0	0	0	0	0	0	0	0	0	0	14
d__Bacteria	k__norank_d__Bacteria	p__Proteobacteria	c__Gammaproteobacteria	o__unclassified_c__Gammaproteobacteria	f__unclassified_c__Gammaproteobacteria	g__unclassified_c__Gammaproteobacteria	s__unclassified_c__Gammaproteobacteria	OTU2098	1	0	0	1	3	0	2	0	0	0	0	0	0	0	0	0	0	0	0	0	0	0	1	1	1	0	0	0	2	0	12
d__Bacteria	k__norank_d__Bacteria	p__Planctomycetes	c__Planctomycetacia	o__Gemmatales	f__Gemmataceae	g__norank_f__Gemmataceae	s__unclassified_g__norank_f__Gemmataceae	OTU2099	0	1	1	0	0	6	4	2	0	0	3	0	0	2	0	0	0	0	0	0	1	0	1	0	0	0	2	0	0	0	23
d__Bacteria	k__norank_d__Bacteria	p__Proteobacteria	c__Alphaproteobacteria	o__Elsterales	f__Elsteraceae	g__norank_f__Elsteraceae	s__metagenome_g__norank_f__Elsteraceae	OTU21	3	2	0	0	0	0	1	0	1	5	0	0	0	2	0	0	2	0	1	12	3	0	0	2	0	7	1	12	5	2	61
d__Bacteria	k__norank_d__Bacteria	p__Acidobacteria	c__Acidobacteriia	o__Solibacterales	f__Solibacteraceae_Subgroup_3	g__unclassified_f__Solibacteraceae_Subgroup_3	s__unclassified_f__Solibacteraceae_Subgroup_3	OTU210	4	1	1	0	0	0	0	1	0	0	2	0	0	0	1	0	1	0	0	3	2	0	0	0	0	0	0	0	0	0	16
d__Bacteria	k__norank_d__Bacteria	p__Actinobacteria	c__Actinobacteria	o__Propionibacteriales	f__Nocardioidaceae	g__Nocardioides	s__unclassified_g__Nocardioides	OTU2100	29	29	27	28	25	14	20	18	18	28	53	20	30	22	22	29	43	15	10	23	32	36	38	24	28	63	54	64	40	35	917
d__Bacteria	k__norank_d__Bacteria	p__Proteobacteria	c__Gammaproteobacteria	o__Betaproteobacteriales	f__Nitrosomonadaceae	g__MND1	s__metagenome_g__MND1	OTU2101	0	0	0	0	0	0	4	0	0	0	0	0	0	2	0	0	0	0	0	0	0	0	0	0	0	0	0	0	0	0	6
d__Bacteria	k__norank_d__Bacteria	p__Gemmatimonadetes	c__Gemmatimonadetes	o__Gemmatimonadales	f__Gemmatimonadaceae	g__norank_f__Gemmatimonadaceae	s__unclassified_g__norank_f__Gemmatimonadaceae	OTU2102	6	13	24	20	13	17	14	29	23	28	17	12	15	6	9	8	5	15	16	6	5	4	7	8	10	10	3	3	9	1	356
d__Bacteria	k__norank_d__Bacteria	p__Patescibacteria	c__Parcubacteria	o__norank_c__Parcubacteria	f__norank_o__norank_c__Parcubacteria	g__norank_f__norank_o__norank_c__Parcubacteria	s__uncultured_bacterium_g__norank_f__norank_o__norank_c__Parcubacteria	OTU2103	0	0	0	0	2	0	2	0	0	0	0	0	0	0	0	0	0	0	0	0	0	1	0	1	0	0	0	0	0	0	6
d__Bacteria	k__norank_d__Bacteria	p__Chloroflexi	c__Anaerolineae	o__SBR1031	f__norank_o__SBR1031	g__norank_f__norank_o__SBR1031	s__uncultured_Gemmatimonadetes_bacterium_g__norank_f__norank_o__SBR1031	OTU2104	10	5	5	8	10	7	13	23	17	7	9	0	12	7	1	4	12	1	11	18	14	4	11	0	9	19	2	13	1	8	261
d__Bacteria	k__norank_d__Bacteria	p__Bacteroidetes	c__Bacteroidia	o__Chitinophagales	f__Chitinophagaceae	g__unclassified_f__Chitinophagaceae	s__unclassified_f__Chitinophagaceae	OTU2105	0	0	1	0	0	0	1	0	0	0	0	0	3	3	2	0	3	0	0	0	0	1	0	2	0	0	0	0	1	0	17
d__Bacteria	k__norank_d__Bacteria	p__Proteobacteria	c__Alphaproteobacteria	o__Elsterales	f__unclassified_o__Elsterales	g__unclassified_o__Elsterales	s__unclassified_o__Elsterales	OTU2106	0	0	0	0	0	0	5	0	0	6	0	0	0	0	3	0	1	0	1	0	0	0	0	0	0	0	2	3	0	0	21
d__Bacteria	k__norank_d__Bacteria	p__Planctomycetes	c__Phycisphaerae	o__Phycisphaerales	f__Phycisphaeraceae	g__AKYG587	s__uncultured_bacterium_g__AKYG587	OTU2107	8	5	10	10	0	8	3	25	5	8	5	6	1	9	3	17	2	17	5	1	9	17	7	14	6	1	2	5	1	2	212
d__Bacteria	k__norank_d__Bacteria	p__Proteobacteria	c__Gammaproteobacteria	o__Alteromonadales	f__Marinobacteraceae	g__Marinobacter	s__unclassified_g__Marinobacter	OTU2108	0	0	0	0	0	0	3	0	1	0	0	0	0	0	0	0	0	0	0	0	0	0	0	0	0	0	0	0	0	0	4
d__Bacteria	k__norank_d__Bacteria	p__Proteobacteria	c__Alphaproteobacteria	o__Tistrellales	f__Geminicoccaceae	g__Candidatus_Alysiosphaera	s__uncultured_bacterium_g__Candidatus_Alysiosphaera	OTU2109	10	2	9	10	12	16	21	12	2	16	10	9	6	13	9	17	11	4	15	2	3	19	4	3	5	23	4	30	10	19	326
d__Bacteria	k__norank_d__Bacteria	p__Acidobacteria	c__Holophagae	o__Subgroup_7	f__norank_o__Subgroup_7	g__norank_f__norank_o__Subgroup_7	s__unclassified_g__norank_f__norank_o__Subgroup_7	OTU211	3	3	2	8	2	1	1	2	0	0	1	0	1	2	0	0	0	0	1	4	3	2	1	5	3	0	4	0	1	0	50
d__Bacteria	k__norank_d__Bacteria	p__Patescibacteria	c__WS6_Dojkabacteria	o__norank_c__WS6_Dojkabacteria	f__norank_o__norank_c__WS6_Dojkabacteria	g__norank_f__norank_o__norank_c__WS6_Dojkabacteria	s__unclassified_g__norank_f__norank_o__norank_c__WS6_Dojkabacteria	OTU2110	0	0	0	0	0	0	2	1	0	0	0	0	0	1	0	1	0	2	0	0	0	0	0	0	0	0	0	0	0	0	7
d__Bacteria	k__norank_d__Bacteria	p__Proteobacteria	c__Alphaproteobacteria	o__Rhizobiales	f__norank_o__Rhizobiales	g__norank_f__norank_o__Rhizobiales	s__unclassified_g__norank_f__norank_o__Rhizobiales	OTU2111	21	23	20	10	18	34	31	26	13	24	19	30	18	22	17	10	18	23	19	10	14	5	18	11	3	18	10	21	6	7	519
d__Bacteria	k__norank_d__Bacteria	p__Acidobacteria	c__Acidobacteriia	o__Solibacterales	f__Solibacteraceae_Subgroup_3	g__Bryobacter	s__unclassified_g__Bryobacter	OTU2112	21	25	45	19	33	29	36	30	28	18	27	36	34	23	42	43	45	29	31	20	42	21	28	21	24	7	5	20	15	11	808
d__Bacteria	k__norank_d__Bacteria	p__Planctomycetes	c__Phycisphaerae	o__Phycisphaerales	f__Phycisphaeraceae	g__SM1A02	s__uncultured_bacterium_g__SM1A02	OTU2113	23	24	28	42	30	34	34	31	11	43	28	28	86	62	18	49	16	60	11	16	48	35	12	30	19	45	23	46	17	21	970
d__Bacteria	k__norank_d__Bacteria	p__Chloroflexi	c__Chloroflexia	o__Chloroflexales	f__unclassified_o__Chloroflexales	g__unclassified_o__Chloroflexales	s__unclassified_o__Chloroflexales	OTU2114	0	0	0	0	0	0	2	0	0	1	0	0	0	1	0	0	5	0	0	0	0	0	0	0	0	0	0	0	0	0	9
d__Bacteria	k__norank_d__Bacteria	p__Acidobacteria	c__Blastocatellia_Subgroup_4	o__Blastocatellales	f__Blastocatellaceae	g__norank_f__Blastocatellaceae	s__uncultured_Acidobacteria_bacterium_g__norank_f__Blastocatellaceae	OTU2115	65	143	118	95	149	107	101	148	129	101	88	99	78	102	74	90	109	74	74	88	92	99	171	124	60	33	42	81	51	19	2804
d__Bacteria	k__norank_d__Bacteria	p__Chloroflexi	c__KD4-96	o__norank_c__KD4-96	f__norank_o__norank_c__KD4-96	g__norank_f__norank_o__norank_c__KD4-96	s__uncultured_Chloroflexi_bacterium_g__norank_f__norank_o__norank_c__KD4-96	OTU2116	82	87	74	114	80	78	96	101	60	88	64	52	60	58	63	37	71	40	70	155	135	81	118	91	30	14	32	27	45	30	2133
d__Bacteria	k__norank_d__Bacteria	p__Armatimonadetes	c__norank_p__Armatimonadetes	o__norank_c__norank_p__Armatimonadetes	f__norank_o__norank_c__norank_p__Armatimonadetes	g__norank_f__norank_o__norank_c__norank_p__Armatimonadetes	s__unclassified_g__norank_f__norank_o__norank_c__norank_p__Armatimonadetes	OTU2117	2	1	1	3	4	3	13	5	2	2	3	0	3	10	1	8	3	3	0	5	2	0	2	0	0	5	0	0	1	0	82
d__Bacteria	k__norank_d__Bacteria	p__Acidobacteria	c__Acidobacteriia	o__Solibacterales	f__Solibacteraceae_Subgroup_3	g__Bryobacter	s__uncultured_bacterium_g__Bryobacter	OTU2118	70	62	55	52	51	46	50	95	48	36	29	87	59	40	57	74	43	71	56	47	54	57	79	36	67	61	54	49	64	51	1700
d__Bacteria	k__norank_d__Bacteria	p__Proteobacteria	c__Alphaproteobacteria	o__Rhizobiales	f__Beijerinckiaceae	g__norank_f__Beijerinckiaceae	s__unclassified_g__norank_f__Beijerinckiaceae	OTU2119	1	7	8	7	6	9	20	4	8	1	3	13	5	0	0	0	4	1	5	2	9	1	6	1	1	0	2	3	2	0	129
d__Bacteria	k__norank_d__Bacteria	p__Proteobacteria	c__Gammaproteobacteria	o__211ds20	f__norank_o__211ds20	g__norank_f__norank_o__211ds20	s__uncultured_bacterium_g__norank_f__norank_o__211ds20	OTU212	70	50	67	58	48	49	92	32	65	44	51	155	63	36	82	96	85	45	66	38	35	38	36	55	30	29	75	38	57	107	1792
d__Bacteria	k__norank_d__Bacteria	p__Patescibacteria	c__Saccharimonadia	o__Saccharimonadales	f__norank_o__Saccharimonadales	g__norank_f__norank_o__Saccharimonadales	s__unclassified_g__norank_f__norank_o__Saccharimonadales	OTU2120	11	8	5	3	3	4	6	6	4	3	2	3	8	13	7	7	9	2	9	8	9	23	14	6	6	0	15	4	0	8	206
d__Bacteria	k__norank_d__Bacteria	p__Planctomycetes	c__Planctomycetacia	o__Isosphaerales	f__Isosphaeraceae	g__norank_f__Isosphaeraceae	s__unclassified_g__norank_f__Isosphaeraceae	OTU2121	2	0	0	0	0	0	1	0	1	0	1	0	0	0	0	0	0	0	0	0	0	0	0	1	0	0	0	0	0	0	6
d__Bacteria	k__norank_d__Bacteria	p__Chloroflexi	c__Anaerolineae	o__SBR1031	f__norank_o__SBR1031	g__norank_f__norank_o__SBR1031	s__uncultured_soil_bacterium_g__norank_f__norank_o__SBR1031	OTU2122	43	64	61	43	42	49	67	60	46	58	20	29	69	47	35	44	64	50	69	51	63	61	109	116	35	17	18	53	31	18	1532
d__Bacteria	k__norank_d__Bacteria	p__Bacteroidetes	c__Bacteroidia	o__Sphingobacteriales	f__env.OPS_17	g__norank_f__env.OPS_17	s__uncultured_Bacteroidetes_bacterium_g__norank_f__env.OPS_17	OTU2123	2	5	2	18	5	3	23	11	6	21	28	22	50	52	56	19	36	35	1	5	4	0	7	3	7	12	8	9	43	27	520
d__Bacteria	k__norank_d__Bacteria	p__Proteobacteria	c__Alphaproteobacteria	o__Rhizobiales	f__Beijerinckiaceae	g__unclassified_f__Beijerinckiaceae	s__unclassified_f__Beijerinckiaceae	OTU2124	28	41	33	31	37	17	29	16	22	22	23	31	41	26	54	44	25	28	17	15	12	25	11	10	26	9	7	25	16	14	735
d__Bacteria	k__norank_d__Bacteria	p__Patescibacteria	c__Saccharimonadia	o__Saccharimonadales	f__norank_o__Saccharimonadales	g__norank_f__norank_o__Saccharimonadales	s__uncultured_bacterium_g__norank_f__norank_o__Saccharimonadales	OTU2125	8	16	14	8	25	21	30	33	37	0	0	0	4	9	3	0	7	2	7	9	13	9	4	8	2	0	0	0	0	0	269
d__Bacteria	k__norank_d__Bacteria	p__Proteobacteria	c__Deltaproteobacteria	o__Bdellovibrionales	f__Bdellovibrionaceae	g__Bdellovibrio	s__Bdellovibrionales_bacterium_RBG_16_40_8	OTU2126	5	3	4	2	1	6	5	8	0	0	1	2	0	1	0	1	4	2	6	11	8	8	5	2	6	4	0	4	4	0	103
d__Bacteria	k__norank_d__Bacteria	p__Proteobacteria	c__Deltaproteobacteria	o__Bdellovibrionales	f__Bdellovibrionaceae	g__Bdellovibrio	s__uncultured_deep-sea_bacterium_g__Bdellovibrio	OTU2127	0	0	0	0	0	0	6	0	0	0	0	0	0	0	2	0	0	0	0	0	0	0	1	0	0	0	0	0	0	0	9
d__Bacteria	k__norank_d__Bacteria	p__Chloroflexi	c__Chloroflexia	o__Chloroflexales	f__Roseiflexaceae	g__norank_f__Roseiflexaceae	s__uncultured_bacterium_g__norank_f__Roseiflexaceae	OTU2128	0	0	0	0	0	0	9	0	0	0	0	0	0	0	0	0	0	0	0	0	0	0	0	0	0	0	0	0	0	0	9
d__Bacteria	k__norank_d__Bacteria	p__Planctomycetes	c__Planctomycetacia	o__Isosphaerales	f__Isosphaeraceae	g__unclassified_f__Isosphaeraceae	s__unclassified_f__Isosphaeraceae	OTU2129	0	0	0	0	0	0	2	0	0	0	0	0	0	0	0	0	0	0	0	0	0	0	0	0	0	0	0	0	0	0	2
d__Bacteria	k__norank_d__Bacteria	p__Proteobacteria	c__Deltaproteobacteria	o__Myxococcales	f__bacteriap25	g__norank_f__bacteriap25	s__unclassified_g__norank_f__bacteriap25	OTU213	39	32	52	38	33	15	23	42	26	31	12	34	12	18	35	37	23	28	15	22	28	24	24	18	3	33	16	20	24	75	832
d__Bacteria	k__norank_d__Bacteria	p__Proteobacteria	c__Deltaproteobacteria	o__Myxococcales	f__BIrii41	g__norank_f__BIrii41	s__uncultured_delta_proteobacterium_g__norank_f__BIrii41	OTU2130	15	27	17	14	5	22	20	25	5	10	9	24	18	6	13	12	6	0	14	24	12	0	15	10	31	2	5	20	17	28	426
d__Bacteria	k__norank_d__Bacteria	p__Actinobacteria	c__Actinobacteria	o__Micrococcales	f__Brevibacteriaceae	g__Brevibacterium	s__Brevibacterium_casei	OTU2131	15	14	5	7	30	52	133	7	21	25	19	9	9	17	5	11	14	4	13	8	3	12	11	1	16	16	13	24	25	69	608
d__Bacteria	k__norank_d__Bacteria	p__Patescibacteria	c__Parcubacteria	o__Candidatus_Kaiserbacteria	f__norank_o__Candidatus_Kaiserbacteria	g__norank_f__norank_o__Candidatus_Kaiserbacteria	s__unclassified_g__norank_f__norank_o__Candidatus_Kaiserbacteria	OTU2132	3	1	3	0	0	0	5	0	0	2	0	0	3	6	0	0	0	4	1	4	6	0	0	1	6	2	2	2	3	0	54
d__Bacteria	k__norank_d__Bacteria	p__Proteobacteria	c__Alphaproteobacteria	o__Rickettsiales	f__Rickettsiaceae	g__unclassified_f__Rickettsiaceae	s__unclassified_f__Rickettsiaceae	OTU2133	6	13	19	4	6	16	5	11	7	2	9	5	4	1	8	4	6	10	8	12	5	20	11	10	3	1	2	3	11	5	227
d__Bacteria	k__norank_d__Bacteria	p__Chloroflexi	c__Chloroflexia	o__Thermomicrobiales	f__unclassified_o__Thermomicrobiales	g__unclassified_o__Thermomicrobiales	s__unclassified_o__Thermomicrobiales	OTU2134	8	4	3	3	1	2	9	0	0	1	4	7	1	1	1	0	2	0	0	0	0	1	1	0	0	11	0	1	0	13	74
d__Bacteria	k__norank_d__Bacteria	p__Verrucomicrobia	c__Verrucomicrobiae	o__Verrucomicrobiales	f__Verrucomicrobiaceae	g__Prosthecobacter	s__unclassified_g__Prosthecobacter	OTU2135	5	5	3	5	7	8	8	3	7	26	20	4	16	22	2	8	3	9	0	3	14	8	10	9	4	19	11	21	8	9	277
d__Bacteria	k__norank_d__Bacteria	p__Chloroflexi	c__Chloroflexia	o__Chloroflexales	f__Roseiflexaceae	g__norank_f__Roseiflexaceae	s__uncultured_bacterium_g__norank_f__Roseiflexaceae	OTU2136	16	18	26	10	17	9	8	28	6	17	13	16	25	22	35	37	31	19	6	12	14	21	2	12	13	2	2	15	12	10	474
d__Bacteria	k__norank_d__Bacteria	p__Proteobacteria	c__Gammaproteobacteria	o__Diplorickettsiales	f__Diplorickettsiaceae	g__norank_f__Diplorickettsiaceae	s__uncultured_Diplorickettsia_sp._g__norank	OTU2137	0	0	0	0	0	0	1	0	0	0	0	0	0	0	0	0	0	0	0	0	0	0	0	0	0	0	0	0	0	0	1
d__Bacteria	k__norank_d__Bacteria	p__Proteobacteria	c__Alphaproteobacteria	o__Rhizobiales	f__Methyloligellaceae	g__norank_f__Methyloligellaceae	s__uncultured_Bauldia_sp.	OTU2138	32	20	39	17	29	13	11	26	17	11	24	23	16	22	6	14	20	14	30	14	16	15	3	10	11	0	18	15	7	12	505
d__Bacteria	k__norank_d__Bacteria	p__Proteobacteria	c__Alphaproteobacteria	o__Paracaedibacterales	f__Paracaedibacteraceae	g__Candidatus_Captivus	s__unclassified_g__Candidatus_Captivus	OTU2139	3	6	0	1	2	6	1	8	5	3	11	4	0	3	0	0	2	1	1	0	1	0	0	0	2	6	5	2	9	8	90
d__Bacteria	k__norank_d__Bacteria	p__Planctomycetes	c__Planctomycetacia	o__Gemmatales	f__Gemmataceae	g__norank_f__Gemmataceae	s__uncultured_bacterium_g__norank_f__Gemmataceae	OTU214	6	2	1	3	1	0	1	3	0	5	1	0	0	2	1	0	0	0	0	0	2	1	2	3	2	2	3	0	0	0	41
d__Bacteria	k__norank_d__Bacteria	p__Planctomycetes	c__Planctomycetacia	o__Gemmatales	f__Gemmataceae	g__norank_f__Gemmataceae	s__uncultured_bacterium_g__norank_f__Gemmataceae	OTU2140	0	2	0	2	2	0	1	1	0	0	0	0	0	1	2	0	0	0	0	0	1	0	1	0	0	0	0	0	0	0	13
d__Bacteria	k__norank_d__Bacteria	p__Proteobacteria	c__Alphaproteobacteria	o__Rhizobiales	f__Beijerinckiaceae	g__Bosea	s__uncultured_Bosea_sp._g__Bosea	OTU2141	143	173	159	152	252	267	162	124	166	187	186	190	195	160	269	143	202	198	61	62	62	143	159	158	540	409	412	408	253	133	6128
d__Bacteria	k__norank_d__Bacteria	p__Firmicutes	c__Clostridia	o__Clostridiales	f__Clostridiaceae_1	g__Clostridium_sensu_stricto_13	s__unclassified_g__Clostridium_sensu_stricto_13	OTU2142	0	1	1	0	0	0	1	0	0	1	0	0	0	0	6	0	0	1	3	0	0	0	0	0	2	0	5	0	1	2	24
d__Bacteria	k__norank_d__Bacteria	p__Chloroflexi	c__Chloroflexia	o__Chloroflexales	f__Herpetosiphonaceae	g__Herpetosiphon	s__unclassified_g__Herpetosiphon	OTU2143	10	1	0	2	1	2	8	4	5	4	0	2	0	0	0	0	0	0	0	0	0	2	8	1	0	0	0	0	0	0	50
d__Bacteria	k__norank_d__Bacteria	p__Proteobacteria	c__Alphaproteobacteria	o__norank_c__Alphaproteobacteria	f__norank_o__norank_c__Alphaproteobacteria	g__norank_f__norank_o__norank_c__Alphaproteobacteria	s__uncultured_Rhodobacteraceae_bacterium_g__norank	OTU2144	3	1	4	1	0	0	1	2	0	4	7	9	3	8	0	2	8	5	4	5	1	2	6	2	0	0	0	0	0	1	79
d__Bacteria	k__norank_d__Bacteria	p__WS2	c__norank_p__WS2	o__norank_c__norank_p__WS2	f__norank_o__norank_c__norank	g__norank_f__norank_o__norank	s__uncultured_soil_bacterium_g__norank_f__norank	OTU2145	16	15	16	19	25	34	28	9	17	3	5	4	0	8	4	3	20	6	11	8	20	17	11	20	5	0	1	1	2	0	328
d__Bacteria	k__norank_d__Bacteria	p__Planctomycetes	c__Planctomycetacia	o__Gemmatales	f__Gemmataceae	g__norank_f__Gemmataceae	s__uncultured_bacterium_g__norank_f__Gemmataceae	OTU2146	0	3	4	0	2	0	6	0	4	2	0	0	0	0	0	0	0	0	0	1	3	0	1	0	0	0	0	0	0	0	26
d__Bacteria	k__norank_d__Bacteria	p__Proteobacteria	c__Alphaproteobacteria	o__unclassified_c__Alphaproteobacteria	f__unclassified_c__Alphaproteobacteria	g__unclassified_c__Alphaproteobacteria	s__unclassified_c__Alphaproteobacteria	OTU2147	6	7	8	10	8	5	8	6	11	12	7	18	11	14	9	17	28	5	26	8	10	9	12	11	15	3	2	11	13	3	313
d__Bacteria	k__norank_d__Bacteria	p__Proteobacteria	c__Alphaproteobacteria	o__Rickettsiales	f__SM2D12	g__norank_f__SM2D12	s__uncultured_bacterium_g__norank_f__SM2D12	OTU2148	0	0	0	0	0	0	3	1	0	0	0	0	0	0	0	0	0	0	0	1	0	0	0	0	0	0	0	0	0	0	5
d__Bacteria	k__norank_d__Bacteria	p__Planctomycetes	c__Phycisphaerae	o__Phycisphaerales	f__Phycisphaeraceae	g__AKYG587	s__uncultured_bacterium_g__AKYG587	OTU2149	0	0	0	0	0	0	3	0	0	0	0	0	0	0	0	0	0	0	0	0	1	0	0	0	0	0	0	0	0	0	4
d__Bacteria	k__norank_d__Bacteria	p__Gemmatimonadetes	c__Gemmatimonadetes	o__norank_c__Gemmatimonadetes	f__norank_o__norank_c__Gemmatimonadetes	g__norank_f__norank_o__norank_c__Gemmatimonadetes	s__uncultured_soil_bacterium_g__norank_f__norank_o__norank_c__Gemmatimonadetes	OTU215	19	31	24	18	9	13	20	5	6	27	7	1	11	12	9	7	5	6	15	20	19	11	20	13	2	0	9	7	7	3	356
d__Bacteria	k__norank_d__Bacteria	p__Proteobacteria	c__Alphaproteobacteria	o__Acetobacterales	f__Acetobacteraceae	g__Craurococcus	s__uncultured_bacterium_g__Craurococcus	OTU2150	3	3	1	5	0	2	14	0	8	6	3	2	1	7	17	5	2	3	3	0	12	7	1	2	0	0	0	16	7	13	143
d__Bacteria	k__norank_d__Bacteria	p__Acidobacteria	c__Blastocatellia_Subgroup_4	o__11-24	f__norank_o__11-24	g__norank_f__norank_o__11-24	s__unclassified_g__norank_f__norank_o__11-24	OTU2151	18	8	5	6	12	27	16	3	11	13	6	6	5	9	6	6	8	21	6	2	5	8	7	6	1	12	3	1	4	0	241
d__Bacteria	k__norank_d__Bacteria	p__Omnitrophicaeota	c__norank_p__Omnitrophicaeota	o__norank_c__norank_p__Omnitrophicaeota	f__norank_o__norank_c__norank_p__Omnitrophicaeota	g__norank_f__norank_o__norank_c__norank_p__Omnitrophicaeota	s__uncultured_beta_proteobacterium_g__norank_f__norank_o__norank_c__norank	OTU2152	0	0	0	0	0	0	4	0	0	0	0	0	0	0	0	0	0	0	0	0	1	0	0	0	0	0	0	0	0	0	5
d__Bacteria	k__norank_d__Bacteria	p__WPS-2	c__norank_p__WPS-2	o__norank_c__norank_p__WPS-2	f__norank_o__norank_c__norank_p__WPS-2	g__norank_f__norank_o__norank_c__norank_p__WPS-2	s__Burkholderiales_bacterium_Beta_02	OTU2153	3	10	14	16	5	11	11	3	12	7	8	5	3	1	1	8	10	8	9	14	19	7	16	18	0	0	2	4	1	0	226
d__Bacteria	k__norank_d__Bacteria	p__Proteobacteria	c__Deltaproteobacteria	o__Desulfarculales	f__Desulfarculaceae	g__norank_f__Desulfarculaceae	s__unclassified_g__norank_f__Desulfarculaceae	OTU2154	0	0	0	1	0	0	2	0	0	0	0	0	0	1	0	0	0	0	0	2	0	0	0	0	0	0	0	0	0	0	6
d__Bacteria	k__norank_d__Bacteria	p__Proteobacteria	c__Deltaproteobacteria	o__Oligoflexales	f__0319-6G20	g__norank_f__0319-6G20	s__marine_metagenome_g__norank_f__0319-6G20	OTU2155	0	0	0	0	0	0	3	0	0	0	0	0	0	0	0	0	0	0	0	0	0	0	0	0	0	0	0	0	0	0	3
d__Bacteria	k__norank_d__Bacteria	p__Chloroflexi	c__Anaerolineae	o__SBR1031	f__norank_o__SBR1031	g__norank_f__norank_o__SBR1031	s__unclassified_g__norank_f__norank_o__SBR1031	OTU2156	7	7	7	0	8	0	21	13	5	11	7	2	11	11	18	17	29	33	0	1	4	1	2	7	6	7	14	5	13	4	271
d__Bacteria	k__norank_d__Bacteria	p__Chloroflexi	c__Chloroflexia	o__Thermomicrobiales	f__JG30-KF-CM45	g__norank_f__JG30-KF-CM45	s__uncultured_bacterium_g__norank_f__JG30-KF-CM45	OTU2157	41	53	42	70	52	41	68	45	67	49	41	69	74	80	61	86	86	60	62	33	42	61	31	32	16	23	9	27	59	41	1521
d__Bacteria	k__norank_d__Bacteria	p__Chloroflexi	c__Anaerolineae	o__SBR1031	f__norank_o__SBR1031	g__norank_f__norank_o__SBR1031	s__wastewater_metagenome_g__norank_f__norank_o__SBR1031	OTU2158	3	15	1	5	7	3	10	8	3	0	3	2	1	0	0	4	14	11	4	12	7	7	6	10	3	3	0	6	3	1	152
d__Bacteria	k__norank_d__Bacteria	p__Chloroflexi	c__Anaerolineae	o__SBR1031	f__A4b	g__norank_f__A4b	s__uncultured_sludge_bacterium_H8	OTU2159	3	5	0	0	3	0	5	0	1	4	0	0	0	0	1	0	14	1	0	4	4	2	0	0	0	0	2	0	0	0	49
d__Bacteria	k__norank_d__Bacteria	p__Chloroflexi	c__Anaerolineae	o__Caldilineales	f__Caldilineaceae	g__Litorilinea	s__uncultured_bacterium_g__Litorilinea	OTU216	6	0	3	1	4	0	0	2	2	0	3	0	4	11	0	0	1	3	0	3	5	3	5	1	1	0	0	0	0	0	58
d__Bacteria	k__norank_d__Bacteria	p__Proteobacteria	c__Alphaproteobacteria	o__Rickettsiales	f__Rickettsiaceae	g__Rickettsia	s__uncultured_bacterium_g__Rickettsia	OTU2160	0	0	1	0	0	0	3	2	0	0	0	0	0	0	1	1	0	0	1	1	0	0	0	0	2	2	0	0	0	0	14
d__Bacteria	k__norank_d__Bacteria	p__Chloroflexi	c__Anaerolineae	o__Caldilineales	f__Caldilineaceae	g__norank_f__Caldilineaceae	s__uncultured_Chloroflexia_bacterium_g__norank	OTU2161	8	16	12	5	8	12	13	6	4	10	5	0	14	8	10	1	6	5	3	6	8	9	3	10	0	8	6	9	0	1	206
d__Bacteria	k__norank_d__Bacteria	p__Proteobacteria	c__Alphaproteobacteria	o__Holosporales	f__Holosporaceae	g__norank_f__Holosporaceae	s__uncultured_organism_g__norank_f__Holosporaceae	OTU2162	0	0	0	0	0	0	3	0	0	0	0	1	0	0	0	0	0	0	0	0	0	0	0	0	0	0	0	0	1	0	5
d__Bacteria	k__norank_d__Bacteria	p__Firmicutes	c__Clostridia	o__Clostridiales	f__Heliobacteriaceae	g__Hydrogenispora	s__uncultured_Firmicutes_bacterium_g__Hydrogenispora	OTU2163	0	0	0	0	0	0	4	0	0	0	0	0	0	0	0	0	0	0	0	0	0	0	0	0	0	0	0	0	0	0	4
d__Bacteria	k__norank_d__Bacteria	p__Proteobacteria	c__Deltaproteobacteria	o__Bdellovibrionales	f__Bdellovibrionaceae	g__Bdellovibrio	s__unclassified_g__Bdellovibrio	OTU2164	0	0	0	0	0	0	2	0	0	0	0	0	0	0	0	0	0	0	0	2	0	0	0	0	0	0	0	0	1	0	5
d__Bacteria	k__norank_d__Bacteria	p__Chloroflexi	c__Anaerolineae	o__SBR1031	f__A4b	g__norank_f__A4b	s__uncultured_organism_g__norank_f__A4b	OTU2165	13	16	41	18	22	11	13	25	15	11	5	6	9	3	11	8	12	7	29	21	39	15	19	55	3	0	1	0	5	0	433
d__Bacteria	k__norank_d__Bacteria	p__Patescibacteria	c__Gracilibacteria	o__Candidatus_Peribacteria	f__norank_o__Candidatus_Peribacteria	g__norank_f__norank_o__Candidatus_Peribacteria	s__metagenome_g__norank_f__norank_o__Candidatus_Peribacteria	OTU2166	0	0	0	0	0	0	1	1	0	0	0	0	0	0	1	0	0	0	0	0	1	4	0	0	2	1	0	0	0	0	11
d__Bacteria	k__norank_d__Bacteria	p__Planctomycetes	c__Phycisphaerae	o__Phycisphaerales	f__Phycisphaeraceae	g__SM1A02	s__uncultured_Planctomycetales_bacterium_g__SM1A02	OTU2167	6	4	1	1	0	7	5	13	3	6	4	0	1	0	0	0	0	1	5	9	9	11	0	11	4	9	1	2	0	1	114
d__Bacteria	k__norank_d__Bacteria	p__Chloroflexi	c__Anaerolineae	o__SBR1031	f__A4b	g__norank_f__A4b	s__uncultured_Caldilineaceae_bacterium_g__norank_f__A4b	OTU2168	7	11	25	7	15	29	6	33	6	20	17	0	23	28	5	5	7	12	5	11	27	28	24	15	1	2	3	6	0	1	379
d__Bacteria	k__norank_d__Bacteria	p__Proteobacteria	c__Gammaproteobacteria	o__Diplorickettsiales	f__Diplorickettsiaceae	g__Aquicella	s__unclassified_g__Aquicella	OTU2169	0	0	0	0	0	0	8	0	0	0	0	0	0	0	0	0	0	0	0	0	0	0	0	0	0	0	0	0	0	0	8
d__Bacteria	k__norank_d__Bacteria	p__Chloroflexi	c__Anaerolineae	o__Caldilineales	f__Caldilineaceae	g__norank_f__Caldilineaceae	s__uncultured_Chloroflexi_bacterium_g__norank_f__Caldilineaceae	OTU217	2	0	0	0	5	2	2	4	2	0	3	0	0	5	2	0	0	0	0	0	0	2	1	0	2	0	2	0	0	2	36
d__Bacteria	k__norank_d__Bacteria	p__Armatimonadetes	c__norank_p__Armatimonadetes	o__norank_c__norank_p__Armatimonadetes	f__norank_o__norank_c__norank_p__Armatimonadetes	g__norank_f__norank_o__norank_c__norank_p__Armatimonadetes	s__metagenome_g__norank_f__norank_o__norank_c__norank	OTU2170	6	5	1	2	3	6	23	0	13	3	3	2	3	8	0	0	10	12	2	2	2	4	0	3	3	0	0	4	1	1	122
d__Bacteria	k__norank_d__Bacteria	p__Gemmatimonadetes	c__Gemmatimonadetes	o__Longimicrobiales	f__Longimicrobiaceae	g__norank_f__Longimicrobiaceae	s__uncultured_bacterium_g__norank_f__Longimicrobiaceae	OTU2171	36	99	95	28	78	71	86	52	108	92	61	75	111	149	173	220	256	179	26	22	12	63	62	86	43	60	17	30	25	42	2457
d__Bacteria	k__norank_d__Bacteria	p__Proteobacteria	c__Gammaproteobacteria	o__Gammaproteobacteria_Incertae_Sedis	f__unclassified_o__Gammaproteobacteria_Incertae_Sedis	g__norank_f__unclassified_o__Gammaproteobacteria_Incertae_Sedis	s__unclassified_g__norank_f__unclassified_o__Gammaproteobacteria_Incertae_Sedis	OTU2172	0	0	2	0	1	0	2	0	0	0	1	0	0	0	1	0	0	4	1	3	0	1	0	1	0	0	0	0	0	0	17
d__Bacteria	k__norank_d__Bacteria	p__Proteobacteria	c__Deltaproteobacteria	o__Myxococcales	f__BIrii41	g__norank_f__BIrii41	s__uncultured_bacterium_g__norank_f__BIrii41	OTU2173	1	0	1	0	0	0	4	0	0	1	0	4	0	0	2	2	1	0	0	0	0	0	0	0	0	0	0	1	1	6	24
d__Bacteria	k__norank_d__Bacteria	p__Proteobacteria	c__Alphaproteobacteria	o__Rickettsiales	f__Mitochondria	g__norank_f__Mitochondria	s__Andalucia_godoyi	OTU2174	7	3	7	2	5	7	10	3	1	1	10	2	0	1	6	1	3	0	3	4	2	1	3	0	6	4	9	9	4	5	119
d__Bacteria	k__norank_d__Bacteria	p__Armatimonadetes	c__norank_p__Armatimonadetes	o__norank_c__norank_p__Armatimonadetes	f__norank_o__norank_c__norank_p__Armatimonadetes	g__norank_f__norank_o__norank_c__norank_p__Armatimonadetes	s__uncultured_actinobacterium_g__norank_f__norank_o__norank	OTU2175	9	11	10	19	4	14	13	13	7	6	3	0	17	10	2	2	5	1	12	13	32	4	1	18	1	0	3	6	1	3	240
d__Bacteria	k__norank_d__Bacteria	p__Patescibacteria	c__Saccharimonadia	o__Saccharimonadales	f__norank_o__Saccharimonadales	g__norank_f__norank_o__Saccharimonadales	s__unclassified_g__norank_f__norank_o__Saccharimonadales	OTU2176	0	0	0	0	0	0	4	5	0	0	0	0	0	0	0	0	0	0	0	2	0	0	0	0	0	0	0	0	0	0	11
d__Bacteria	k__norank_d__Bacteria	p__Proteobacteria	c__Deltaproteobacteria	o__MBNT15	f__norank_o__MBNT15	g__norank_f__norank_o__MBNT15	s__uncultured_Desulfuromonadales_bacterium_g__norank_f__norank_o__MBNT15	OTU2177	5	0	4	0	0	3	7	5	0	1	3	0	3	0	0	1	3	0	1	0	0	1	3	0	0	0	0	0	0	2	42
d__Bacteria	k__norank_d__Bacteria	p__Proteobacteria	c__Deltaproteobacteria	o__Myxococcales	f__Sandaracinaceae	g__norank_f__Sandaracinaceae	s__unclassified_g__norank_f__Sandaracinaceae	OTU2178	0	0	0	1	0	0	3	0	0	0	4	0	0	0	0	0	0	0	0	0	0	0	0	0	0	0	1	0	0	0	9
d__Bacteria	k__norank_d__Bacteria	p__Proteobacteria	c__Gammaproteobacteria	o__Diplorickettsiales	f__Diplorickettsiaceae	g__norank_f__Diplorickettsiaceae	s__unclassified_g__norank_f__Diplorickettsiaceae	OTU2179	0	1	0	0	0	0	2	0	0	0	0	0	0	0	0	0	0	0	0	0	0	0	0	0	0	0	0	0	0	1	4
d__Bacteria	k__norank_d__Bacteria	p__Proteobacteria	c__Gammaproteobacteria	o__Betaproteobacteriales	f__Burkholderiaceae	g__unclassified_f__Burkholderiaceae	s__unclassified_f__Burkholderiaceae	OTU218	2	0	0	0	0	0	0	0	0	0	0	0	0	0	0	0	0	0	0	0	0	0	0	0	0	0	0	0	0	0	2
d__Bacteria	k__norank_d__Bacteria	p__Entotheonellaeota	c__Entotheonellia	o__Entotheonellales	f__Entotheonellaceae	g__norank_f__Entotheonellaceae	s__unclassified_g__norank_f__Entotheonellaceae	OTU2180	2	3	1	3	9	6	8	4	3	0	1	8	0	1	3	3	1	2	4	2	1	0	4	1	7	1	0	4	15	0	97
d__Bacteria	k__norank_d__Bacteria	p__Chloroflexi	c__Anaerolineae	o__Caldilineales	f__Caldilineaceae	g__norank_f__Caldilineaceae	s__uncultured_bacterium_g__norank_f__Caldilineaceae	OTU2181	46	67	49	44	54	63	62	48	29	45	26	8	72	100	33	21	51	70	3	32	55	39	84	85	20	16	3	25	12	2	1264
d__Bacteria	k__norank_d__Bacteria	p__Gemmatimonadetes	c__Gemmatimonadetes	o__Gemmatimonadales	f__Gemmatimonadaceae	g__Gemmatirosa	s__uncultured_bacterium_g__Gemmatirosa	OTU2182	0	0	0	1	0	0	4	0	0	8	1	4	0	1	1	6	0	3	3	1	0	0	1	0	7	0	1	0	0	0	42
d__Bacteria	k__norank_d__Bacteria	p__Bacteroidetes	c__Bacteroidia	o__Sphingobacteriales	f__LiUU-11-161	g__norank_f__LiUU-11-161	s__metagenome_g__norank_f__LiUU-11-161	OTU2183	0	1	0	0	1	0	3	0	0	0	0	1	0	0	0	0	0	0	0	0	1	1	0	2	0	0	0	0	1	0	11
d__Bacteria	k__norank_d__Bacteria	p__Acidobacteria	c__Acidobacteriia	o__Acidobacteriales	f__norank_o__Acidobacteriales	g__norank_f__norank_o__Acidobacteriales	s__Acidobacteria_bacterium_WWH111	OTU2184	2	1	0	2	5	0	3	1	11	2	0	2	0	3	0	1	0	1	1	1	1	0	3	0	9	3	4	1	0	3	60
d__Bacteria	k__norank_d__Bacteria	p__Acidobacteria	c__Blastocatellia_Subgroup_4	o__Pyrinomonadales	f__Pyrinomonadaceae	g__RB41	s__uncultured_Acidobacterium_sp._g__RB41	OTU2185	3	1	1	0	0	0	0	1	0	0	2	1	0	0	0	0	0	0	0	0	0	1	3	0	0	0	0	0	1	0	14
d__Bacteria	k__norank_d__Bacteria	p__Planctomycetes	c__BD7-11	o__norank_c__BD7-11	f__norank_o__norank_c__BD7-11	g__norank_f__norank_o__norank_c__BD7-11	s__uncultured_bacterium_g__norank_f__norank_o__norank_c__BD7-11	OTU2186	1	1	0	4	0	0	2	0	0	0	0	0	0	0	0	0	0	0	0	0	0	0	0	0	0	0	0	0	0	0	8
d__Bacteria	k__norank_d__Bacteria	p__Patescibacteria	c__Parcubacteria	o__norank_c__Parcubacteria	f__norank_o__norank_c__Parcubacteria	g__norank_f__norank_o__norank_c__Parcubacteria	s__uncultured_bacterium_g__norank_f__norank_o__norank_c__Parcubacteria	OTU2187	0	0	0	0	0	0	3	1	0	0	0	0	0	0	0	0	0	0	0	0	0	0	0	0	0	0	0	0	0	0	4
d__Bacteria	k__norank_d__Bacteria	p__Chloroflexi	c__Chloroflexia	o__Kallotenuales	f__AKIW781	g__norank_f__AKIW781	s__uncultured_bacterium_g__norank_f__AKIW781	OTU2188	0	2	3	3	0	2	3	0	0	1	2	0	3	0	0	0	0	0	2	0	2	0	0	3	1	0	1	1	0	0	29
d__Bacteria	k__norank_d__Bacteria	p__Proteobacteria	c__Gammaproteobacteria	o__Acidiferrobacterales	f__Acidiferrobacteraceae	g__Sulfurifustis	s__uncultured_bacterium_g__Sulfurifustis	OTU2189	0	3	0	2	0	2	1	0	0	0	0	0	0	0	0	1	0	0	4	2	2	0	4	0	0	0	0	0	0	0	21
d__Bacteria	k__norank_d__Bacteria	p__Proteobacteria	c__Gammaproteobacteria	o__Betaproteobacteriales	f__Burkholderiaceae	g__Rhizobacter	s__Rhizobacter_gummiphilus	OTU219	232	226	406	203	171	249	139	191	174	207	248	208	149	111	116	163	139	158	150	139	99	303	293	316	295	323	436	300	401	291	6836
d__Bacteria	k__norank_d__Bacteria	p__Proteobacteria	c__Alphaproteobacteria	o__Holosporales	f__Holosporaceae	g__norank_f__Holosporaceae	s__uncultured_bacterium_g__norank_f__Holosporaceae	OTU2190	11	13	11	18	17	14	8	8	6	15	26	15	16	19	22	15	28	12	11	3	9	13	12	18	10	11	11	20	10	6	408
d__Bacteria	k__norank_d__Bacteria	p__Proteobacteria	c__Gammaproteobacteria	o__Gammaproteobacteria_Incertae_Sedis	f__unclassified_o__Gammaproteobacteria_Incertae_Sedis	g__Candidatus_Ovatusbacter	s__unclassified_g__Candidatus_Ovatusbacter	OTU2191	0	0	0	0	0	0	2	0	0	0	0	0	0	0	0	0	0	0	0	0	0	0	0	0	0	0	0	0	0	0	2
d__Bacteria	k__norank_d__Bacteria	p__Actinobacteria	c__Actinobacteria	o__IMCC26256	f__norank_o__IMCC26256	g__norank_f__norank_o__IMCC26256	s__metagenome_g__norank_f__norank_o__IMCC26256	OTU2192	3	0	0	2	0	7	12	4	0	0	0	0	0	0	3	0	2	0	1	0	1	0	1	0	0	0	0	0	0	0	36
d__Bacteria	k__norank_d__Bacteria	p__Entotheonellaeota	c__Entotheonellia	o__Entotheonellales	f__Entotheonellaceae	g__norank_f__Entotheonellaceae	s__uncultured_bacterium_g__norank_f__Entotheonellaceae	OTU2193	7	0	0	0	0	0	4	0	0	0	0	0	0	0	3	1	5	0	0	0	0	0	1	0	7	5	0	0	2	10	45
d__Bacteria	k__norank_d__Bacteria	p__Proteobacteria	c__Deltaproteobacteria	o__Oligoflexales	f__Oligoflexaceae	g__norank_f__Oligoflexaceae	s__metagenome_g__norank_f__Oligoflexaceae	OTU2194	1	2	2	1	0	0	9	4	0	1	3	0	5	3	2	3	0	1	0	2	1	0	0	0	0	0	1	0	0	4	45
d__Bacteria	k__norank_d__Bacteria	p__Verrucomicrobia	c__Verrucomicrobiae	o__Verrucomicrobiales	f__Rubritaleaceae	g__Luteolibacter	s__Luteolibacter_sp._M67	OTU2195	13	14	19	12	15	10	17	21	4	18	13	8	19	18	8	2	2	25	4	1	4	9	5	20	39	38	23	40	9	3	433
d__Bacteria	k__norank_d__Bacteria	p__Proteobacteria	c__Deltaproteobacteria	o__Oligoflexales	f__0319-6G20	g__norank_f__0319-6G20	s__unclassified_g__norank_f__0319-6G20	OTU2196	4	5	1	0	0	0	13	3	2	0	0	1	0	1	0	2	0	1	0	0	3	3	1	1	0	0	0	0	0	0	41
d__Bacteria	k__norank_d__Bacteria	p__Patescibacteria	c__WWE3	o__norank_c__WWE3	f__norank_o__norank_c__WWE3	g__norank_f__norank_o__norank_c__WWE3	s__bacterium_enrichment_culture_clone_EBa3	OTU2197	0	0	0	0	4	0	4	2	0	0	0	0	0	0	0	0	0	0	0	2	1	0	1	1	0	0	0	0	0	0	15
d__Bacteria	k__norank_d__Bacteria	p__Elusimicrobia	c__Elusimicrobia	o__norank_c__Elusimicrobia	f__norank_o__norank_c__Elusimicrobia	g__norank_f__norank_o__norank_c__Elusimicrobia	s__unclassified_g__norank_f__norank_o__norank_c__Elusimicrobia	OTU2198	0	0	0	0	0	2	5	0	0	2	0	0	0	0	0	0	0	0	0	0	1	0	0	1	0	0	0	0	0	0	11
d__Bacteria	k__norank_d__Bacteria	p__Chloroflexi	c__TK10	o__norank_c__TK10	f__norank_o__norank_c__TK10	g__norank_f__norank_o__norank_c__TK10	s__uncultured_Chloroflexi_bacterium_g__norank_f__norank_o__norank_c__TK10	OTU2199	7	4	8	4	3	6	16	18	3	2	16	2	18	11	29	9	3	9	7	6	3	11	1	3	3	12	0	5	2	6	227
d__Bacteria	k__norank_d__Bacteria	p__Armatimonadetes	c__Armatimonadia	o__Armatimonadales	f__norank_o__Armatimonadales	g__norank_f__norank_o__Armatimonadales	s__unclassified_g__norank_f__norank_o__Armatimonadales	OTU22	17	26	39	16	21	27	22	22	6	5	6	4	17	22	9	4	7	27	9	16	23	28	31	36	12	8	8	13	1	2	484
d__Bacteria	k__norank_d__Bacteria	p__Proteobacteria	c__Alphaproteobacteria	o__Micavibrionales	f__norank_o__Micavibrionales	g__norank_f__norank_o__Micavibrionales	s__metagenome_g__norank_f__norank_o__Micavibrionales	OTU220	4	2	0	0	4	2	0	0	0	0	2	0	1	0	0	0	1	1	3	1	2	0	0	0	1	3	1	7	0	4	39
d__Bacteria	k__norank_d__Bacteria	p__Proteobacteria	c__Gammaproteobacteria	o__unclassified_c__Gammaproteobacteria	f__unclassified_c__Gammaproteobacteria	g__unclassified_c__Gammaproteobacteria	s__unclassified_c__Gammaproteobacteria	OTU2200	3	0	0	0	0	0	1	0	0	0	0	0	0	0	0	0	0	0	0	0	1	0	0	0	0	0	0	2	0	0	7
d__Bacteria	k__norank_d__Bacteria	p__Chloroflexi	c__Anaerolineae	o__unclassified_c__Anaerolineae	f__unclassified_c__Anaerolineae	g__unclassified_c__Anaerolineae	s__unclassified_c__Anaerolineae	OTU2201	0	0	0	0	0	0	4	0	0	0	0	0	0	0	0	0	0	0	0	0	0	0	0	0	0	0	0	0	0	0	4
d__Bacteria	k__norank_d__Bacteria	p__Acidobacteria	c__Acidobacteriia	o__Solibacterales	f__Solibacteraceae_Subgroup_3	g__Candidatus_Solibacter	s__unclassified_g__Candidatus_Solibacter	OTU2202	36	62	58	39	43	51	25	34	47	38	33	30	36	35	37	30	28	27	54	67	64	11	21	8	27	33	66	33	28	52	1153
d__Bacteria	k__norank_d__Bacteria	p__Patescibacteria	c__Saccharimonadia	o__Saccharimonadales	f__norank_o__Saccharimonadales	g__norank_f__norank_o__Saccharimonadales	s__unclassified_g__norank_f__norank_o__Saccharimonadales	OTU2203	8	3	5	4	5	17	5	9	12	5	3	3	6	5	4	6	15	5	0	2	11	5	6	7	13	14	11	9	19	6	223
d__Bacteria	k__norank_d__Bacteria	p__Chloroflexi	c__Anaerolineae	o__SBR1031	f__norank_o__SBR1031	g__norank_f__norank_o__SBR1031	s__uncultured_Chloroflexi_bacterium_g__norank_f__norank_o__SBR1031	OTU2204	20	17	13	11	12	13	21	14	11	17	15	5	24	18	41	30	57	43	7	13	13	17	10	21	7	3	11	31	10	9	534
d__Bacteria	k__norank_d__Bacteria	p__Planctomycetes	c__Planctomycetacia	o__norank_c__Planctomycetacia	f__norank_o__norank_c__Planctomycetacia	g__norank_f__norank_o__norank_c__Planctomycetacia	s__uncultured_bacterium_g__norank_f__norank_o__norank_c__Planctomycetacia	OTU2205	2	0	0	0	0	2	2	0	5	3	2	0	0	0	0	2	0	4	0	2	1	0	1	2	0	0	3	0	0	0	31
d__Bacteria	k__norank_d__Bacteria	p__Chloroflexi	c__Chloroflexia	o__Thermomicrobiales	f__JG30-KF-CM45	g__norank_f__JG30-KF-CM45	s__uncultured_bacterium_g__norank_f__JG30-KF-CM45	OTU2206	4	0	0	0	0	0	6	0	0	0	0	1	0	2	0	1	0	3	0	0	0	0	0	7	0	0	0	0	0	1	25
d__Bacteria	k__norank_d__Bacteria	p__Proteobacteria	c__Deltaproteobacteria	o__Myxococcales	f__P3OB-42	g__norank_f__P3OB-42	s__uncultured_Myxococcales_bacterium_g__norank_f__P3OB-42	OTU2207	3	0	3	0	6	0	8	0	0	0	0	0	0	0	0	0	3	0	2	0	1	0	1	1	0	0	1	0	0	0	29
d__Bacteria	k__norank_d__Bacteria	p__Proteobacteria	c__Alphaproteobacteria	o__Micavibrionales	f__norank_o__Micavibrionales	g__norank_f__norank_o__Micavibrionales	s__unclassified_g__norank_f__norank_o__Micavibrionales	OTU2208	0	0	0	0	0	2	2	0	0	1	0	0	0	0	0	0	1	0	0	2	2	0	0	0	0	0	0	0	0	0	10
d__Bacteria	k__norank_d__Bacteria	p__Patescibacteria	c__Saccharimonadia	o__Saccharimonadales	f__norank_o__Saccharimonadales	g__norank_f__norank_o__Saccharimonadales	s__uncultured_Candidatus_Saccharibacteria_bacterium_g__norank_f__norank	OTU2209	0	0	0	0	0	0	6	1	0	0	0	0	0	0	1	0	0	0	0	0	0	1	0	0	0	0	0	0	0	0	9
d__Bacteria	k__norank_d__Bacteria	p__Proteobacteria	c__Deltaproteobacteria	o__Myxococcales	f__mle1-27	g__norank_f__mle1-27	s__unclassified_g__norank_f__mle1-27	OTU221	5	13	15	0	6	2	11	3	22	5	2	9	26	14	24	13	20	21	18	12	6	5	7	15	5	9	5	3	5	9	310
d__Bacteria	k__norank_d__Bacteria	p__Chloroflexi	c__Chloroflexia	o__Thermomicrobiales	f__JG30-KF-CM45	g__norank_f__JG30-KF-CM45	s__unclassified_g__norank_f__JG30-KF-CM45	OTU2210	11	23	13	29	19	25	15	26	23	33	21	15	22	20	24	4	15	18	12	27	17	13	31	18	6	37	5	13	30	12	577
d__Bacteria	k__norank_d__Bacteria	p__Proteobacteria	c__Alphaproteobacteria	o__Tistrellales	f__Geminicoccaceae	g__Candidatus_Alysiosphaera	s__unclassified_g__Candidatus_Alysiosphaera	OTU2211	1	1	2	0	0	0	14	1	0	3	0	0	1	2	3	1	1	0	0	0	0	3	0	0	7	0	0	0	4	6	50
d__Bacteria	k__norank_d__Bacteria	p__Planctomycetes	c__Phycisphaerae	o__Phycisphaerales	f__Phycisphaeraceae	g__SM1A02	s__unclassified_g__SM1A02	OTU2212	1	0	0	0	0	0	3	3	1	0	0	0	0	0	0	0	0	0	0	0	0	0	0	0	0	0	0	0	0	0	8
d__Bacteria	k__norank_d__Bacteria	p__Acidobacteria	c__Subgroup_6	o__norank_c__Subgroup_6	f__norank_o__norank_c__Subgroup_6	g__norank_f__norank_o__norank_c__Subgroup_6	s__unclassified_g__norank_f__norank_o__norank_c__Subgroup_6	OTU2213	9	19	11	9	13	4	17	12	24	11	28	25	9	12	18	6	5	11	17	12	12	6	19	11	5	4	15	10	6	20	380
d__Bacteria	k__norank_d__Bacteria	p__Proteobacteria	c__Deltaproteobacteria	o__Oligoflexales	f__Oligoflexaceae	g__norank_f__Oligoflexaceae	s__unclassified_g__norank_f__Oligoflexaceae	OTU2214	0	0	0	1	0	1	6	0	0	0	5	1	2	2	0	0	1	2	1	3	0	0	0	0	1	1	0	1	0	0	28
d__Bacteria	k__norank_d__Bacteria	p__Proteobacteria	c__Deltaproteobacteria	o__Bdellovibrionales	f__Bdellovibrionaceae	g__Bdellovibrio	s__uncultured_bacterium_g__Bdellovibrio	OTU2215	3	7	5	12	3	6	12	2	7	5	3	5	4	5	5	17	5	8	6	11	8	5	10	13	8	8	4	3	3	11	204
d__Bacteria	k__norank_d__Bacteria	p__Firmicutes	c__Bacilli	o__Bacillales	f__Paenibacillaceae	g__Paenibacillus	s__unclassified_g__Paenibacillus	OTU2216	0	0	0	0	0	0	5	0	0	0	0	0	0	0	0	0	0	0	0	0	0	0	0	0	0	0	0	0	0	0	5
d__Bacteria	k__norank_d__Bacteria	p__Proteobacteria	c__Deltaproteobacteria	o__Myxococcales	f__Haliangiaceae	g__Haliangium	s__unclassified_g__Haliangium	OTU2217	0	0	0	0	1	0	4	0	0	0	2	1	0	0	0	0	0	0	2	0	0	0	0	0	0	0	0	0	0	1	11
d__Bacteria	k__norank_d__Bacteria	p__Patescibacteria	c__Saccharimonadia	o__Saccharimonadales	f__norank_o__Saccharimonadales	g__norank_f__norank_o__Saccharimonadales	s__uncultured_bacterium_SBR2013	OTU2218	6	5	22	22	13	15	8	33	16	0	0	0	0	1	0	1	0	3	7	18	19	16	12	5	0	0	0	11	7	1	241
d__Bacteria	k__norank_d__Bacteria	p__Proteobacteria	c__Alphaproteobacteria	o__Rickettsiales	f__Mitochondria	g__norank_f__Mitochondria	s__uncultured_bacterium_g__norank_f__Mitochondria	OTU2219	1	0	0	0	0	0	3	0	0	0	0	0	0	0	1	0	0	1	0	1	0	0	0	0	0	0	0	0	0	0	7
d__Bacteria	k__norank_d__Bacteria	p__Gemmatimonadetes	c__Gemmatimonadetes	o__Gemmatimonadales	f__Gemmatimonadaceae	g__Gemmatirosa	s__unclassified_g__Gemmatirosa	OTU222	2	1	0	0	1	0	1	1	2	0	2	0	1	1	1	0	0	1	0	0	0	3	0	0	0	2	1	0	0	0	20
d__Bacteria	k__norank_d__Bacteria	p__Actinobacteria	c__Actinobacteria	o__Microtrichales	f__unclassified_o__Microtrichales	g__unclassified_o__Microtrichales	s__unclassified_o__Microtrichales	OTU2220	13	10	17	4	12	4	13	4	12	8	14	4	6	14	8	14	12	3	11	12	12	2	2	14	0	0	3	10	6	2	246
d__Bacteria	k__norank_d__Bacteria	p__Planctomycetes	c__OM190	o__norank_c__OM190	f__norank_o__norank_c__OM190	g__norank_f__norank_o__norank_c__OM190	s__unclassified_g__norank_f__norank_o__norank_c__OM190	OTU2221	0	0	0	1	2	1	3	0	1	0	0	0	0	0	0	0	0	0	0	0	0	0	0	0	0	0	0	0	0	0	8
d__Bacteria	k__norank_d__Bacteria	p__Proteobacteria	c__Gammaproteobacteria	o__Legionellales	f__Legionellaceae	g__Legionella	s__unclassified_g__Legionella	OTU2222	0	0	0	0	0	0	5	0	0	0	0	0	0	0	0	0	0	0	0	0	0	0	0	0	0	0	0	0	0	0	5
d__Bacteria	k__norank_d__Bacteria	p__Actinobacteria	c__Actinobacteria	o__Gaiellales	f__norank_o__Gaiellales	g__norank_f__norank_o__Gaiellales	s__uncultured_bacterium_g__norank_f__norank_o__Gaiellales	OTU2223	10	13	15	12	8	10	26	25	11	21	12	28	12	12	2	16	3	7	10	14	7	7	8	12	10	7	2	11	5	14	350
d__Bacteria	k__norank_d__Bacteria	p__Chloroflexi	c__Chloroflexia	o__Thermomicrobiales	f__JG30-KF-CM45	g__norank_f__JG30-KF-CM45	s__unclassified_g__norank_f__JG30-KF-CM45	OTU2224	0	0	0	0	2	0	2	2	2	1	5	0	3	0	0	0	0	0	0	0	0	0	1	0	0	0	1	2	1	1	23
d__Bacteria	k__norank_d__Bacteria	p__Chloroflexi	c__JG30-KF-CM66	o__norank_c__JG30-KF-CM66	f__norank_o__norank_c__JG30-KF-CM66	g__norank_f__norank_o__norank_c__JG30-KF-CM66	s__unclassified_g__norank_f__norank_o__norank_c__JG30-KF-CM66	OTU2225	0	4	0	0	0	1	3	2	0	1	0	0	0	0	0	2	0	0	0	0	0	0	0	1	0	0	0	0	0	0	14
d__Bacteria	k__norank_d__Bacteria	p__Patescibacteria	c__Saccharimonadia	o__Saccharimonadales	f__norank_o__Saccharimonadales	g__norank_f__norank_o__Saccharimonadales	s__uncultured_bacterium_g__norank_f__norank_o__Saccharimonadales	OTU2226	0	0	0	0	0	0	3	0	0	0	0	1	0	3	0	0	0	0	0	0	0	1	0	0	0	0	0	0	0	0	8
d__Bacteria	k__norank_d__Bacteria	p__Chloroflexi	c__Anaerolineae	o__Caldilineales	f__Caldilineaceae	g__norank_f__Caldilineaceae	s__uncultured_bacterium_g__norank_f__Caldilineaceae	OTU2227	3	0	0	3	1	4	7	0	1	0	0	0	1	9	0	0	1	4	0	2	0	2	0	0	0	0	1	1	1	1	42
d__Bacteria	k__norank_d__Bacteria	p__Proteobacteria	c__Gammaproteobacteria	o__Methylococcales	f__Methylococcaceae	g__norank_f__Methylococcaceae	s__unclassified_g__norank_f__Methylococcaceae	OTU2228	0	1	0	1	0	0	11	0	0	0	0	0	0	0	0	1	0	0	0	0	1	0	2	0	0	0	0	0	0	0	17
d__Bacteria	k__norank_d__Bacteria	p__Proteobacteria	c__Deltaproteobacteria	o__Myxococcales	f__P3OB-42	g__norank_f__P3OB-42	s__unclassified_g__norank_f__P3OB-42	OTU2229	0	0	0	0	0	0	15	0	0	0	0	0	0	0	0	0	0	0	0	0	0	0	0	0	0	0	0	0	0	0	15
d__Bacteria	k__norank_d__Bacteria	p__Armatimonadetes	c__Fimbriimonadia	o__Fimbriimonadales	f__Fimbriimonadaceae	g__norank_f__Fimbriimonadaceae	s__uncultured_bacterium_g__norank_f__Fimbriimonadaceae	OTU223	1	5	2	2	1	2	4	0	0	2	5	0	5	4	0	0	2	3	2	3	3	0	2	3	2	0	6	0	0	0	59
d__Bacteria	k__norank_d__Bacteria	p__Proteobacteria	c__Deltaproteobacteria	o__Oligoflexales	f__Oligoflexaceae	g__norank_f__Oligoflexaceae	s__uncultured_bacterium_g__norank_f__Oligoflexaceae	OTU2230	0	0	0	0	0	0	3	3	2	0	0	2	0	0	0	0	0	0	2	0	0	1	1	0	0	0	0	0	0	0	14
d__Bacteria	k__norank_d__Bacteria	p__Proteobacteria	c__Gammaproteobacteria	o__R7C24	f__norank_o__R7C24	g__norank_f__norank_o__R7C24	s__metagenome_g__norank_f__norank_o__R7C24	OTU2231	2	2	5	0	1	0	1	1	2	0	1	0	0	1	0	0	0	0	1	0	0	0	0	1	0	4	1	5	1	0	29
d__Bacteria	k__norank_d__Bacteria	p__Nitrospirae	c__Nitrospira	o__norank_c__Nitrospira	f__norank_o__norank_c__Nitrospira	g__Nitrospira	s__unclassified_g__Nitrospira	OTU2232	9	1	0	1	0	3	8	4	0	15	9	0	8	7	5	7	6	6	0	4	5	4	7	5	2	3	8	8	2	10	147
d__Bacteria	k__norank_d__Bacteria	p__Proteobacteria	c__Gammaproteobacteria	o__Diplorickettsiales	f__Diplorickettsiaceae	g__norank_f__Diplorickettsiaceae	s__unclassified_g__norank_f__Diplorickettsiaceae	OTU2233	4	5	7	3	1	6	3	9	2	0	0	0	0	0	0	3	0	2	1	0	0	1	3	0	5	0	0	3	3	1	62
d__Bacteria	k__norank_d__Bacteria	p__Proteobacteria	c__Alphaproteobacteria	o__Azospirillales	f__Azospirillaceae	g__norank_f__Azospirillaceae	s__uncultured_bacterium_g__norank_f__Azospirillaceae	OTU2234	4	7	2	3	1	4	7	0	3	4	4	2	3	5	14	1	0	0	0	1	1	0	0	0	1	4	0	2	0	0	73
d__Bacteria	k__norank_d__Bacteria	p__Proteobacteria	c__Alphaproteobacteria	o__Tistrellales	f__Geminicoccaceae	g__Candidatus_Alysiosphaera	s__unclassified_g__Candidatus_Alysiosphaera	OTU2235	78	55	51	33	51	55	66	57	41	60	36	54	61	58	116	75	76	45	20	24	26	34	39	19	43	91	50	54	75	117	1660
d__Bacteria	k__norank_d__Bacteria	p__Proteobacteria	c__Alphaproteobacteria	o__Azospirillales	f__Azospirillaceae	g__Skermanella	s__unclassified_g__Skermanella	OTU2236	5	17	1	12	12	12	13	22	5	4	16	4	5	3	46	26	7	24	5	8	9	1	9	11	6	35	2	1	25	31	377
d__Bacteria	k__norank_d__Bacteria	p__Proteobacteria	c__Deltaproteobacteria	o__SAR324_cladeMarine_group_B	f__norank_o__SAR324_cladeMarine_group_B	g__norank_f__norank_o__SAR324_cladeMarine_group_B	s__unclassified_g__norank_f__norank_o__SAR324_cladeMarine_group_B	OTU2237	0	0	1	0	0	1	1	1	0	2	0	0	1	0	0	1	2	8	0	0	2	0	0	0	0	3	1	0	0	4	28
d__Bacteria	k__norank_d__Bacteria	p__Proteobacteria	c__Gammaproteobacteria	o__Betaproteobacteriales	f__Burkholderiaceae	g__Hydrogenophaga	s__unclassified_g__Hydrogenophaga	OTU2238	1	0	0	0	0	0	2	0	0	0	0	0	1	0	0	0	0	0	0	0	0	0	1	0	0	0	0	0	0	0	5
d__Bacteria	k__norank_d__Bacteria	p__Proteobacteria	c__Deltaproteobacteria	o__Myxococcales	f__Haliangiaceae	g__Haliangium	s__unclassified_g__Haliangium	OTU2239	2	0	0	2	0	5	9	6	4	2	3	4	3	2	1	8	1	0	4	0	4	0	0	0	0	0	3	0	3	0	66
d__Bacteria	k__norank_d__Bacteria	p__Acidobacteria	c__Subgroup_6	o__norank_c__Subgroup_6	f__norank_o__norank_c__Subgroup_6	g__norank_f__norank_o__norank_c__Subgroup_6	s__unclassified_g__norank_f__norank_o__norank_c__Subgroup_6	OTU224	233	329	289	275	294	328	426	321	344	416	314	406	317	317	279	355	331	290	351	206	248	268	297	249	216	236	159	223	168	225	8710
d__Bacteria	k__norank_d__Bacteria	p__Proteobacteria	c__Gammaproteobacteria	o__Diplorickettsiales	f__Diplorickettsiaceae	g__norank_f__Diplorickettsiaceae	s__unclassified_g__norank_f__Diplorickettsiaceae	OTU2240	3	7	4	3	2	6	4	2	8	1	0	3	9	16	6	4	7	16	11	7	4	20	11	9	3	12	5	0	5	2	190
d__Bacteria	k__norank_d__Bacteria	p__Proteobacteria	c__Gammaproteobacteria	o__Pseudomonadales	f__Moraxellaceae	g__Acinetobacter	s__unclassified_g__Acinetobacter	OTU2241	18	21	34	34	43	88	92	72	44	84	54	44	24	33	95	47	62	137	4	9	25	33	27	114	124	108	68	152	102	54	1846
d__Bacteria	k__norank_d__Bacteria	p__Proteobacteria	c__Alphaproteobacteria	o__Micavibrionales	f__Micavibrionaceae	g__norank_f__Micavibrionaceae	s__unclassified_g__norank_f__Micavibrionaceae	OTU2242	5	14	4	9	6	6	14	8	10	0	13	0	0	0	0	3	0	0	3	13	3	3	2	1	0	3	7	4	12	8	151
d__Bacteria	k__norank_d__Bacteria	p__Proteobacteria	c__Gammaproteobacteria	o__unclassified_c__Gammaproteobacteria	f__unclassified_c__Gammaproteobacteria	g__unclassified_c__Gammaproteobacteria	s__unclassified_c__Gammaproteobacteria	OTU2243	0	0	2	1	0	0	6	1	11	0	0	0	0	0	0	1	1	0	0	0	0	0	0	0	0	1	0	0	0	0	24
d__Bacteria	k__norank_d__Bacteria	p__Actinobacteria	c__Actinobacteria	o__Micrococcales	f__Micrococcaceae	g__unclassified_f__Micrococcaceae	s__unclassified_f__Micrococcaceae	OTU2244	1	0	0	4	0	0	0	2	0	0	2	0	0	1	0	0	0	0	0	0	0	2	0	1	0	0	0	0	0	1	14
d__Bacteria	k__norank_d__Bacteria	p__Proteobacteria	c__Gammaproteobacteria	o__Gammaproteobacteria_Incertae_Sedis	f__unclassified_o__Gammaproteobacteria_Incertae_Sedis	g__Candidatus_Ovatusbacter	s__uncultured_bacterium_g__Candidatus_Ovatusbacter	OTU2245	1	2	2	0	1	0	0	4	2	0	0	0	0	0	1	2	0	0	0	0	0	2	1	0	0	0	0	2	0	1	21
d__Bacteria	k__norank_d__Bacteria	p__Actinobacteria	c__Actinobacteria	o__Actinomarinales	f__norank_o__Actinomarinales	g__norank_f__norank_o__Actinomarinales	s__unclassified_g__norank_f__norank_o__Actinomarinales	OTU2246	0	0	0	0	0	0	0	2	0	0	0	0	0	0	0	0	0	0	0	0	0	0	0	0	0	0	0	0	0	0	2
d__Bacteria	k__norank_d__Bacteria	p__Bacteroidetes	c__Bacteroidia	o__Chitinophagales	f__Chitinophagaceae	g__Flavisolibacter	s__unclassified_g__Flavisolibacter	OTU2247	0	0	0	0	1	0	0	2	0	0	0	0	1	2	2	0	0	1	0	0	0	0	1	0	3	0	0	2	0	1	16
d__Bacteria	k__norank_d__Bacteria	p__Proteobacteria	c__Deltaproteobacteria	o__Myxococcales	f__P3OB-42	g__norank_f__P3OB-42	s__uncultured_bacterium_g__norank_f__P3OB-42	OTU2248	1	0	3	0	0	0	0	3	0	6	3	0	0	4	1	0	1	0	0	1	0	0	0	0	0	0	0	0	0	4	27
d__Bacteria	k__norank_d__Bacteria	p__unclassified_k__norank_d__Bacteria	c__unclassified_k__norank_d__Bacteria	o__unclassified_k__norank_d__Bacteria	f__unclassified_k__norank_d__Bacteria	g__unclassified_k__norank_d__Bacteria	s__unclassified_k__norank_d__Bacteria	OTU2249	0	0	0	0	0	0	0	2	0	0	0	0	0	0	0	0	0	0	0	0	0	0	0	0	0	0	0	0	0	0	2
d__Bacteria	k__norank_d__Bacteria	p__Proteobacteria	c__Gammaproteobacteria	o__Diplorickettsiales	f__Diplorickettsiaceae	g__norank_f__Diplorickettsiaceae	s__unclassified_g__norank_f__Diplorickettsiaceae	OTU225	2	2	2	0	3	0	0	0	0	1	0	3	1	5	5	3	0	2	3	1	4	6	1	3	0	0	0	2	0	0	49
d__Bacteria	k__norank_d__Bacteria	p__Proteobacteria	c__Deltaproteobacteria	o__Bdellovibrionales	f__Bdellovibrionaceae	g__Bdellovibrio	s__metagenome_g__Bdellovibrio	OTU2250	1	0	0	0	1	0	0	1	0	0	0	0	0	0	0	0	0	1	0	0	2	0	0	0	0	0	0	0	0	0	6
d__Bacteria	k__norank_d__Bacteria	p__Proteobacteria	c__Gammaproteobacteria	o__Xanthomonadales	f__norank_o__Xanthomonadales	g__norank_f__norank_o__Xanthomonadales	s__unclassified_g__norank_f__norank_o__Xanthomonadales	OTU2251	0	0	0	0	0	0	5	31	36	0	0	0	0	1	1	0	0	0	0	0	0	0	0	0	0	0	0	0	0	0	74
d__Bacteria	k__norank_d__Bacteria	p__Planctomycetes	c__OM190	o__norank_c__OM190	f__norank_o__norank_c__OM190	g__norank_f__norank_o__norank_c__OM190	s__unclassified_g__norank_f__norank_o__norank_c__OM190	OTU2252	17	14	12	7	11	13	28	13	14	31	32	8	39	29	15	10	15	15	7	6	21	18	12	16	13	11	6	12	1	1	447
d__Bacteria	k__norank_d__Bacteria	p__Firmicutes	c__Clostridia	o__Clostridiales	f__Ruminococcaceae	g__Ruminococcaceae_UCG-010	s__uncultured_bacterium_g__Ruminococcaceae_UCG-010	OTU2253	0	0	0	0	0	0	0	5	0	0	0	0	0	0	0	0	0	0	0	0	0	0	0	0	0	0	0	0	0	0	5
d__Bacteria	k__norank_d__Bacteria	p__Bacteroidetes	c__Bacteroidia	o__Sphingobacteriales	f__env.OPS_17	g__norank_f__env.OPS_17	s__unclassified_g__norank_f__env.OPS_17	OTU2254	4	0	0	4	0	1	0	10	6	5	0	1	2	6	1	6	5	5	4	4	3	0	6	3	0	1	4	0	4	1	86
d__Bacteria	k__norank_d__Bacteria	p__Firmicutes	c__Bacilli	o__Bacillales	f__Paenibacillaceae	g__unclassified_f__Paenibacillaceae	s__unclassified_f__Paenibacillaceae	OTU2255	0	0	0	0	0	0	0	3	0	0	0	0	0	0	0	0	0	0	0	0	0	0	0	0	0	0	0	0	0	0	3
d__Bacteria	k__norank_d__Bacteria	p__Bacteroidetes	c__Bacteroidia	o__Chitinophagales	f__Chitinophagaceae	g__unclassified_f__Chitinophagaceae	s__unclassified_f__Chitinophagaceae	OTU2256	0	1	2	0	0	0	0	0	3	0	1	0	0	0	0	0	0	0	0	0	1	0	0	0	0	0	0	0	0	0	8
d__Bacteria	k__norank_d__Bacteria	p__Proteobacteria	c__Alphaproteobacteria	o__Rickettsiales	f__SM2D12	g__norank_f__SM2D12	s__metagenome_g__norank_f__SM2D12	OTU2257	0	1	0	0	0	0	0	5	0	0	0	0	0	0	0	0	0	0	1	1	0	0	0	0	0	0	0	0	0	0	8
d__Bacteria	k__norank_d__Bacteria	p__Acidobacteria	c__Acidobacteriia	o__Solibacterales	f__Solibacteraceae_Subgroup_3	g__unclassified_f__Solibacteraceae_Subgroup_3	s__unclassified_f__Solibacteraceae_Subgroup_3	OTU2258	0	1	0	0	0	0	0	3	0	0	0	0	0	0	0	0	0	0	0	0	1	0	0	0	0	0	0	0	0	0	5
d__Bacteria	k__norank_d__Bacteria	p__Proteobacteria	c__Deltaproteobacteria	o__Myxococcales	f__Sandaracinaceae	g__Sandaracinus	s__uncultured_soil_bacterium_g__Sandaracinus	OTU2259	0	0	0	2	0	0	0	3	0	0	0	0	0	0	0	0	0	0	1	2	6	0	0	1	0	0	0	0	8	0	23
d__Bacteria	k__norank_d__Bacteria	p__Acidobacteria	c__Subgroup_6	o__norank_c__Subgroup_6	f__norank_o__norank_c__Subgroup_6	g__norank_f__norank_o__norank_c__Subgroup_6	s__unclassified_g__norank_f__norank_o__norank_c__Subgroup_6	OTU226	30	28	20	17	36	26	45	31	28	15	33	27	25	17	23	34	39	35	24	21	14	32	19	24	49	21	24	17	17	16	787
d__Bacteria	k__norank_d__Bacteria	p__Elusimicrobia	c__Elusimicrobia	o__Lineage_IV	f__norank_o__Lineage_IV	g__norank_f__norank_o__Lineage_IV	s__uncultured_bacterium_g__norank_f__norank_o__Lineage_IV	OTU2260	12	3	8	11	5	2	2	12	5	1	6	6	7	2	17	9	16	9	5	3	3	0	0	3	0	0	3	0	6	2	158
d__Bacteria	k__norank_d__Bacteria	p__Proteobacteria	c__Deltaproteobacteria	o__Oligoflexales	f__0319-6G20	g__norank_f__0319-6G20	s__uncultured_microorganism_g__norank_f__0319-6G20	OTU2261	0	1	0	0	0	0	0	2	0	0	2	0	2	0	0	0	0	0	0	0	0	0	0	0	0	0	0	0	0	0	7
d__Bacteria	k__norank_d__Bacteria	p__Acidobacteria	c__Blastocatellia_Subgroup_4	o__11-24	f__norank_o__11-24	g__norank_f__norank_o__11-24	s__unclassified_g__norank_f__norank_o__11-24	OTU2262	0	0	0	0	0	0	0	4	0	0	0	0	0	0	0	0	1	3	0	0	0	0	0	0	0	6	0	1	0	0	15
d__Bacteria	k__norank_d__Bacteria	p__Bacteroidetes	c__Bacteroidia	o__Cytophagales	f__Hymenobacteraceae	g__Adhaeribacter	s__uncultured_bacterium_g__Adhaeribacter	OTU2263	11	16	19	5	12	18	9	6	7	41	28	32	41	48	54	74	98	76	4	6	7	5	18	8	20	7	19	41	40	28	798
d__Bacteria	k__norank_d__Bacteria	p__Bacteroidetes	c__Bacteroidia	o__Cytophagales	f__Microscillaceae	g__norank_f__Microscillaceae	s__uncultured_soil_bacterium_g__norank_f__Microscillaceae	OTU2265	62	55	54	60	64	65	33	45	49	14	15	15	162	219	253	133	112	101	70	86	95	34	40	29	16	25	43	10	30	14	2003
d__Bacteria	k__norank_d__Bacteria	p__Bacteroidetes	c__Bacteroidia	o__Chitinophagales	f__Chitinophagaceae	g__Flaviaesturariibacter	s__uncultured_bacterium_g__Flaviaesturariibacter	OTU2266	18	32	25	8	28	19	18	60	37	27	29	23	44	56	42	24	32	30	6	3	11	49	53	38	38	37	16	72	32	23	930
d__Bacteria	k__norank_d__Bacteria	p__Bacteroidetes	c__Bacteroidia	o__Cytophagales	f__Microscillaceae	g__norank_f__Microscillaceae	s__uncultured_Sphingobacteriales_bacterium_g__norank_f__Microscillaceae	OTU2267	547	690	760	342	595	510	780	853	812	660	574	617	491	552	515	334	420	426	359	365	376	793	819	944	851	891	482	841	894	685	18778
d__Bacteria	k__norank_d__Bacteria	p__Proteobacteria	c__Gammaproteobacteria	o__Diplorickettsiales	f__Diplorickettsiaceae	g__Aquicella	s__uncultured_bacterium_g__Aquicella	OTU2268	0	0	0	0	0	0	0	3	0	0	0	0	0	0	0	0	0	0	0	0	0	0	0	0	0	0	0	0	0	0	3
d__Bacteria	k__norank_d__Bacteria	p__unclassified_k__norank_d__Bacteria	c__unclassified_k__norank_d__Bacteria	o__unclassified_k__norank_d__Bacteria	f__unclassified_k__norank_d__Bacteria	g__unclassified_k__norank_d__Bacteria	s__unclassified_k__norank_d__Bacteria	OTU2269	2	0	1	2	6	2	2	4	6	0	0	2	3	0	0	3	1	0	0	0	0	0	0	4	0	0	7	2	1	0	48
d__Bacteria	k__norank_d__Bacteria	p__Gemmatimonadetes	c__Gemmatimonadetes	o__Longimicrobiales	f__Longimicrobiaceae	g__norank_f__Longimicrobiaceae	s__unclassified_g__norank_f__Longimicrobiaceae	OTU227	21	33	25	27	32	9	45	30	35	39	35	57	20	22	16	27	24	19	12	6	10	14	13	8	36	26	45	50	49	61	846
d__Bacteria	k__norank_d__Bacteria	p__Proteobacteria	c__Deltaproteobacteria	o__Myxococcales	f__P3OB-42	g__norank_f__P3OB-42	s__uncultured_Myxococcales_bacterium_g__norank_f__P3OB-42	OTU2270	0	0	0	2	0	0	0	0	0	0	0	0	0	0	0	0	0	0	0	0	0	0	0	0	0	2	0	0	0	0	4
d__Bacteria	k__norank_d__Bacteria	p__Proteobacteria	c__Alphaproteobacteria	o__Sphingomonadales	f__Sphingomonadaceae	g__unclassified_f__Sphingomonadaceae	s__unclassified_f__Sphingomonadaceae	OTU2271	0	1	0	0	1	0	0	5	0	0	0	0	0	0	0	0	0	0	0	0	0	0	0	0	0	0	0	0	0	0	7
d__Bacteria	k__norank_d__Bacteria	p__Actinobacteria	c__Actinobacteria	o__Micrococcales	f__Micrococcaceae	g__unclassified_f__Micrococcaceae	s__unclassified_f__Micrococcaceae	OTU2272	0	0	0	0	0	0	0	2	0	0	0	0	0	0	0	0	0	0	0	0	0	0	0	0	0	0	0	0	0	0	2
d__Bacteria	k__norank_d__Bacteria	p__Actinobacteria	c__Actinobacteria	o__Propionibacteriales	f__Propionibacteriaceae	g__Microlunatus	s__uncultured_bacterium_g__Microlunatus	OTU2273	10	3	5	0	7	3	13	6	4	1	5	11	13	3	6	3	7	1	7	7	3	4	2	1	8	2	2	5	1	14	157
d__Bacteria	k__norank_d__Bacteria	p__Actinobacteria	c__Actinobacteria	o__unclassified_c__Actinobacteria	f__unclassified_c__Actinobacteria	g__unclassified_c__Actinobacteria	s__unclassified_c__Actinobacteria	OTU2274	0	0	0	0	0	1	0	4	0	3	6	1	0	0	0	6	0	1	0	0	0	0	0	0	0	0	3	3	0	1	29
d__Bacteria	k__norank_d__Bacteria	p__Planctomycetes	c__BD7-11	o__norank_c__BD7-11	f__norank_o__norank_c__BD7-11	g__norank_f__norank_o__norank_c__BD7-11	s__uncultured_bacterium_g__norank_f__norank_o__norank_c__BD7-11	OTU2275	0	0	0	0	0	0	0	3	0	0	0	0	0	1	0	0	0	0	0	0	0	0	0	0	0	0	0	0	0	0	4
d__Bacteria	k__norank_d__Bacteria	p__Chloroflexi	c__Anaerolineae	o__SBR1031	f__norank_o__SBR1031	g__norank_f__norank_o__SBR1031	s__uncultured_Caldilineaceae_bacterium_g__norank_f__norank_o__SBR1031	OTU2276	0	1	0	0	0	1	0	4	5	0	4	0	0	2	3	1	1	4	3	8	1	1	4	0	0	4	0	2	1	0	50
d__Bacteria	k__norank_d__Bacteria	p__Bacteroidetes	c__Bacteroidia	o__Cytophagales	f__Hymenobacteraceae	g__Adhaeribacter	s__uncultured_Hymenobacter_group_bacterium_g__Adhaeribacter	OTU2277	210	188	230	113	164	136	217	213	217	208	221	210	225	216	226	278	306	285	56	45	79	140	167	139	138	104	83	194	142	137	5287
d__Bacteria	k__norank_d__Bacteria	p__Patescibacteria	c__Saccharimonadia	o__Saccharimonadales	f__norank_o__Saccharimonadales	g__norank_f__norank_o__Saccharimonadales	s__unclassified_g__norank_f__norank_o__Saccharimonadales	OTU2278	0	0	0	0	0	0	0	2	0	0	0	0	0	0	0	0	0	0	0	0	0	0	0	0	0	0	0	0	0	0	2
d__Bacteria	k__norank_d__Bacteria	p__Planctomycetes	c__Planctomycetacia	o__Gemmatales	f__Gemmataceae	g__norank_f__Gemmataceae	s__uncultured_bacterium_g__norank_f__Gemmataceae	OTU2279	0	0	0	0	0	2	1	3	0	0	0	0	0	0	0	0	1	3	0	0	1	0	0	0	0	0	0	0	0	0	11
d__Bacteria	k__norank_d__Bacteria	p__Acidobacteria	c__Subgroup_6	o__norank_c__Subgroup_6	f__norank_o__norank_c__Subgroup_6	g__norank_f__norank_o__norank_c__Subgroup_6	s__unclassified_g__norank_f__norank_o__norank_c__Subgroup_6	OTU228	196	167	178	184	195	165	176	220	235	181	191	200	118	108	108	175	152	88	236	150	142	195	149	179	174	145	109	137	197	208	5058
d__Bacteria	k__norank_d__Bacteria	p__Patescibacteria	c__Gracilibacteria	o__Candidatus_Peribacteria	f__norank_o__Candidatus_Peribacteria	g__norank_f__norank_o__Candidatus_Peribacteria	s__metagenome_g__norank_f__norank_o__Candidatus_Peribacteria	OTU2280	0	0	0	1	0	0	0	0	0	0	0	0	0	0	0	0	0	0	0	0	0	0	0	1	0	0	0	0	0	0	2
d__Bacteria	k__norank_d__Bacteria	p__Cyanobacteria	c__Oxyphotobacteria	o__Nostocales	f__Nostocaceae	g__unclassified_f__Nostocaceae	s__unclassified_f__Nostocaceae	OTU2281	0	0	0	0	0	0	0	2	0	0	0	1	0	0	0	0	0	0	0	0	0	0	0	0	0	0	0	0	0	0	3
d__Bacteria	k__norank_d__Bacteria	p__unclassified_k__norank_d__Bacteria	c__unclassified_k__norank_d__Bacteria	o__unclassified_k__norank_d__Bacteria	f__unclassified_k__norank_d__Bacteria	g__unclassified_k__norank_d__Bacteria	s__unclassified_k__norank_d__Bacteria	OTU2282	0	0	0	0	0	0	0	2	0	0	0	0	0	0	0	0	0	0	0	0	0	0	0	0	0	0	0	0	0	0	2
d__Bacteria	k__norank_d__Bacteria	p__Proteobacteria	c__Alphaproteobacteria	o__Rhizobiales	f__Rhizobiaceae	g__Allorhizobium-Neorhizobium-Pararhizobium-Rhizobium	s__unclassified_g__Allorhizobium-Neorhizobium-Pararhizobium-Rhizobium	OTU2283	0	0	0	0	0	0	0	4	0	0	0	0	0	0	0	0	0	0	0	0	0	1	0	1	0	0	0	0	0	0	6
d__Bacteria	k__norank_d__Bacteria	p__Bacteroidetes	c__Bacteroidia	o__Sphingobacteriales	f__unclassified_o__Sphingobacteriales	g__unclassified_o__Sphingobacteriales	s__unclassified_o__Sphingobacteriales	OTU2284	0	0	0	0	0	0	0	3	0	0	0	0	0	0	0	0	0	0	0	0	0	0	0	0	1	0	0	0	0	0	4
d__Bacteria	k__norank_d__Bacteria	p__Proteobacteria	c__Alphaproteobacteria	o__Rickettsiales	f__AB1	g__norank_f__AB1	s__Alphaproteobacteria_bacterium_RIFCSPHIGHO2_01_FULL_41_14	OTU2285	0	0	0	0	0	0	0	3	0	0	0	0	0	0	0	0	0	0	0	1	0	0	0	0	0	0	0	0	0	0	4
d__Bacteria	k__norank_d__Bacteria	p__Proteobacteria	c__Gammaproteobacteria	o__Diplorickettsiales	f__Diplorickettsiaceae	g__Aquicella	s__uncultured_bacterium_g__Aquicella	OTU2286	0	0	0	0	0	0	0	1	0	0	0	0	0	0	0	0	0	0	0	0	0	0	0	0	0	0	0	0	0	0	1
d__Bacteria	k__norank_d__Bacteria	p__Dependentiae	c__Babeliae	o__Babeliales	f__Babeliaceae	g__norank_f__Babeliaceae	s__uncultured_organism_g__norank_f__Babeliaceae	OTU2287	0	0	0	0	0	0	0	2	0	0	0	0	0	0	0	0	0	0	0	0	0	0	0	0	0	0	0	0	0	0	2
d__Bacteria	k__norank_d__Bacteria	p__Chloroflexi	c__Chloroflexia	o__Thermomicrobiales	f__AKYG1722	g__norank_f__AKYG1722	s__uncultured_Chloroflexi_bacterium_g__norank_f__AKYG1722	OTU2288	1	0	5	0	0	0	0	2	0	0	0	0	0	0	0	0	0	0	0	0	0	0	0	0	0	0	0	0	0	0	8
d__Bacteria	k__norank_d__Bacteria	p__Patescibacteria	c__Saccharimonadia	o__Saccharimonadales	f__norank_o__Saccharimonadales	g__norank_f__norank_o__Saccharimonadales	s__unclassified_g__norank_f__norank_o__Saccharimonadales	OTU2289	0	0	0	0	0	0	0	3	0	0	0	0	0	0	0	0	0	0	0	0	0	0	0	0	0	0	0	0	0	0	3
d__Bacteria	k__norank_d__Bacteria	p__Acidobacteria	c__Subgroup_6	o__norank_c__Subgroup_6	f__norank_o__norank_c__Subgroup_6	g__norank_f__norank_o__norank_c__Subgroup_6	s__unclassified_g__norank_f__norank_o__norank_c__Subgroup_6	OTU229	161	217	191	189	220	209	209	179	213	141	126	131	92	108	109	117	102	113	146	110	128	129	166	175	85	67	110	100	90	99	4232
d__Bacteria	k__norank_d__Bacteria	p__Proteobacteria	c__Alphaproteobacteria	o__unclassified_c__Alphaproteobacteria	f__unclassified_c__Alphaproteobacteria	g__unclassified_c__Alphaproteobacteria	s__unclassified_c__Alphaproteobacteria	OTU2290	1	0	0	0	0	0	0	2	0	0	0	0	0	0	0	0	0	0	0	0	0	0	0	0	0	0	0	0	0	0	3
d__Bacteria	k__norank_d__Bacteria	p__Proteobacteria	c__Gammaproteobacteria	o__unclassified_c__Gammaproteobacteria	f__unclassified_c__Gammaproteobacteria	g__unclassified_c__Gammaproteobacteria	s__unclassified_c__Gammaproteobacteria	OTU2291	2	0	0	0	0	0	0	4	0	0	0	0	0	0	0	0	0	0	2	1	0	0	2	0	0	2	3	6	0	0	22
d__Bacteria	k__norank_d__Bacteria	p__Chloroflexi	c__Ktedonobacteria	o__C0119	f__norank_o__C0119	g__norank_f__norank_o__C0119	s__uncultured_soil_bacterium_g__norank_f__norank_o__C0119	OTU2292	1	5	0	2	2	3	1	6	5	6	4	4	2	7	1	2	0	0	1	1	4	6	4	0	0	3	0	0	0	1	71
d__Bacteria	k__norank_d__Bacteria	p__Acidobacteria	c__Subgroup_6	o__norank_c__Subgroup_6	f__norank_o__norank_c__Subgroup_6	g__norank_f__norank_o__norank_c__Subgroup_6	s__unclassified_g__norank_f__norank_o__norank_c__Subgroup_6	OTU2293	0	0	0	0	0	0	0	4	0	0	0	0	0	0	0	0	0	0	0	0	0	0	0	0	0	0	0	0	0	0	4
d__Bacteria	k__norank_d__Bacteria	p__Gemmatimonadetes	c__Gemmatimonadetes	o__Longimicrobiales	f__Longimicrobiaceae	g__norank_f__Longimicrobiaceae	s__uncultured_bacterium_g__norank_f__Longimicrobiaceae	OTU2294	16	8	18	16	16	5	28	9	9	13	27	18	6	1	6	2	5	1	14	4	5	6	3	7	1	23	10	11	3	12	303
d__Bacteria	k__norank_d__Bacteria	p__Chloroflexi	c__Anaerolineae	o__SBR1031	f__norank_o__SBR1031	g__norank_f__norank_o__SBR1031	s__unclassified_g__norank_f__norank_o__SBR1031	OTU2295	1	8	0	0	4	0	3	2	2	2	0	0	5	0	5	0	4	2	1	1	1	5	0	0	0	0	2	4	0	0	52
d__Bacteria	k__norank_d__Bacteria	p__WPS-2	c__norank_p__WPS-2	o__norank_c__norank_p__WPS-2	f__norank_o__norank_c__norank_p__WPS-2	g__norank_f__norank_o__norank_c__norank_p__WPS-2	s__metagenome_g__norank_f__norank_o__norank_c__norank_p__WPS-2	OTU2296	33	44	25	41	33	71	37	82	62	18	8	23	10	28	12	24	17	27	22	28	15	28	14	16	10	0	8	18	22	7	783
d__Bacteria	k__norank_d__Bacteria	p__Proteobacteria	c__Deltaproteobacteria	o__Myxococcales	f__P3OB-42	g__norank_f__P3OB-42	s__unclassified_g__norank_f__P3OB-42	OTU2297	0	0	0	0	0	0	0	4	0	0	0	0	0	0	0	0	0	0	0	0	0	0	0	0	0	0	0	0	0	0	4
d__Bacteria	k__norank_d__Bacteria	p__Firmicutes	c__Clostridia	o__Clostridiales	f__Lachnospiraceae	g__Blautia	s__Blautia_glucerasea	OTU2298	0	5	0	0	1	0	0	5	4	2	0	0	1	0	2	1	0	0	0	2	1	1	7	6	0	4	6	1	0	0	49
d__Bacteria	k__norank_d__Bacteria	p__Actinobacteria	c__Actinobacteria	o__norank_c__Actinobacteria	f__norank_o__norank_c__Actinobacteria	g__norank_f__norank_o__norank_c__Actinobacteria	s__unclassified_g__norank_f__norank_o__norank_c__Actinobacteria	OTU2299	2	1	2	4	1	3	0	2	1	4	9	6	0	0	0	2	1	2	0	0	3	0	0	2	1	0	1	0	0	0	47
d__Bacteria	k__norank_d__Bacteria	p__Latescibacteria	c__Latescibacteria	o__norank_c__Latescibacteria	f__norank_o__norank_c__Latescibacteria	g__norank_f__norank_o__norank_c__Latescibacteria	s__unclassified_g__norank_f__norank_o__norank_c__Latescibacteria	OTU23	43	29	25	33	33	34	43	21	47	38	31	39	31	33	32	39	70	23	38	13	25	27	28	22	29	34	12	12	15	20	919
d__Bacteria	k__norank_d__Bacteria	p__Acidobacteria	c__Subgroup_6	o__norank_c__Subgroup_6	f__norank_o__norank_c__Subgroup_6	g__norank_f__norank_o__norank_c__Subgroup_6	s__Acidobacteria_bacterium_LWH4	OTU230	329	319	333	295	347	393	382	269	371	351	270	435	286	313	262	254	320	312	369	268	250	242	271	234	274	284	252	283	303	364	9235
d__Bacteria	k__norank_d__Bacteria	p__Firmicutes	c__Clostridia	o__Clostridiales	f__Ruminococcaceae	g__unclassified_f__Ruminococcaceae	s__unclassified_f__Ruminococcaceae	OTU2300	0	0	0	0	0	0	0	3	0	0	0	0	0	0	0	0	0	0	0	0	0	0	0	0	0	0	0	0	0	0	3
d__Bacteria	k__norank_d__Bacteria	p__Planctomycetes	c__Planctomycetacia	o__Gemmatales	f__Gemmataceae	g__norank_f__Gemmataceae	s__uncultured_bacterium_g__norank_f__Gemmataceae	OTU2301	0	0	0	0	1	0	0	5	0	0	0	0	0	0	0	0	0	0	0	0	0	0	0	0	0	0	0	0	0	0	6
d__Bacteria	k__norank_d__Bacteria	p__Gemmatimonadetes	c__Gemmatimonadetes	o__norank_c__Gemmatimonadetes	f__norank_o__norank_c__Gemmatimonadetes	g__norank_f__norank_o__norank_c__Gemmatimonadetes	s__unclassified_g__norank_f__norank_o__norank_c__Gemmatimonadetes	OTU2302	6	9	7	1	13	8	2	6	2	2	5	5	5	0	5	7	0	1	6	3	0	0	2	4	3	0	0	0	1	2	105
d__Bacteria	k__norank_d__Bacteria	p__unclassified_k__norank_d__Bacteria	c__unclassified_k__norank_d__Bacteria	o__unclassified_k__norank_d__Bacteria	f__unclassified_k__norank_d__Bacteria	g__unclassified_k__norank_d__Bacteria	s__unclassified_k__norank_d__Bacteria	OTU2303	0	0	0	0	0	0	0	1	0	0	0	0	0	0	0	0	0	0	0	0	0	0	0	0	0	0	0	0	0	0	1
d__Bacteria	k__norank_d__Bacteria	p__Actinobacteria	c__Actinobacteria	o__norank_c__Actinobacteria	f__norank_o__norank_c__Actinobacteria	g__norank_f__norank_o__norank_c__Actinobacteria	s__uncultured_bacterium_0425-2M17	OTU2304	3	4	5	23	2	4	2	6	2	3	2	14	5	2	2	7	0	3	7	3	0	5	1	4	0	0	7	1	9	2	128
[truncated: 8,479 more rows]

## Sheet: Table S2
	Table S2 The detailed sequencing data of each sample in fungi
[truncated: 2,838 more rows]

## Sheet: Table S3-tomato
Table S3 Analysis of significant differences in the abundance of dominant bacterial genera between CK and NCD-2 treatment
[truncated: 109 more rows]

[truncated: 11 more sheets: Table S3-eggplant, Table S3-pepper, Table S3-cotton, Table S3-maize, Table S4-tomato, Table S4-eggplant, Table S4-pepper, Table S4-cotton, Table S4-maize, Table S5, Table S6]
